# Supplementary material for: Uncovering neglected subtypes and zoonotic transmission of Hepatitis E virus (HEV) in Brazil
Source: Virol J. 2023 May 2;20:83. doi: 10.1186/s12985-023-02047-6 (PMC10152778; doi:10.1186/s12985-023-02047-6)
Supplement: Supplementary file 2 — Supplementary Material 2 [file 12985_2023_2047_MOESM2_ESM.nwk]

#NEXUS
begin taxa;
	dimensions ntax=749;
	taxlabels
	AB073912
	AB074920
	AB089824
	AB091394
	AB189070
	AB189072
	AB189073
	AB189074
	AB189075
	AB197673_4a
	AB222182
	AB222183
	AB222184
	AB236320
	AB246676
	AB248520
	AB248521_3e
	AB248522
	AB290312
	AB290313_UN-I
	AB291951
	AB291952
	AB291953
	AB291954
	AB291955
	AB291956
	AB291957
	AB291958
	AB291960
	AB291961_3f
	AB291962
	AB291963
	AB362839
	AB362840
	AB362841
	AB362842
	AB362843
	AB369687_3f
	AB369689_3k
	AB369691
	AB425830
	AB425831
	AB437316
	AB437317
	AB437318
	AB437319
	AB443623
	AB443624
	AB443625
	AB443626
	AB443627
	AB481226
	AB481228
	AB481229
	AB591733
	AB591734
	AB593690
	AB630970
	AB630971
	AB740232_3k
	AB780451
	AB780452
	AB780453
	AB850879_3f
	AF060668
	AF060669
	AF082843_3a
	AF455784_3g
	AY115488_3j
	AY575857
	AY575858
	AY575859
	BD189806
	BD189810
	EU360977_3f
	EU375463_3f
	EU495148_3f
	EU723512_3f
	EU723513_3f
	EU723514_3f
	EU723515
	EU723516_3f
	FJ426403
	FJ426404
	FJ527832
	FJ653660_3f
	FJ705359_3c
	FJ906895_ra
	FJ956757_3f
	FJ998008_3i
	FJ998015
	HM055578
	HQ389543
	HQ389544
	HQ709170
	JN564006
	JN837481
	JN906976_3f
	JQ013794_3h
	JQ013795
	JQ026407
	JQ679013
	JQ679014
	JQ953664_3l
	JQ953665
	JQ953666_3f
	KC166967
	KC166968
	KC166969
	KC166970
	KC166971_3f
	KC618402
	KC618403
	KF303502
	KF922359
	KJ507955
	KJ507956
	KJ701409
	KJ873911_3f
	KP294371_UN-VI
	KP698919
	KT159771
	KT447526
	KT447527
	KT447528
	KT581443
	KT581444
	KT581445
	KT581446
	KT581447
	KT581448
	KT591532
	KT591533
	KT591534
	KT633715
	KT727028
	KU176129
	KU176130_3m
	KU176131
	KU176132
	KU513561_3m
	KU747141
	KU747142
	KU980235
	KX172133
	KX462160
	KX574712
	KX981911
	KY232312
	KY232313
	KY766999_3l
	KY780957_3h
	LC055972
	LC055973
	LC126331
	LC126332
	LC131066_3k
	LC164712
	LC176492_3k
	LC176493_3k
	LC260517_UN-III
	LC386855
	LC406474
	LC406475
	LC406479
	LC406481
	LC406492
	LC406493
	LC406497
	LC406501
	LC406505
	LC406508
	LC406509
	LC406517
	LC406518
	LC406522
	LC406523
	LC406524
	LC406526
	LC406531
	LC406533
	LC406534
	LC406535
	LC406539
	LC406541
	LC406542_3b
	LC406546
	LC406553
	LC406555
	LC406560
	LC406561
	LC406562
	LC406569
	LC406571
	LC406572
	LC406575
	LC406578
	LC406579
	LC406580
	LC406581
	LC406583
	LC406585
	LC406587
	LC406600
	LC406601
	LC406603
	LC406606
	LC406607
	LC406610
	LC406611
	LC406612
	LC406615
	LC406618
	LC406623
	LC406624
	LC406625
	LC406626
	LC406627
	LC406629
	LC406632
	LC406633
	LC406635
	LC406636
	LC406637
	LC406639
	LC406643
	LC406644
	LC406645
	LC406646
	LC406647
	LC406648
	LC406650
	LC406651
	LC406654
	LC406657
	LC406658
	LC406662
	LC439299
	LC490579
	LC651410
	LR777863
	LR777864
	LR777865
	LR777866
	MF346772_3h
	MF346773_3h
	MF444027
	MF444028
	MF444029
	MF444030_3m
	MF444031
	MF444032
	MF444033
	MF444034
	MF444035
	MF444036
	MF444037
	MF444038
	MF444039
	MF444040
	MF444041
	MF444042
	MF444043
	MF444044
	MF444045
	MF444046
	MF444047
	MF444048
	MF444049
	MF444050
	MF444051
	MF444052
	MF444053
	MF444054
	MF444055
	MF444056
	MF444057
	MF444058
	MF444059
	MF444060
	MF444061
	MF444062
	MF444063
	MF444064
	MF444065
	MF444066
	MF444067
	MF444068
	MF444069
	MF444070
	MF444071
	MF444072
	MF444073
	MF444075
	MF444076
	MF444077
	MF444078
	MF444079
	MF444080
	MF444081
	MF444082
	MF444083
	MF444084
	MF444085
	MF444087
	MF444088
	MF444089_3m
	MF444090
	MF444091
	MF444092
	MF444093
	MF444094
	MF444095
	MF444096
	MF444097
	MF444098
	MF444100
	MF444101
	MF444102
	MF444103
	MF444104
	MF444105
	MF444106
	MF444107
	MF444108
	MF444109
	MF444110
	MF444111
	MF444112
	MF444113
	MF444114
	MF444115
	MF444116
	MF444117
	MF444118
	MF444119
	MF444120
	MF444121_3l
	MF444122
	MF444123
	MF444124
	MF444125
	MF444126
	MF444127
	MF444128
	MF444129
	MF444130
	MF444131_3l
	MF444132
	MF444133
	MF444134
	MF444135
	MF444136
	MF444137
	MF444138
	MF444139
	MF444140
	MF444141
	MF444142
	MF444143
	MF444144
	MF444145
	MF959764_UN-V
	MF959765_UN-II
	MG573193_3h
	MG674164_3l
	MG783569
	MG783570
	MG833836
	MH184579
	MH184580
	MH184581
	MH184582
	MH184583
	MH184584
	MH377721
	MH377722
	MH377723
	MH377724
	MH377725
	MH377726
	MH377727
	MH450020
	MH450021
	MH450022
	MH450023
	MH450024
	MH450025
	MH450026
	MH450027
	MH450028
	MH450029
	MH450030
	MH450031
	MH504124
	MH504125
	MH504126
	MH504127
	MH504128
	MH504129
	MH504130
	MH504131
	MH504132
	MH504133
	MH504134
	MH504135
	MH504136
	MH504137
	MH504138
	MH504139
	MH504140
	MH504141
	MH504142
	MH504143
	MH504144
	MH504145
	MH504146
	MH504147
	MH504148
	MH504149
	MH504150
	MH504151
	MH504152
	MH504153
	MK089847
	MK089848
	MK089849
	MK390970_UN-VII
	MK390971_UN-IV
	MN401237
	MN614139
	MN614140
	MN614141
	MN614143
	MN614429
	MN614430
	MN629976
	MN646689
	MN646692
	MN646693
	MN646694
	MN646695
	MN646696
	MN714358
	MN735215
	MN735216
	MN735217
	MT362711
	MT840359
	MT840360
	MT840361
	MT840362
	MT840363
	MT840364
	MT840365
	MT840366
	MT840367
	MW355217
	MW355218
	MW355219
	MW355220
	MW355221
	MW355222
	MW355223
	MW355224
	MW355225
	MW355226
	MW355227
	MW355228
	MW355229
	MW355230
	MW355231
	MW355232
	MW355233
	MW355234
	MW355235
	MW355236
	MW355237
	MW355238
	MW355239
	MW355240
	MW355241
	MW355242
	MW355243
	MW355244
	MW355245
	MW355246
	MW355247
	MW355248
	MW355249
	MW355250
	MW355251
	MW355252
	MW355253
	MW355254
	MW355255
	MW355256
	MW355257
	MW355258
	MW355259
	MW355260
	MW355261
	MW355262
	MW355263
	MW355264
	MW355265
	MW355266
	MW355267
	MW355268
	MW355269
	MW355270
	MW355271
	MW355272
	MW355273
	MW355274
	MW355275
	MW355276
	MW355277
	MW355278
	MW355279
	MW355280
	MW355281
	MW355282
	MW355283
	MW355284
	MW355285
	MW355286
	MW355287
	MW355288
	MW355289
	MW355290
	MW355291
	MW355292
	MW355293
	MW355294
	MW355295
	MW355296
	MW355297
	MW355298
	MW355299
	MW355300
	MW355301
	MW355302
	MW355303
	MW355304
	MW355305
	MW355306
	MW355307
	MW355308
	MW355309
	MW355310
	MW355311
	MW355312
	MW355313
	MW355314
	MW355315
	MW355316
	MW355317
	MW355318
	MW355319
	MW355320
	MW355321
	MW355322
	MW355323
	MW355324
	MW355325
	MW355326
	MW355327
	MW355328
	MW355329
	MW355330
	MW355331
	MW355332
	MW355333
	MW355334
	MW355335
	MW355336
	MW355337
	MW355338
	MW355339
	MW355340
	MW355341
	MW355342
	MW355343
	MW355344
	MW355345
	MW355346
	MW355347
	MW355348
	MW355349
	MW355350
	MW355351
	MW355352
	MW355353
	MW355354
	MW355355
	MW355356
	MW355357
	MW355358
	MW355359
	MW355360
	MW355361
	MW355362
	MW355363
	MW355364
	MW355365
	MW355366
	MW355367
	MW355368
	MW355369
	MW355370
	MW355371
	MW355372
	MW355373
	MW355374
	MW355375
	MW355376
	MW355377
	MW355378
	MW355379
	MW355380
	MW355381
	MW355382
	MW355383
	MW355384
	MW355385
	MW355386
	MW355387
	MW355388
	MW355390
	MW355391
	MW355392
	MW355393
	MW355394
	MW355395
	MW355396
	MW355397
	MW355398
	MW355399
	MW355400
	MW355401
	MW355402
	MW355403
	MW355404
	MW383253
	MW596896_Uru
	MW837253
	MW837254
	MW837255
	MZ289076
	MZ289077
	MZ289078
	MZ289079
	MZ289080
	MZ289081
	MZ289082
	MZ289083
	MZ289084
	MZ289085
	MZ289086
	MZ289087
	MZ289088
	MZ289089
	MZ289091
	MZ289092
	MZ289093
	MZ289094
	MZ289095
	MZ289096
	MZ289097
	MZ289098
	MZ289099
	MZ289100
	MZ289101
	MZ289102
	MZ289103
	MZ289104
	MZ289105
	MZ289106
	MZ289107
	MZ289108
	MZ289109
	MZ289110
	MZ289111
	MZ289112
	MZ289113
	MZ289114
	MZ289115
	MZ289116
	MZ289117
	MZ289118
	MZ289119
	MZ289120
	MZ289121
	MZ289122
	MZ289123
	MZ289124
	MZ289125
	MZ289126
	MZ289127
	MZ289128
	MZ289129
	MZ289130
	MZ289131
	MZ289132
	MZ289133
	MZ289134
	MZ289135
	MZ289136
	MZ289137
	MZ289138
	MZ289139
	MZ289140
	MZ289141
	MZ289142
	MZ289143
	MZ289144
	MZ289145
	MZ289146
	MZ289147
	MZ289148
	MZ289149
	MZ463196
	MZ923533
	MZ923534
	MZ923536
	MZ923543
	MZ923557
	MZ969073_Uru
	MZ983635
	OK076715
	OK076716
	OK340737
	OK340738
	OK340739
	OK340740
	OK340741
	OK340742
	OK429318
	OK429319
	OK665855
	OL658617
	OM780137
	PEsw1[&!color=#ff0033]
	PRsw1[&!color=#ff0033]
	RJ-sw1[&!color=#ff0033]
	RJ-sw2[&!color=#ff0033]
	RJ-sw3[&!color=#ff0033]
	RJ-sw4[&!color=#ff0033]
;
end;
begin trees;
	tree tree_1 = [&R] (RJ-sw1:0.077165,(PRsw1:0.061899,(MZ969073_Uru:0.036352,MW596896_Uru:0.036567)[&label="100/1/100"]:0.039698)[&label="77.7/0.933/100"]:0.00341,(((((MZ289119[&!name="3m"]:0.003464,MZ289096[&!name="3m"]:0.001194)[&label="99.8/1/100",!name="3m"]:0.005743,(((MN646694[&!name="3m"]:2.47E-4,MF444089_3m[&!name="3m"]:2.0E-6)[&label="99.9/1/100",!name="3m"]:0.002758,KU513561_3m[&!name="3m…
end;
begin figtree;
	set appearance.backgroundColorAttribute="Default";
	set appearance.backgroundColour=#ffffff;
	set appearance.branchColorAttribute="User selection";
	set appearance.branchColorGradient=false;
	set appearance.branchLineWidth=1.0;
	set appearance.branchMinLineWidth=0.0;
	set appearance.branchWidthAttribute="Fixed";
	set appearance.foregroundColour=#000000;
	set appearance.hilightingGradient=false;
	set appearance.selectionColour=#2d3680;
	set branchLabels.colorAttribute="User selection";
	set branchLabels.displayAttribute="label";
	set branchLabels.fontName="sansserif";
	set branchLabels.fontSize=8;
	set branchLabels.fontStyle=0;
	set branchLabels.isShown=true;
	set branchLabels.significantDigits=4;
	set layout.expansion=0;
	set layout.layoutType="RECTILINEAR";
	set layout.zoom=0;
	set legend.attribute="label";
	set legend.fontSize=10.0;
	set legend.isShown=false;
	set legend.significantDigits=4;
	set nodeBars.barWidth=4.0;
	set nodeBars.displayAttribute=null;
	set nodeBars.isShown=false;
	set nodeLabels.colorAttribute="User selection";
	set nodeLabels.displayAttribute="Node ages";
	set nodeLabels.fontName="sansserif";
	set nodeLabels.fontSize=8;
	set nodeLabels.fontStyle=0;
	set nodeLabels.isShown=false;
	set nodeLabels.significantDigits=4;
	set nodeShapeExternal.colourAttribute="User selection";
	set nodeShapeExternal.isShown=false;
	set nodeShapeExternal.minSize=10.0;
	set nodeShapeExternal.scaleType=Width;
	set nodeShapeExternal.shapeType=Circle;
	set nodeShapeExternal.size=4.0;
	set nodeShapeExternal.sizeAttribute="Fixed";
	set nodeShapeInternal.colourAttribute="User selection";
	set nodeShapeInternal.isShown=false;
	set nodeShapeInternal.minSize=10.0;
	set nodeShapeInternal.scaleType=Width;
	set nodeShapeInternal.shapeType=Circle;
	set nodeShapeInternal.size=4.0;
	set nodeShapeInternal.sizeAttribute="Fixed";
	set polarLayout.alignTipLabels=false;
	set polarLayout.angularRange=0;
	set polarLayout.rootAngle=0;
	set polarLayout.rootLength=100;
	set polarLayout.showRoot=true;
	set radialLayout.spread=0.0;
	set rectilinearLayout.alignTipLabels=false;
	set rectilinearLayout.curvature=0;
	set rectilinearLayout.rootLength=100;
	set scale.offsetAge=0.0;
	set scale.rootAge=1.0;
	set scale.scaleFactor=1.0;
	set scale.scaleRoot=false;
	set scaleAxis.automaticScale=true;
	set scaleAxis.fontSize=8.0;
	set scaleAxis.isShown=false;
	set scaleAxis.lineWidth=1.0;
	set scaleAxis.majorTicks=1.0;
	set scaleAxis.minorTicks=0.5;
	set scaleAxis.origin=0.0;
	set scaleAxis.reverseAxis=false;
	set scaleAxis.showGrid=true;
	set scaleBar.automaticScale=true;
	set scaleBar.fontSize=10.0;
	set scaleBar.isShown=true;
	set scaleBar.lineWidth=1.0;
	set scaleBar.scaleRange=0.0;
	set tipLabels.colorAttribute="User selection";
	set tipLabels.displayAttribute="Names";
	set tipLabels.fontName="sansserif";
	set tipLabels.fontSize=12;
	set tipLabels.fontStyle=0;
	set tipLabels.isShown=true;
	set tipLabels.significantDigits=4;
	set trees.order=true;
	set trees.orderType="increasing";
	set trees.rooting=true;
	set trees.rootingType="Midpoint";
	set trees.transform=false;
	set trees.transformType="cladogram";
end;
