# Supplementary material for: Uncovering neglected subtypes and zoonotic transmission of Hepatitis E virus (HEV) in Brazil
Source: Virol J. 2023 May 2;20:83. doi: 10.1186/s12985-023-02047-6 (PMC10152778; doi:10.1186/s12985-023-02047-6)
Supplement: Supplementary file 3 — Supplementary Material 3 [file 12985_2023_2047_MOESM3_ESM.fasta]

>RJ-sw1
atggaggcccaccagttcatcaaggctcctggcatt-actactgccattgagcaggctgc
tctggctgcggccaattctgccttggcgaatgctgtggtggttcggccgtttttatctcg
tacacagactgagattcttattaatttaatgcaaccccggcagttggttttccgccctga
agtgctctggaatcatcctatccagcgggttatacataatgagctagaacagtattgccg
ggcccgagctggtcgttgcttagaggtaggagctcacccgagatcaattaatgataaccc
taatgttttgcaccgatgctttctccgaccagtcggaagggacgtccaacgctggtactc
agcccccactcgcggtcctgcggctaattgtcgccgctccgctttgcgcggcctccctcc
tgtcgaccgcacttattgctttgatggattttcccgctgtgcttttgctgcagagaccgg
agtggcactttactccttgcatgatctttggccgtccgatgttgcggaggctatggcccg
gcacgggatgacacgcctgtatgctgtactacatctgccccccgaggtattgctaccacc
cggcacctaccatacaacttcgtaccttttgattcacgacggtgatcgtgctgttgtgac
ttacgagggcgatactagcgctgggtacaatcatgatgtctctatactccgtgcgtggat
ccgcacgactaagattgttggtgaccacccgctggtgatagagcgtgtaagggctattgg
ttgtcattttgtgctgctacttaccgcagcccctgagccatcacctatgccctacgttcc
gtaccctcggtcaacagaggtgtacgttcgctctatattcggtccaggtggatctccatc
tctgtttccatcagcttgctccacaaaatccacattccatgccgtaccagcccgcgcatc
ttgatgtatccgggacctatgctgtccatgggcgccagcttgaggccctatacagggcgc
tcaatattccacaagatatcgctgctcgagcctctcgcctaactgctactgtcgagcttg
tcgcgagcccagatcgtctagagtgccgaactgtgctcgggaataagacctttcgaacaa
cggttgtggatggcgcccatcttgaggctaatggccccgagcagtatgtcctctcatttg
atgcttctcgtacggccy-caaggtgtatgccggg-tcattgtttgaatctgattgtgac
tggctggttaatgcatctaaccctggtcaccgccccggcggtggtctttgtcatgccttt
tatcaacgctaccccgaatcgttccacccgaccgagttcattatgcgtgatggtctcgct
gcgtacaccttgacccctcgccctattattcatgcagttgctcctgattatagggtcgag
cagaacccgaagaggcttgaggcggcatatcgtgagacctgctctcgtcgtggtacagct
gc-gtatccactcctgggctcgggaatataccgagtccctgtcagcctcagttttgatgc
ctgggagcgtaatcaccgcccaggggacgaactttatttgactgaccccgctgccgcctg
gtttgaggctaataagccgacacagccagcccttacaataactgaggacgtggcccgcac
ggccaacctggcactagagattgatgccgctacggaggttggtcgtgcctgtactggctg
tacagtcagccctggcgttg-tgcact-accggtttactgctggtgtcccaggctcgggg
aaatcaagatctatacagcagggggatgttgatgtggtcgttgttcctactcgtgagctc
cgtaatagttggcgccgccggggttttgcggcctttacacctcatacagcggcccgtgtc
acccttggccgccgtgttgtgattgatgaggctccatcccttccaccacatctgttattg
ctgcatatgcagcgggcttcgtctgttcatcttcttggtgacccaaatcagattcctgcc
atagactttgagcatgctggcctggtccctgcaatacgccccgagctcgcacctaccagc
tggtggcatgttacgcatcgctgccctgctgatgtgtgygagctcatacgaggggcctac
ccaaaaatccagactacaagtcgtgtactgcggtccctgttttggaatgagcccgccatt
ggccagaaattagtcttcacgcaggcagccaaggctgctaaccctggtgcgattacagtc
catgaagcccagggtgctacctttacggagactacagttatagctacggctgacgccagg
ggcctaatccaatcatcccgagcccatgccatagtcgcacttactcgccatacagagaag
tgcgttatactggacgctcccggtctgctacgcgaggtaggtatatcagatacaattgtt
aacaatttctttcttgccggcggggaggtaggccatcatcgcccctctgtgataccgcgc
ggtaacccagaccagaaccttgagacgctgcgggccttcccgccctcctgccagattagc
gcttaccatcagttagctgaggaattaggccaccgcccagcccctgttgccgccgttcta
cctccttgtcccgagctcgagcagggcttgttgtacatgccgcaggagctcacggtgtct
gatagcgtgttggtctttgaactcacggacattgttcattgccgcatggctgcccctagt
cagcggaaagccgttctatcgacgcttgtagggaggtatggccgcaagacgaagctgtat
gaagcagcccactccgatgtccgtgagtctctggcaaggtttattcccaccattgggcca
gttcaagccactacatgtgaattatatgaactggtcgaggccatggtggagaagggtcag
gatggttccgctgtgctggagctcgacctttgtaaccgcgatgtgtcgcgcatcacattt
ttccaaaaggactgcaacaagtttactaccggggagaccattgcccacggtaaggtcggt
cagggcatctcagcttggagtaagaccttttgcgccctgttcggcccgtggttccgtgct
attgagaaagaaatattagccctgctaccacctaacatcttttacggcgatgcttatgag
gagtctgtgtttgccgccgctgtgtctggggcggggtcatgtatggtatttgaaaatgat
ttttcggagtttgatagcactcagaacaatttctccctcggccttgagtgtgtagttatg
gaggaatgtggcatgccccagtggcttatccggctgtaccacttagtccggtcggcctgg
atcttgcaggcgccgagggagtcccttaaaggtttttggaagaagcactccggcgaaccc
ggcaccctcctttggaacaccgtctggaatatggcgatcatagcgcactgctatgagttt
cgcgattttagggttgccgctttcaagggtgatgattcagtggttctttgcagtgattac
cgtcagagtcgcaatgcagcggccctgattgcaggttgcgggctcaaattgaaggtcgac
taccgccctattgggctatatgccggtgttgtggtggctccgggcttggggacactacct
gatgtagtgcgtttcgccggccggctttctgaaaagaattggggccccggcccggagcgg
gctgagcagttacgtcttgcagtctgtgactttcttcgagggctgacgaatgttgcgcaa
gtttgtgttgatgttgtgtctagggtttacggggtaagtcccgggctcggggannnnnnn
nnnnnnnnnnnnnnnnnnnnnnnnnnnggcaaggcccattttacagagactgttaaacct
gtgcttgaccttacaaattccattatacagcgggtagaatgaataacatg-tt-------
-ttgtgcatcgcccatgggttcaccatgcgccctagggctattctgttgctgctcctcat
gcttttgcctatgctgcccgcgccaccggccggccagccgactggccgccgtcgtgggcg
gcgcagcggcggtaccggcggtggtttctggggtgacagggttgattctcagcccttcgc
cctcccctatattcatccaaccaacccctttgccgccgacgtcgttccgcaacccggggc
tggagctcgccctcgacagccaccccgccccctcggttccacttggcgtgaccagtccca
gcgcccctccgctgccccccgtcgtcgacctgccccagctggggctgcgccgttgactgc
cgtatcaccggcccccgatacagcccctgtgcctgatgttgattcgcgcggcgccatact
gcggcggcagtacaatctgtctacatccccacttacatcgtctgtcgcttcaggcaccaa
tcttcccttatatgctgccccgttgaaccctcttctaccccttcaggatggtactaatac
tcatattatggccacagaagcgtctaattatgcccagtatcgggtcgttcgtgccacgat
ccgttaccgcccgctggtgccaaacgctgtcggcggctatgcaatctctatctcattctg
gcctcaaaccactactactcctacatctgttgatatgaattctattacttctactgatgt
caggattctggtccaacctggcatagcctctgaattggttattcctagtgagcgtcttca
ctaccgtaatcagggttggcgctctgttgagacctcgggagtggccgaggaggaggccac
ctccggtttggtaatgctctgtattcatggttcccctgttaactcttatactaatacccc
ttacaccggggcgcttggactacttgattttgcattggagcttgagtttaggaatttgac
accygggaayactaacacccgtgtatcccggggtataagtacagcccgtcaccggctgcg
ccgcggtgctgacggtactgccgagctcaccactactgcggccacgcgtttc--atgaag
gacttgcatttcaccgg-tacgaatggggttggcgaggtgggccgtggcatcgccctgac
attg-tttaacctcgctgatacgcttctcggtggtttgccgacagaattaatttcgtcgg
ccgggggtcagttgttctactcccgccctgtcgtctcggccaatggcgagccgactgtca
agttatatacatctgtcgagaacgcgcagcaggataagggaatcgctatcccgcatgata
tagatctgggtgagtctcgtgtgaccatccaggactatgataaccaacatgagcaagatc
ggcctactccctcgcccgctccgtctcgtcctttctccgtcctccgtgctaacgatgttt
tatggctctctctcactgccgctgaatatgaccagaccacgtatgggtcgtccaccaacc
caatgtatgtctcgaatactgtcacacttgttaatgtggccacaggggctcaggccgtcg
cccgctctcttgattggtccaaggttactttggacggccgccctcttactactatccaac
agtattccaaaacattttatgtcctcccacttcgtgggaagttgtctttctgggaggcag
gtacaactaaggctggctacccttacaattacaacacaactgctagtgaccagattttga
ttgaaaatgcggcaggtcatcgtgtcgctatttctacctacaccactagcctgagcgccg
gccctgtgtcaatttctgcagtcggtgtattggccccgcattctgctcttgccgtcctcg
aggacactgttgattacccagcccgcgcccatacttttga
>PRsw1
atggaggcccatcagtttattaaggctcctggcatt-actactgccattgagcaagctgc
tctggctgcggccaattctgccttggcgaatgctgtggtggttcggccgtttttatctcg
tgtacagaccgagattcttattaatttaatgcaacctcggcagttggtctttcgtcctga
ggtactctggaatcaccccattcaacgggttatacataatgaactagaacagtactgccg
ggcccgggccggtcgttgtctggagatcggagcccacccaagatctattaatgataaccc
caatgtcctgcatcgctgttttctccgaccagtcggaagggacgtccagcgctggtactc
tgcccccacccgtggccctgcggctaactgccgccgttcggccctgcgcggccttccccc
cgtcgaccgtacttattgttttgatgggttctctcgttgtgcatttgccgcagaaactgg
cgtggcactctactctttgcatgatctttggccggccgatgttgcagaggcaatggcccg
acatgggatgacacgcctgtacgctgcactacacttaccccctgaggtgctgttaccgcc
tggcacctaccatacaacctcgtaccttttgatccacgacggtgaccgcgctgttgtgac
ctatgagggtgacactagtgcggggtataatcatgatgtttctatacttcgtgcttggat
ccgcacgactaagatagttggtgaccacccgctggtgatagagcgtgtaagggctatcgg
ctgccattttgtgctgttactcaccgcagcccctgagccgtcgccgatgccctacgttcc
ttaccctcgatcgacagaggtgtacgtccgctctatatttggccctggcgggtccccatc
tctgtttccgtcagcttgctctacaaaatctacatttcatgctgtaccagcctgcgcacc
ttgacgtctcggggacttatgctgtccatgggcgccagctcgagggtctgtatagggcac
tcaatatcccgcatgatatcgctgcccaggcgtctcgtctgactgctactgttgagcttg
ttgcaagcccagaccgtttagaatgccgcactgtgctcgggaataagaccttccgtacaa
cggtcgtggatggtgcccatcttgaggctaatggccccgagcagtatgtcctctcatttg
atgcctctcgcatggtgc-taaggtgtatgcgggg-tcattgtttgagtcagattgcgac
tggctagttaatgcatctaacccgggccatcgccccggtggcggcctctgtcatgccttt
taccaacgttatcccgagtcatttcatccgactgagttcatcatgcgagacggtcttgcc
gcatatactttgactccccgccccattattcatgcagtcgcccccgattatagggtcgag
cacaaccccaaaaggcttgaggcagcgtaccgagaaacttgctctcgtcttggcactgct
gc-gtacccactcttaggctcgggaatataccaggtccccgtcggtctcagcttcgacgc
ctgggagcgtaaccaccgccctggggatgaactttatttgacagaccctgctgctgcttg
gtttgaagccaataagccgacacagccggcccttacaataactgaggacacagcccgtac
agctaacctggcactagagattgatgctgctacggaggttggccgcgcttgtgccggctg
cacagtaagccccggggtcg-tgcatt-atcagtttaccgccggggtcccaggctcgggg
aaatcgagatccatacagcaaggggatgttgatgtggtggttgttcctacccgggagctt
cgtaatagttggcgccgccggggttttgcggcttttacacctcacacggcggctcgtgtc
accttgggccgccgtgttgtgattgatgaggccccttctctcccgccacatctgctgctg
ctgcatatgcagcgggcttcgtcggtccaccttcttggtgacccaaatcaaatccctgcc
attgattttgagcacgccggcctggtccctgcgatacgccctgagcttgcccctaccagc
tggtggcatgttacgcatcgctgccctgccgatgtatgtgagcttatacgcggagcctac
ccaaagatccagactacgagccgtgtactgcggtccctattttggaacgagcccgctgtt
ggccagaaattagtcttcacgcaggcagccaaggctgccaaccctggtgcgatcacggta
catgaggcccagggcgccacgtttacggagactacggtcatagctacggctgatgctagg
ggtcttattcaatcctctcgggcccatgccatagttgcacttacccgccatacagagaag
tgcgtcatattagatgcccctggcttgctgcgtgaggtcggcatatcagacataattgtt
aataactttttccttgccggtggagaggcgggtcaccaccgcccctctgtgataccacgc
ggtaatcctgaccagaaccttgagacattgcaggcctttccgccctcctgtcagattagt
gcctatcatcagttggctgaggaattaggccaccgtccagcccctgttgccgccgtctta
cccccttgccctgagctcgagcagggtttgctatacatgccgcaggagcttacggtgtct
gatagtgtgttagtttttgagctcacggacatagttcactgccgtatggccgcccctagt
cagcggaaggccgtcctatcgacgcttgtgggtaggtacggccgcaggacgaaactgtat
gaagcagcccactctgatgtccgtgagtcgctggccaggttcatccctaccatcgggcct
gttcaggctaccacatgtgagctatatgagttagttgaggccatggtggagaagggccag
gacggttctgctgtgctggagcttgacctttgcaaccgtgacgtgtcgcgcatcacattt
ttccaaaaagactgcaacaaattcaccaccggggagaccattgcccatggtaaggttggc
cagggcatttcagcttggagtaagactttttgcgccctgttcggcccgtggttccgtgcc
attgagaaggagatactggccctgctcccgcctaatatcttctatggcgacgcttacgag
gagtcagtgttcgccgccgctgtgtctggggcggggtcatgtatggtatttgagaatgat
ttctcagagtttgatagcactcagaataatttttcccttggtcttgagtgtgtaattatg
gaggaatgtggcatgccccagtggctaattaggctgtaccacctggttcggtcggcttgg
gtcctacaagcgccgaaggagtcccttaagggcttttggaagaagcactctggagagccc
ggtaccctcctctggaacaccgtttggaatatggcgatcatagcacattgctatgagttt
cgcgattttagggttgccgctttcaaaggtgatgattcagtggtcctttgcagtgattac
cggcagagccgcaatgcagcggccctgatcgcaggttgcgggctcaaattgaaggttgac
taccgccctattgggctgtatgctggtgtggtggtggcccccggtttggggacactaccc
gatgtggtgcgctttgctggccggctctctgaaaagaactggggccccggcccagagcgg
gccgagcagctgcgccttgcagtttgtgactttcttcgagggttgacgaacgttgcgcag
gtttgtgtygatgttgtgtcccgagtttatggggttagccctgggctggtacataasctt
attggtatgttgcagaccatcgccgatggcaaggcccattttacagagactgtgaaaccc
gtgcttgaccttacgaactctatcatacagcgggtggaatgaataacatg-tt-------
-ttgtgcatcgcccatgggatcaccatgcgccctagggctgttctgttgctgttcctcat
gcttttgcctatgctgcccgcgccaccggccggccagccgactggccgccgtcgtgggcg
gcgcagcggcggtaccggcggtggtttctggggtgacagggttgattctcagcccttcgc
cctcccctatattcatccaaccaacccctttgccgccgacgtcgttccgcaacccggggc
tggagctcgccctcgacagccaccccggcccctcggttccacctggcgcgaccagtccca
gcgcccctccgttgccccccgccgtcgatctgccccagctggggctgcgccgttgactgc
cgtatcaccggcccccgacacggcccctgtgcctgatgttgattcgcgcggtgctatact
tcggcgacagtacaatttgtccacgtccccacttacatcatcagttgcctcgggcactaa
tttggttttatatgctgccccgttaaaccctctcctaccccttcaggacggtactaatac
tcatattatggctacagaggcatctaattatgcccaataccgggtcgttcgagccacgat
ccgttaccgtccgttagtgccaaatgctgttggtggctatgcaatttctatttcattttg
gccccaaaccactactactcccacatccgttgacatgaattctattacttctactgatgt
tagaattttggtccagcccggtatagcctctgaactggtcatccctagcgagcgcctcca
ctaccgcaatcagggttggcgctctgttgagacctcgggtgtggccgaggaggaggccac
ttccggcctggtaatgctctgtattcatggctcccctgtcaattcttacactaatacccc
ttacaccggggcactcggactcctcgattttgcactggagctcgagtttaggaatttgac
acccgggaacactaaaagccgtgtgtctcggtatacgagcacagcccgtcaccggctgag
gcgtggcgctgacggcactgccgagcttaccaccacggcggctacgcgtttt--atgaag
gacctgcattttaccgg-tatgaacggggttggtgaggtgggccgtggcattgctctgac
actg-tttaatcttgctgatacgcttcttggtggtctgccgacagaattaatttcgtcgg
ctgggggtcagttgttctactcccgccctgtcgtctcagccaatggcgagccgactgtta
agttatatacatctgtcgagaatgcgcagcaggataagggaattgctattccacatgata
tagacttgggcgattcccgtgtgaccattcaggactatgataatcaacatgagcaggatc
ggcccactccttcgcccgccccgtcccgcccgttttcggttcttcgtgctaatgatgtct
tatggctctctctcactgccgccgagtatgaccagactacatatggatcgtccaccaatc
cgatgtatgtctcggacactgtcacgcttgttaatgtggctacaggagcccaggctgttg
ctcgttctcttgattggtctaaggttactctggacggccgccctcttacaactatccagc
agtactctaaaacattttatgtcctcccgcttcgcgggaagttgtctttttgggaggcag
gtacaaccaaagccggttacccttataattacaacacaactgctagtgaccagattttga
ttgaaaatgcggcaggtcaccgtgtcgccatttctacttataccactagcctgggtgctg
gccctgtgtcaatttctgcagtcggtgtactggctccacattctgctcttgctgttcttg
angacactattgattacccggcccgcgctcatacttttga
>MZ969073_Uru
atggaggcccatcagttcattaaggctcctggcatt-actactgccattgagcaagctgc
tctggctgcggccaactctgccttggcgaatgctgtggtggttcggccgtttctctctcg
tgtgcagaccgagatccttatcaatctaatgcaaccccggcaactggtcttccgtcctga
ggtgctttggaatcatcctatccaacgggtcatacataatgagttagaacagtactgccg
ggcccgggccggccgatgcctagaggttggggcccacccaagatccatcaatgataaccc
taatgttctgcatcggtgctttctccggccagttggaagggacgtccagcgctggtattc
tgccccgacccggggccctgcggctaactgccgccgctccgccctgcgtggccttccccc
cgccgaccgcacttactgttttgatggattctcccgttgtacctttgctgcagaaacagg
cgtggctctttactccttgcacgatctttggccagccgatgttgcagaggctatggcccg
gcacgggatgacacgcctgtacgctgcgctacatctaccccctgaggtattgctaccacc
tggcacttatcatacaacctcgtatcttttaatccacgacggtgagcgtgctgttgtgac
ttatgagggtgacactagtgcggggtataatcatgatgtctccatacttcgcgcatggat
acgcacgactaagatagttggtgaccacccgctggtgattgagcgtgtgagggctatagg
ctgtcattttgtgctgctgctcaccgcagcccctgagccgtcaccaatgccctacgtccc
atacccccgatcaacagaggtgtatgtccgctcaatatttggccctggtgggtcaccatc
tctgttcccgtcagcttgctccacaaaatctacattccatgccgtaccagcccgcacatt
ttgatgtttcggggacctatgctgtccatggacgccagcttgaggatctgtatagagcgc
tcaacataccacatgacattgttgcccaagcgtcccgcctaactgccactgtcgagcttg
ttgcgagcccagatcgtctagagtgtcgcactgtgctcgggaataagacctttcggacaa
cgtttgtagacggcgcccacctcgaggctaatggccctgagcaatatgttctcccatttg
acgcctctcgtacggtgc-cagggtgtttgcgggc-tcactgtttgagtcagattgtgac
tggctggttaatgcgtccaaccctggccaccgccctggtggcggtctttgtcatgctttt
taccaacgctaccctgaggcatttcacccgaccgagttcattatgcgtgacggtcttgcc
gcgtacaccttaactcctcgccctattattcatgcagtcgcccccgattatagggttgag
cagaatccaaagaggcttgaggcagcgtatcgtgagacttgttcccgccgcggcaccgct
gc-atatccactcctaggctcgggaatatatcaagtccctgttggtcttagttttgatgc
ctgggagcgtaaccaccgtcctggtgatgagctctatttaaccgaccccgctgccgcttg
gtttgaagctaacaagccgacacaacctgctcttactataactgaggacacagcccgcac
ggccaacttggcactggagatcgatgctgccacagaagtcggccgcgcctgcgctggctg
tacagtcagccccgggattg-tgcatt-atcagttcaccgctggggtcccaggttcaggg
aagtcaaggtccatacagcaaggtgatgtcgatgtggtggtcgtccccacccgggagctc
cgcaacagctggcgccgccgaggctttgccgcctttacacctcatacggcggcccgcgtg
actcttggccgccgtgttgtgattgacgaggccccatcccttccgccacatctgctactg
ctgcacatgcagcgggcttcttcagttcatctcctcggcgacccaaaccagatccccgcc
atagactttgaacatgcaggcctggtccctgcaatacgccccgagcttgcacccactagc
tggtggcatgtcacgcatcgctgccccgcagacgtgtgcgagcttatacgtggggcctac
ccaaaaattcagaccacaagccgcgtattgcggtccttattctggaatgagcccgctatc
ggccagaaattggttttcacgcaggctgccaaggccgccaaccctggtgcgattacagtc
cacgaggctcagggtgccacctttacggagaccacgattatagctacggctgacgccaga
ggcctaatccaatcttcccgggcccatgctatagttgcacttacccgccacacagagaag
tgtgttatactggacgctcctggtttgctgcgtgaggtcggcatatcagatataattgtt
aacaactttttccttgccggcggagaggcgggtcatcatcgcccttctgtgataccgcgc
ggcaaccctggccagaaccttgagacactgcaggccttcccgccttcctgccagattagc
gcataccaccagctagcagaggagttgggccaccgtccagcccctgttgctgctgttcta
cccccttgccctgagcttgagcaaggcttgttatatatgccgcaggagcttacggtgtct
gatagcgtcttggtcttcgagcttacggacatagttcactgccgcatggccgctcctagc
cagcgcaaggccgtcctgtcgacgcttgtggggaggtacggtcgtaggacgaagctgtat
gaagcggctcactctgatgtccgtgagtctctggctaggtttattcccaccatcgggcct
gttcaagctaccacatgtgagctgtacgagctggttgaggccatggtggaaaagggccag
gatggctccnnngtgctggagctcgacctttgcaaccgtgatgtctcgcgtatcacattt
ttccagaaagactgcaacaagtttactaccggagagaccattgcccacggcaaggttggc
cagggcatctcagcttggagcaagaccttttgtgccctgttcggcccgtggtttcgtgct
attgagaaagaaatactagccctgctcccgcctaacatcttctacggcgatgcttacgag
gagtctgtgtttgccgccgccgtatccggggcggggacatgcatggtatttgaaaatgat
ttctcagagtttgatagcactcagaataatttctccctcggccttgaatgtgtaataatg
gaggaatgtggcatgccccagtggctaatccggctgtatcatttggtccgatcggcatgg
attttgcaggcaccgaaggagtcgcttaaaggcttttggaagaagcattctggcgaacct
ggcacccttctctggaacaccgtctggaatatggcgatcatagcgcattgctacgagttt
cgcgatttccgggttgccgctttcaaaggtgatgattcagtggttctttgcagcgattac
cgccagagccgcaatgcagcagccttgattgcaggttgtgggcttaaactgaaggttgac
tatcgtcctattgggttgtatgcaggtgtggtggtggcccctggccttggaacactaccc
gatgtggtgcgttttgcaggccgactctctgagaagaactggggccccggcccagagcgg
gccgagcagttgcgccttgcagtttgtgattttcttcgagggctgacgaatgttgcgcag
gtttgtgttgatgttgtgtcccgagtttacggggttagccctgggctggtgcataacctt
attggtatgctgcagaccattgccgatggcaaggcccattttacagagaccattaaaccc
gtgcttgaccttacaaactctatcatacatcgggtagaatgaataacatg-tt-------
-ttgtgcattgcccatgggttcaccatgcgccctagggctgttctgttgttgctcctcat
gcttttgcctatgctgcccgcgccaccggccggccagccgtctggccgccgtcgtgggcg
gcgcggcggcggtgccggcagtggtttctggggtgacagggttgattctcagcccttcgc
cctcccctatattcatccaaccaacccctttgccgccgatgtcgtttcgcaacccggggc
tggagctcgccctcgacagccatcccggcccctcggctccacttggcgtgaccagtccca
gcgcccccccgctgccccccgtcgtcgatctgccccagccggggctgcgccgttaactgc
cgtgtcaccggcccccgacacagccccagtgcctgatgtcgattcgcgtggtgccatact
acggcggcagtataatttgtctacttccccactcacatcatctgtcgcttcgggcactaa
tttggttttgtatgcagccccgctaaaccctcttttgcctctccaggatggcactaatac
tcatattatggctactgaggcgtctaattatgcccagaaccgggtcgttcgagccacgat
ccgttaccgcccgctggtgccaaatgctgtcggcggttatgcaatctctatctcattttg
gcctcaaactactactactcctacatccgttgacatgaattccattacctctactgatgt
taggattctggttcagcccggtatagcctctgaattggtcatccctagtgaacgccttca
ttaccgtaaccagggctggcgttctgttgagacttcgggcgttgctgaggaggaggctac
ctctggcttggtaatgctttgtatccatggctcccctgttaattcctacactaatacccc
ctacaccggggcgcttgggctccttgattttgcattggagcttgagtttaggaatttgac
accagggaacactaacacccgtgtgtcccggtatacgagtacagcccgccaccggctgcg
tcgcggtgctgatggtaccgctgagcttactactacggcagccacgcgtttt--atgaag
gacctgcacttcaccgg-tacgaacggggtcggtgaggtgggtcgtggtattgctctgac
tttg-ttcaatcttgctgatacgcttcttggaggtttgccgacagaattgatttcgtcgg
ctgggggtcaattgttttactcccgccctgtcgtctcagccaatggcgagccgactgtca
agctatatacatctgttgagaatgcgcagcaggacaagggaattgccatcccacatgata
tagacttgggcgaatcccgtgtgaccatccaggattatgacaaccaacatgagcaggacc
ggcccactccctcgcccgccccgtctcgccctttttcggttcttcgtgctaacgatgttc
tatggctctctctcactgcagccgagtatgaccagactacgtatggatcgtccaccaatc
caatgtacgtctcggatactgttacatttgttaatgtagctacaggtgcccaggctgttg
ctcgttctcttgactggtctaaggttactctggacggccgccctcttactaccatccagc
agtactctaaaacattttatgttctcccacttcgtgggaagttgtcgttctgggaggcag
gcacaactaaagctggttacccttataattataacacaactgctagtgatcaaattttga
ttgagaatgcagcaggccatcgtgttgctatttccacttataccactagccttggtgccg
gccccgtatcaatttctgcagttagtgtgttggccccacattctgctcttgctgttctcg
aggatactgctgactacccagcgcgtgctcacacctttga
>MW596896_Uru
atggaggcccaccagttcattaaggctcctggcatt-actactgccattgagcaagctgc
tctggctgcggccaactctgccctggcgaatgctgtggtggttcggccgtttctttctcg
tgtgcagaccgagattcttatcaatttaatgcaaccccggcaattggtctttcgtcctga
agtgctttggaatcatcccattcaacgggtcatacataatgagttagaacagtactgccg
ggcccgggccggccgttgcctagaggttggggctcatccaaggtctatcaatgataatcc
taatgttttgcaccgatgctttcttcgaccagtcggaagggatgttcagcgctggtattc
tgccccaacccggggccctgcggctaactgccgccgctccgctctgcgcggcctcccccc
cgtcgaccgcacttattgttttgatggattctcccgctgtacctttgctgcagaaacggg
cgtggcactttactctctgcacgatctctggccggccgatgttgcagaggctatggcccg
gcacggaatgacacgcctgtacgctgcactacatctaccccctgaggtattgctaccacc
tggcacctaccatacaacctcgtatcttttgatccacgacggtgatcgtgctgttgtgac
ctacgagggtgacactagtgcggggtataatcatgatgtttccatacttcgtgcgtggat
ccgcacgacaaagatagttggtgaacacccgctggtgatagagcgtgtaagggctatagg
ctgtcactttgtgctgctgctcaccgcagcccctgaaccatcaccaatgccctacgtccc
atacccccgatcaacagaggtgtatgtccgctctatattcggccccggcgggtcgccatc
tctgttcccgtcagcttgctccacaaaatctacattccatgccgtaccagcccgcacatc
ttgatgtctcggggacctatgctgtccatggacgccagcttgaggatctatatagggcac
tcaatattccacatgacattgccgcccgggcgtcccgtttaactgccactgttgaactcg
ttgcgggcccagaccgccttgagtgtcgcactgtgctcgggaataaagtcttccggacaa
cgattgaggacggtgcccatctcgaggctaacggccctgagcaatatgttctctcatttg
acgcctctcgtacggtgc-taaggtgtatgcgggg-tcgctgttcgagtcagactgtgac
tggctggttaatgcatccaaccctggccaccgccctggtggcggtctttgtcatgctttt
taccaacgttatcctgaggcatttcacccgaccgagttcattatgcgtgatggtcttgcc
gcgtataccttaactccccgtcctattatccatgcagttgcccctgattatagggttgag
cagaacccaaagaggcttgaggcagcgtaccgagagacctgttcccgccgcggcaccgct
gc-gtacccacttttaggttcgggaatatatcaagtccctgttggtcttagttttgatgc
ttgggagcgtaaccaccgtcccggggatgagctctatttaaccgaccccgctgccgcctg
gtttgaagccaacaagccgacacagccggctcttactataactgaggatacagctcgcac
ggccaacttggcactggagattgatgctgccacggaagttggccgcgcctgcgccggctg
tacggtcagccccgggattg-tgcact-atcagttcactgccggggtcccaggctcaggg
aaatctagatccatactgcagggggatgttgatgtggtggtcgtccccacccgggaactg
cgcaacaactggcgccgccgaggctttgccgcctttacaccccatacggcggcccgtgtg
accctgggtcgccgtgttgtgattgatgaggccccatcccttccaccacatttgttactg
ctacacatgcagcgggcctcgtcagttcatcttctcggcgacccaaatcagatccccgct
atagattttgaacatgctggcctggttcctgcaatacgccccgagctcgcacccactagc
tggtggcatgtcacgcatcgctgccccgcagatgtgtgtgagcttatacgtggggcctat
ccaaaaattcagaccacgagccgcgtactacggtccctgttctggaatgagcctgctgtt
ggccagaaattggttttcacgcaggcagccaaggccgccaaccctggtgcgattacagtt
catgaggcccagggtgccacctttacggagaccacgattatagctactgctgacgccagg
ggcctaattcaatcttcccgggcccatgctatagttgcactcacccgccatacagagaag
tgtgttatcctggatgcccctggcctattgcgtgaggtcggcatatcagatataattgtc
aataacttttttcttgccggcggggaagcgggtcatcaccgcccttctgtgataccacgc
ggtaaccctggccagaaccttgagacactacaggctttcccaccttcctgccagattagc
gcgtaccaccagctagctgaggagttgggccaccgtccagcccctgttgccgctgttcta
cccccttgccctgagctcgagcagggcttgttatatatgccgcaggagcttacggtgtct
gatagcgtcttggtctttgagcttacggacatagtccattgccgtatggctgcccctagt
cagcgtaaggccgtcctatcgacgcttgtggggcggtatggccgtcggacgaagctgtat
gaagcagcccactctgatgtccgcgagtccctggccaggtttattcccaccatcgggcct
gttcaggctaccacatgtgagctatatgagcttgttgaggccatggtggagaaaggccag
gatggttctgctgtgctggagctcgatctttgtaaccgcgatgtctcgcgtatcacattc
ttccagaaagactgtaacaagtttactactggagagaccattgcccacggtaaggtcggt
caaggcatctcggcttggagcaagaccttttgcgccttgtttggcccgtggttccgtgcc
attgagaaagagatactggccctgcttccgcctaacatcttctacggcgacgcttacgag
gagtctgtgtttgccgccgctgtatccggggcggggtcatgtatggtatttgagaatgat
ttttcagagtttgatagtactcagaataatttctccctcggccttgaatgtgtgatcatg
gaggaatgtggcatgccccagtggctaatccggctataccacttagtccgatcggcgtgg
attttgcaggcaccgaaggagtcacttaaaggcttctggaagaagcactcaggcgaacct
ggtacccttctttggaacaccgtctggaatatggcgatcatagcacattgctatgagttt
cgcgattttcgggttgccgctttcaaaggtgatgattcagtggttctttgcagtgattac
cgccagagccgcaatgcagcggctttgattgcaggttgtgggcttaaactgaaggttgat
tatcgccctattgggttgtatgcgggtgtggtggtagcccctggcctcggagtactacct
gatgtggtacgttttgccggtcggctctccgagaagaattggggccccggcccagagcgg
gccgagcagctgcgcctcgcagtttgtgatttcctccgagggttgacgaatgtcgcgcag
gtttgtgttgatgtggtgtcccgagcttacggagttagccctgggttggtacataacctt
attggtatgctgcagactattgccgatggcaaggcccactttactgagaccattaaacct
gtacttgaccttacaaactcaatcatacatcgggtagaatgaataacatg-tt-------
-ttgtgcattgcccatgggatcaccatgcgccctagggctgttctgttgttgctcctcat
gcttctgcctatgctgcccgcgccaccggccggccagccgactggccgccgtcgtgggcg
gcgcagcggcggtgccggcggtggtttctggggtgacagggttgattctcagcccttcgc
cctcccctatattcatccaaccaacccctttgccgccgatgtcgtttcgcaacccggggc
tggaactcgccctcgacagccatcccggcccctcggctccacttggcgtgaccagtccca
gcgcccctccgctgccccccgccgtcgacctgccccagctggggctgcgccgctgactgc
cgtatcaccagcccccgacacagctccagtgcctgatgttgattcgcgcggtgccatatt
acggcggcagtataatctgtccacttctccactcacatcatctgttgcctcgggcaccaa
tctggttctgtatgctgccccgttaaacccccttttacctcttcaggatggcaccaacac
acatattatggccaccgaggcgtctaattatgcccagtaccgggtcgttcgtgccacgat
ccgttatcgcccgttggtgccaaatgctgttggcggctatgcaatttctatctcattttg
gcctcaaactactactactcctacatccgttgatatgaattccattacctctactgatgt
taggatcctggtccagcccggtatagcttctgaactagttatccctagtgagcgcctcca
ttatcgcaaccagggttggcgctctgttgagacttcaggcgtggctgaagaggaggctac
ctccggtttggtaatgctctgtattcatggctctcctgttaactcctatactaatacccc
ttacaccggggcactcgggctccttgactttgcattggaacttgaatttaggaatttaac
acccgggaacactaacatccgtgtatcccggtacacgagcacagcccgccaccggctgcg
ccgtggtgctgatggtaccgccgagcttaccactacggcagccacgcgtttc--atgaag
gacctgcatttcaccgg-cacgaacggggtcggcgaggtgggtcgtggtatcgctctgac
tttg-tttaatcttgctgatacgcttcttggaggtttgccgacagaattgatttcgtcgg
ccgggggtcaattgttctactcccgtcctgtcgtctcagccaatggcgagccggctgtca
agttatatacatctgtcgagaatgcgcagcaggacaagggaatcgccatcccacatgaca
tagacctgggtgaatcccgtgtgaccatccaggattatgataaccaacatgagcaggacc
ggcccactccttcgcccgccccgtctcgccctttctcagtccttcgtgctaacgatgttc
tatggctctccctcactgcagccgagtatgaccagactacgtatggatcctccaccaatc
cgatgtatgtctcggacactgttacatttgttaatgtggctacaggagcccaggctgttg
ctcgctctcttgactggtctaaggtcaccctggacggtcgccctcttactaccatccagc
agtactctaaaacattctatgttctcccacttcgtggaaagttatcgttttgggaggcag
gcacaactaaagccggctacccatataattataacacaactgctagtgatcaaattttga
ttgagaatgcagcaggccatcgtgttgctatctctacctacaccactagcctcggtgccg
gccctgtatcagtttctgcagttggcgtgctggctccacattctgctctcgctgttcttg
aggatactgttgactatccagcacgtgctcatacttttga
>MZ289119
atggaggcccaccagttcattaaggctcctggcatt-actactgccattgagcaagctgc
tctggctgcggccaattctgccctggcgaatgctgtggtggttcggccgtttttatcccg
tgtgcagaccgaaatccttattaatttgatgcaaccccggcaattggttttccgtcctga
ggtgctttggaatcatcccattcaacgggttatacataatgagttagaacagtactgccg
ggctcgggctggccgttgtttagaggtaggagcccacccaagatccatcaacgacaaccc
caatgtcctgcaccggtgcttcctacgaccggtcgggagggacgtccagcgctggtattc
cgctcctacccgcggccctgcggccaattgccgccgttctgctttgcgtggtctccctcc
cgccgaccgcacctactgttttgatgggttctctcgctgtgcttttgccgcagagaccgg
cgtggccctctattccctgcatgacctctggccggccgatgttgcggaggccatggctcg
acatgggatgacacgtttgtacgccgcactacacctcccccctgaggtgctactgccacc
tggtacctaccatacaacctcgtaccttttaatccatgatggtgatcgtgctgttgtcac
ctatgagggcgacactagtgcggggtataatcatgatgtttccatcctccgtgcgtggat
ccgcacgaccaagatagttggtgatcatccgttggtgatagagcgtgtgcgggctattgg
gtgtcattttgttctgttactcaccgcggcccccgagccgtcacccatgccttatgttcc
ataccctcgatcgacagaggtgtatgtccgctctatatttggccctggaggatctccgtc
tctgttcccgtcagcctgctctactaaatctacatttcatgccgtcccagcccgcacatc
ttgatgtctcggggacctatgctgttcatgggcgtcagcttgaggccctgtatagggcac
ttaacatcccgcacgacattgctgcccgagcatcacgtctgactgccactgttgagctcg
tcgcaggcccggatcgcttagagtgccgcactatacttgggaataagaccttccgtacaa
cggtggttgacggcgcccatcttgaggccaacggccctgaacagtatgttctttcatttg
atgccccccgtacggcgc-taaggtgtatgcaggg-tcattgtttgagtcggattgtgac
tggctggttaatgcgtcaaaccctggccaccgccctgggggcggtctttgccacgccttt
taccaacggttccccgagtcgttccacccgaccgagtttattatgcgggacggccttgct
gcatacactttggtcccccgccctattatccatgcggtggcccctgactatagggttgaa
caaaacccaaagaggctcgaggcggcgtaccgagagacttgctcccgtcgcggcaccgct
gc-ctacccacttctaggcgcgggcatatatcaagtccctgtcggccttagctttgatgc
ctgggagcgcaaccaccgccccggtgatgagctttatctgaccgaccctgccgctgcctg
gtttgaggctaacaagcccatgcagccagcccttacgataactgaggatacagcccgtac
agccaacctggcattggagatcgatgctgccacagaggttggccgtgcttgtgccggctg
cacggttaccccaggaattg-tgcatt-accagttcactgccggggttccgggttcgggg
aaatcgaggtctatacagcagggtgatgttgatgtggtagttgtccccacccgggagctt
cgtaataattggcgccgccgaggctttgcggcctttacaccccacacggccgcccgcgtc
actacgggtcgccgtgttgtgattgacgaggccccatctcttccgccacacttattgcta
ctgcatatgcagcgggcttcgtcggttcatcttctcggcgacccaaatcagatccctgcc
atagactttgagcatgctggtctggtccccgctatacgccctgagcttgcgcctaccagc
tggtggcatgtcacacaccgttgccctgcggacgtgtgcgagcttatacgtggggcctat
cccaagatccaaaccacgagtagagtgttacgatctctattttggaatgagcccgctatc
ggccaaaaattggtcttcacacaggccgctaaggctgctaaccccggtgcgattacagtc
catgaggcccagggtgccactttcacggaaaccacaatcatcgccacggccgacgccagg
ggtctcattcaatcttcccgggcccatgccatagtcgcacttacccgtcatacagagaag
tgcgttatactagatgcccctggtttgctgcgtgaggttggcatatcagacataattgtg
aataactttttccttgctgggggggaagtgggtcaccaccgcccctctgtgataccccgt
ggcaatcctggtcagaatcttgagacgctgcaggctttcccgccctcctgtcagatcagt
gcttatcatcagctagccgaagagttgggccaccgcccggcccctgttgccgcggttctg
cccccctgccccgagctcgagcaaggtttgctatacatgccccaggagctcacggtgtct
gatagtgtgttagttttcgagctcacagatatagttcactgccgtatggctgctcccagc
cagcggaaggctgtcctatctacacttgtggggaggtatggccgcaggacgaagctatat
gaggcagcccattctgatgttcgtgagtctcttgccaggtttattcccactattgggccc
gttcaggctaccacatgtgagctatacgagctggtcgaggctatggtggagaagggtcag
gatggttccgccgtactagagctcgatctctgcaatcgcgatgtatcgcgtatcacattt
ttccaaaaagattgtaacaagtttaccaccggggagaccattgcccatggtaaggtcggt
cagggcatctcagcctggagcaagaccttctgtgccctgtttggcccgtggtttcgtgct
attgagaaagagatactagcactactcccgcctaatattttttacggcgacgcttatgag
gactctgtgttcgctgccgccgtttccggggcggggacgtgcatggtgtttgagaacgac
ttttcagagtttgatagcactcagaacaatttttcccttggccttgagtgtgtgatcatg
gaggagtgcggtatgccccagtggctgatccggctgtaccatctggttcgatctgcctgg
gttttgcaggcgccgaaggagtcccttagagggttttggaagaagcactctggtgagcct
ggcacccttctctggaacaccgtctggaacatggcaatcattgcacactgctatgagttt
cgtgatttcagggtcgccgcctttaagggtgatgattcagtggttctttgcagtgactac
cgtcagagccgcaatgcggcagccttgattgcaggttgcgggctcaagttgaaggtcgac
taccgccctattgggttgtatgctggagtggtggtggcccccggtttggggacattgcct
gatgtggtgcgttttgctggtcggctctctgagaagaactggggcccaggccccgagcgg
gctgagcagttacgtcttgcggtttgtgatttccttcgagggttaacgaatgtggcgcag
gtttgtgttgatgttgtatctcgtgtttatggagttagccctgggttggtacataacctt
atcggcatgctgcagactattgctgacggtaaggctcattttacagagactgttaaacct
gtgcttgacctcacaaactctatcatacaacggatggaatgaataacatg-tt-------
-ttgtgcatcgcccatgggatcaccatgcgccctagggctgttctgttgctgctcttcgt
gcttttgcctatgctgcccgcgccaccggccggccagccgactggccgccgtcgtgggcg
gcgcagcggcagtgccggcagtggtttctggggtgacagggttgattctcagcccttcgc
cctcccctatattcatccaaccaaccccttcgccgccgatgtcgtttctcaacccggggc
tggagctcgccctcgacagccaccccgtcccctcggttcctcttggcgcgaccagtccca
gcgcccctccgctgtcccccgtcgtcgatctgccccagctggggctgcgccgttgactgc
cgtatcaccggctcccgacacagcccctgtgcctgatgtcgattcgcgtggcgccatatt
acgacggcagtataacctgtcaacatctccgctcacatcatctgttgcctcgggtactaa
tttagttctatatgctgctccattaaatcctcttctacccctccaggatggcaccaatac
tcatattatggccactgaggcatctaattatgcccagtatcgggttgttcgagccacgat
ccgttaccgccctctggtgccgaatgctgtcggcggctatgcaatttctatctctttttg
gcctcagactactaccacccctacatctgttgatatgaattctattacttctactgatgt
caggatcttggtccaacctggcattgcctctgaattggtcatccccagcgagcgcctcca
ttatcgcaatcagggttggcgctctgttgagacctcaggtgtggccgaggaggaggctac
ctccggtctggtaatgctctgcatccatggttctcctgttaattcttataccaatacccc
ctatactggggcgcttgggctccttgactttgcactagaacttgagtttaggaatttgac
acccgggaacactaatactcgtgtgtcccggtacacaagcacagcccgccaccggctgcg
ccgcggcgccgatggtactgctgaacttaccaccacggcggccacacggttc--atgaag
gacttacattttactgg-tacgaatggggtcggtgaggtcggccgtggtattgctctgac
attg-tttaatcttgctgatacgcttcttggtggtttgccgacagaattgatttcgtcgg
ccgggggtcaattattttactcccgccctgtcgtctcagccaatggcgagccgactgtta
aattatatacatctgttgagaatgcgcagcaagataaaggtattgccatcccgcatgaca
tagacctgggtgattctcgtgtggtcatccaggattatgataatcaacatgagcaggatc
ggcctaccccttcgcccgccccatcacgcccattctctgtcctccgtgctaacgatgttt
tgtggctttctcttaccgctgctgagtatgatcagactacatatgggtcgtccaccaacc
cgatgtatgtctcggacactgtaacatttgttaatgtggccacaggagcccaggctgttg
cacgttctcttgactggtctaaggttactttggacggccgccctcttactaccattcagc
agtactctaaaacattctatgtcctcccgcttcgcgggaaattgtctttctgggaagccg
gcacaactaaggctggctacccttataattacaacacaactgctagtgatcaaatcttga
ttgaaaatgcggctggtcaccgtgtcgctatttctacctacaccactagcttaggtgctg
gccccgtgtcggtttctgcagtaggtgtattagctccgcactcggcccttgccgttcttg
aggacactgttgattaccctgctcgcgcccatactttcg-
>MZ289096
atggaggcccaccagtttattaaggctcctggcatt-actactgccattgagcaagctgc
tctggctgcggccaattctgccctggcgaatgctgtggtggttcggccgtttttatcccg
tgtgcagaccgagatccttattaatttgatgcaaccccggcaattggttttccgtcctga
ggtgctttggaatcatcccattcaacgggttatacataatgagttagaacagtactgccg
ggctcgggctggccgttgtttagaggtaggagcccacccaagatccatcaacgacaaccc
caatgtcctgcaccggtgtttcctacgaccggtcgggagggatgtccagcgctggtattc
cgcccctacccgcggccctgcggccaattgccgccgttctgctttgcgtggtctccctcc
cgccgaccgcacctactgttttgatgggttctctcgctgtgcttttgccgcagagaccgg
cgtggccctctattccctgcatgacctctggccggccgatgttgcggaggccatggctcg
acatgggatgacacgtttgtacgccgcactacacctcccccctgaggtgctactgccacc
tggtacctaccatacaacctcgtaccttttaatccatgatggtgatcgtgctgttgtcac
ctatgagggagacactagtgcggggtataatcatgatgtttccatcctccgtgcgtggat
ccgcacgaccaagatagttggtgatcatccgttggtgatagagcgtgtgcgggctattgg
gtgtcattttgttctgttactcaccgcggcccccgagccgtcacccatgccttatgttcc
ataccctcgatcgacagaggtgtatgtccgctctatatttggccctggaggatctccgtc
tctgttcccgtcagcctgctctactaaatctacatttcatgccgtcccagcccgcacatc
ttgatgtctcggggacctatgctgttcatgggcgtcagcttgaggccctgtatagggcac
ttaacatcccgcacgacattgctgcccgagcatcacgtctgactgccactgttgagctcg
tcgcaggcccggatcgcttagagtgccgcactatacttgggaataagaccttccgtacaa
cggtggttgacggcgcccatcttgaggccaacggccctgaacagtatgttctttcattcg
atgccccccgtacggcgc-taaggtgtatgcaggg-tcattgtttgagtcggattgtgac
tggctggttaatgcgtcaaaccctggccaccgccctgggggcggtctttgccacgccttt
taccaacggttccccgagtcgttccacccgaccgagtttattatgcgggacggccttgct
gcatacactttggtcccccgccccattatccatgcggtggcccctgactacagggttgaa
caaaacccgaagaggctcgaggcggcgtaccgagagacttgctcccgtcgcggcaccgct
gc-ctacccacttctaggcgcgggcatatatcaagtccctgtcggccttagctttgatgc
ctgggagcgcaaccaccgccccggtgatgagctttatctgaccgaccctgccgctgcctg
gtttgaggctaataagcccatgcagccagcccttacgataactgaggatacagcccgtac
agccaacctggcattggagatcgatgctgccacagaggttggccgtgcttgtgccggctg
cacggttaccccaggaattg-tgcatt-accagttcactgccggggttccgggttcgggg
aaatcgaggtctatacagcagggtgatgttgatgtggtagttgtccccacccgggagctt
cgtaataattggcgccgccgaggttttgcggcctttacaccccacacggccgcccgcgtc
actacgggtcgccgtgttgtgattgacgaggccccatctcttccgccacacttattgcta
ctgcatatgcagcgggcttcgtcggttcatcttctcggcgacccaaatcagatccctgcc
atagactttgagcatgctggtctggtccccgctatacgccctgagcttgcgcctaccagc
tggtggcatgtcacacaccgttgccctgcggacgtgtgcgagcttatacgtggggcctat
cccaagatccaaaccacgagtagagtgttacgatctctattttggaatgagcccgctatc
ggccaaaaattggtcttcacacaggccgctaaggctgctaaccccggtgcgattacagtc
catgaggcccagggtgccactttcacggaaaccacaatcatcgccacggccgacgccagg
ggtctcattcaatcttcccgggcccatgccatagtcgcacttacccgtcacacagagaag
tgcgttatactagatgcccctggtttgctgcgtgaggttggcatatcagacataattgtg
aataactttttccttgctgggggggaagtgggtcaccaccgcccctctgtgataccccgt
ggcaatcctggtcagaatcttgagacgctgcaggctttcccgccctcctgtcagatcagt
gcttatcatcagctagccgaagagttgggccaccgcccggcccctgttgccgcggttctg
cccccctgccccgagctcgagcaaggtttgctatacatgccccaggagctcacggtgtct
gatagtgtgttagttttcgagctcacagatatagttcactgccgtatggctgctcccagc
cagcggaaggctgtcctatctacacttgtggggaggtatggccgcaggacgaagctgtat
gaggcagcccattctgatgttcgtgagtctcttgccaggtttattcccactattgggccc
gttcaggctaccacatgtgagctatacgagctggtcgaggctatggtggagaagggtcag
gatggttccgccgtactagagctcgatctctgcaatcgcgatgtatcgcgtatcacattt
ttccaaaaagattgtaacaagtttaccaccggggagaccattgcccatggtaaggtcggt
cagggcatctcggcctggagcaagaccttctgtgccctgtttggcccgtggtttcgtgct
attgagaaagagatactagcactactcccgcctaatatcttttacggcgacgcttatgag
gactctgtgtttgctgccgccgtttccggggcggggacgtgcatggtgtttgagaatgac
ttttcagagtttgatagcactcagaacaatttttcccttggccttgagtgtgtgatcatg
gaggagtgcggtatgccccagtggctgatccggctgtaccatctggttcgatctgcctgg
gttttgcaggcgccgaaggagtcccttagagggttttggaagaagcactctggtgagcct
ggcacccttctctggaacaccgtctggaacatggcaatcattgcacactgctatgagttt
cgtgatttcagggtcgccgcctttaagggtgatgattcagtggttctttgcagtgactac
cgtcaaagccgcaatgcggcagccttgattgcaggttgcgggctcaagttgaaggtcgac
taccgccctattgggttgtatgctggagtggtggtggcccccggtttggggacattgcct
gatgtggtgcgttttgctggtcggctctctgagaagaactggggcccaggccccgagcgg
gctgagcagttacgtcttgcggtttgtgatttccttcgagggttaacgaatgtggcgcag
gtttgtgttgatgttgtatctcgtgtttatggagttagccctgggttggtacataacctt
atcggcatgctgcagactattgctgacggtaaggctcattttacagagactgttaaacct
gtgcttgacctcacaaactctatcatacaacggatggaatgaataacatg-tt-------
-ttgtgcatcgcccatgggatcaccatgcgccctagggctgttctgttgctgctcttcgt
gcttttgcctatgctgcccgcgccaccggccggccagccgactggccgccgtcgtgggcg
gcgcagcggcagtgccggcagtggtttctggggtgacagggttgattctcagcccttcgc
cctcccctatattcatccaaccaaccccttcgccgccgatgtcgtttctcaacccggggc
tggagctcgccctcgacagccaccccgtcccctcggttcctcttggcgcgaccagtccca
gcgcccctccgctgtcccccgtcgtcgatctgccccagctggggctgcgccgctgactgc
cgtatcaccggctcccgacacagcccctgtgcctgatgtcgattcgcgtggcgccatatt
acgacggcagtataacctgtcaacatctccgctcacatcatctgttgcttcgggtactaa
tttagttctatatgctgctccattaaatcctcttctacccctccaggatggcaccaatac
tcatattatggccactgaggcatctaattatgcccagtatcgggttgttcgagccacgat
ccgttatcgccctctggtgccgaatgctgtcggcggctatgcaatctctatttctttctg
gcctcagactactaccacccctacatctgttgatatgaattctattacttctactgatgt
caggatcttggtccaacctggtattgcctctgaattggtcatccccagcgagcgcctcca
ttatcgcaatcagggttggcgctctgttgagacctcaggtgtggccgaggaggaggctac
ctccggcttggtaatgctctgcatccatggctctcctgtcaattcttataccaatacccc
ctatactggggcgcttgggctccttgactttgcactagaacttgagtttaggaatttgac
acccgggaacactaatactcgtgtgtcccggtacacaagcacagcccgtcaccggctgcg
ccgcggcgccgatggtactgctgaacttaccaccacggcggccacacggttc--atgaag
gacttacattttactgg-tacgaatggggtcggtgaggtcggtcgtggtattgctctgac
attg-tttaatcttgctgatacgcttcttggtggtttgccgacagaattgatttcgtcgg
ctgggggtcaattattttactcccgccctgtcgtctcagccaatggcgagccaactgtta
aattatatacatctgttgagaatgcgcagcaagataaaggtattgccatcccgcatgaca
tagacctgggtgattctcgtgtggtcatccaggattatgataatcaacatgagcaggatc
ggcctaccccttcgcccgccccatcacgcccattctctgtcctccgtgctaacgatgttt
tgtggctttctcttaccgctgctgagtacgatcagactacatatgggtcgtccaccaacc
cgatgtatgtctcggacactgtaacatttgttaatgtggccacaggagcccaggctgttg
cacgttctcttgactggtctaaggttaccttggacggccgccctcttactaccattcagc
agtactctaaaacattctatgtcctcccgcttcgcgggaaattgtctttctgggaagccg
gcacaactaaggctggctacccttataattacaacacaactgctagtgatcaaatcttga
ttgaaaatgcggctggtcaccgtgtcgccatttctacctacaccactagcttaggtgctg
gccccgtgtcggtttctgcagtaggtgtattagctccgcactcggcccttgccgttcttg
aggacactgttgattaccctgctcgcgcccatactttcga
>MN646694
atggaggcccaccagttcattaaggctcctggcatt-actactgccattgagcaagctgc
tctggctgcggccaattctgccctggcgaatgctgtggtggttcggccgtttttatcccg
tgtgcagaccgagatccttattaatttgatgcaaccccggcaattggttttccgtcctga
ggtgctttggaatcatcccattcaacgggttatacataatgagttagaacagtactgccg
ggctcgggctggccgttgtttagaggtcggagcccacccaagatccatcaacgacaaccc
caatgtcctgcaccggtgtttcctacgaccggtcgggagggacgtccagcgctggtattc
cgcccccacccgcggtcctgcggccaattgccgccgttctgctttgcgtggtctccctcc
cgccgaccgcacctactgttttgacgggttctcccgctgtgcttttgccgcagagaccgg
cgtggccctctattccctgcatgacctctggccggccgatgttgcggaggctatggctcg
acatgggatgacacgtttatacgccgcactacacctcccccctgaggtgctactgccacc
tggtacctaccatacaacctcgtaccttttaatccatgatggtgatcgtgctgttgtcac
ctatgagggtgacactagtgcggggtataatcatgatgtttctatcctccgtgcgtggat
ccgcacgaccaagatagttggtgatcatccgttggtgatagagcgtgtgcgagctattgg
gtgtcattttgttctgctactcaccgcggcccccgagccgtcacccatgccttatgttcc
ataccctcgatcgacagaggtgtatgtccgctccatatttggccccggaggatctccgtc
cctgttcccgtcagcctgctctactaaatctacatttcatgccgtcccagcccgcacatc
ttgatgtctcggggacctatgctgttcatgggcgtcagcttgaggccctgtacagggcac
ttaacatcccgcacgacattgctgcccgagcatcacgtctgactgccactgttgagctcg
tcgcaggcccggatcgcttagagtgccgcactgtacttggaaataagaccttccgtacga
cggtggttgacggcgcccatctcgaggccaacggccctgaacagtatgttctttcattcg
atgctccccgtacggcgc-taaggtgtatgcaggg-tcattgtttgagtcggattgtgac
tggctggttaatgcgtcaaaccctggccaccgccctgggggcggtctttgccacgccttt
taccaacggttccccgagtcgttccacccgaccgattttattatgcgggacggccttgct
gcatacactttggtcccccgccccattatccatgcggtggcccctgactacagggttgaa
caaaacccaaagaggctcgaggcagcgtaccgagagacttgctcccgtcgcggcaccgct
gc-ctacccacttctaggcgcgggtatatatcaagtccctgtcggccttagctttgacgc
ctgggagcgcaaccaccgccccggtgatgagctttatctgaccgaccctgccgccgcctg
gtttgaagctaataagcccatgcagccagcccttacgataactgaggatacagcccgtac
agccaatctggcattggagatcgatgctgccacagaggttggccgcgcttgtgccggttg
cacggttaccccaggaattg-tgcatt-accagttcactgccggggttccgggttcgggg
aaatcgaggtctatacagcagggkgatgtygatgtggtagttgtccccacccgggagctt
cgtaayaattggcgccgccgaggttttgcggcctttacaccccatacggccgcccgcgtt
actacgggccgccgtgttgtgattgacgaggccccatctcttccgccacatttattgcta
ctgcatatgcagcgggcttcgtcggttcatcttctcggcgacccaaatcagatccctgcc
atagactttgagcatgctggtctggtccccgctwtacgccctgagcttgcgcctaccagc
tggtggcatgtcacacaccgytgtcctgcagacgtgtgcgagcttatacgtggggcctac
cccaagatccaaaccacgagtagagtactacgatctctattttggartgaacccgctatc
ggccaaaaattggtcttcacacaggcagctaaggctgctaaccccggtgcgattacagtc
catgaggcccagggtgccaccttcacggaaaccacaatcatagccacggccgacgccagg
ggtctcattcaatcttcccgggcccatgccatagtygcacttacccgtcatacagagaag
tgcgttatactagatgcccctggtctgctgcgtgaggttggcatatcagacataattgtg
aataactttttccttgctgggggggaggtgggtcaccaccgcccctctgtgataccccgt
ggcaatcctggtcagaatctygagacgctgcgggctttcccaccctcctgtcagatcagt
gcttatcatcagctagccgaagagttgggccaccgcccggcccctgttgccgcggttctg
cccccctgccccgagctcragcagggtttgctatacatgccccaggagctcacggtgtct
gatagtgtgttagttttcgagctcacagatatagttcactgccgtatggctgctcccagc
cagcggaaggctgtcctatctacacttgtggggaggtatggccgcaggacgaagctgtat
gaggcagcccattctgaygtccgtgagtctcttgccaggtttattcccactattgggccc
gttcaggccaccacatgtgagctatacgagctggtcgaggctatggtggagaagggtcag
gatggttccgccgtactagagctcgatctctgyaatcgcgatgtatcgcgtatcacattt
ttccaaaaagattgtaataagtttaccaccggggagaccatcgcccatggtaaggtcggt
cagggcatctcagcctggagtaagaccttctgtgccctgtttggcccgtggtttcgtgct
attgagaaagagatactagcactactcccgcctaatatcttttacggcgacgcttatgag
gactctgtgtttgctgccgccgtttccggggcggggaygtgcatggtgtttgagaatgac
ttttcagagtttgatagcactcagaacaatttttcccttggccttgagtgtgtgattatg
gaggaatgcggcatgccccagtggctgatccggctgtaccatctggttcgatctgcctgg
gttctgcaggcgccgaaggagtcccttagagggttttggaagaagcaytctggygagcct
ggcacccttctctggaacaccgtctggaacatggcaatcattgcacactgctatgagttt
cgcgatttcasggtcgccgcctttaagggtgatgattcagtggttctttgcagtgactay
cgtcaaagccgcaatgcggcagccttgattgcaggttgtgggctcaagctgaaggtcgac
taccgccctattgggttgtatgctggagtggtggtggcccccggtttggggacattgcct
gatgtggtgcgttttgctggtcggctttctgagaagaactggggcccaggcccygagcgg
gctgagcagttacgtcttgcggtttgtgatttccttcgagggttaacgaatgtggcgcag
gtttgtgttgatgttgtatctcgtgtttatggagttagccctgggctggtacataacctt
atcggcatgctgcagactattgctgacggtaaggctcattttacagagactgttaaacct
gtgcttgacctcactaactctatcatacaacggatggaatgaataacatg-tt-------
-ttgtgcatcgcccatgggatcaccatgcgccctagggctgttctgttgctgctcttcgt
gcttttgcctatgctgcccgcgccaccggccggtcagccgactggccgccgtcgtgggcg
gcgcagcggcagtgccggcagtggtttctggggtgacagggttgaytctcagcccttcgc
cctcccctatattcatccaaccaacccctttgccgccgatgtcgtttcgcaacccggggc
tggagctcgccctcgacagccaccccgccccctcggttcctcttggcgcgaccagtccca
gcgcccctccgctgtcccccgtcgtcgatctgccccagttggggctgcgccgctgactgc
cgtatcaccggctcccgacacagcccctgtgcctgatgtcgattcgcgtggcgccatatt
acgacggcagtataacctgtcaacatctccgctcacatcatctgttgcttcgggtactaa
tttagttctatatgctgctccattaaatcctcttctacccctccaggatggcaccaatac
tcatattatggctactgaggcatctaattatgcccagtatcgggttgttcgagccacgat
ccgttatcgccctctggtgccgaatgctgtcggcggctacgcaatytctatttctttctg
gcctcagaccactaccacccctacatccgttgatatgaattctatyacttctactgatgt
caggattttggtccaacccggtattgcctccgaattggtcatccccagygagcgcctcca
ctatcgcaatcagggttggcgctctgttgagacctcaggcgtggccgaagaggaggctac
ctccggtttggtaatgctctgcattcatggctctcctgtcaattcttataccaatacccc
ctatactggggcgcttgggctccttgactttgcactagaacttgagtttaggaatttgac
acccgggaacactaatactcgcgtgtcccggtacacaagcacagcccgtcaccggctgcg
ccgcggcgccgatggtactgctgaacttaccaccacggcggccacacggttc--atgaag
gatttacattttactgg-tacgaatggggtcggtgaggtyggccgtggtattgctctgac
attg-tttaatcttgctgatacgcttcttggtggtttgccgacagaattgatttcgtcgg
ctgggggtcaattattttactcccgccctgtcgtctcagccaatggcgagccgactgtta
aattatatacatctgttgagaatgcgcagcaggataaaggtattgccatcccgcatgaca
tagacctgggcgattctcgtgtggtcatccaggattatgataatcaacatgagcaggatc
ggcctaccccttcgcccgccccatcacgcccattttctgtcctccgtgctaacgatgttt
tgtggctttctcttaccgctgctgagtacgatcagactacatatgggtcgtccaccaacc
cgatgtatgtctcggacactgtaacatttgttaatgtagccacaggagcccaggctgttg
cacgttctcttgactggtctaaggttaccttggacggccgccctcttactaccattcagc
agtactctaaaacattctatgtcctcccgcttcgcgggaaattgtctttctgggaagccg
gcacaactaaggctggctacccttataattacaacacaactgctagtgatcaaatcttga
ttgaaaatgcggctggtcaccgtgtcgctatttctacctacaccactagcttaggtgctg
gccccgtgtcggtttctgcagtaggtgtattagctccgcactcggcccttgccgctcttg
aggacactgttgattaccctgctcgcgcccatacttttga
>MF444089_3m
atggaggcccaccagttcattaaggctcctggcatt-actactgccattgagcaagctgc
tctggctgcggccaattctgccctggcgaatgctgtggtggttcggccgtttttatcccg
tgtgcagaccgagatccttattaatttgatgcaaccccggcaattggttttccgtcctga
ggtgctttggaatcatcccattcaacgggttatacataatgagttagaacagtactgccg
ggctcgggctggccgttgtttagaggtcggagcccacccaagatccatcaacgacaaccc
caatgtcctgcaccggtgtttcctacgaccggtcgggagggacgtccagcgctggtattc
cgcccccacccgcggtcctgcggccaattgccgccgttctgctttgcgtggtctccctcc
cgccgaccgcacctactgttttgacgggttctcccgctgtgcttttgccgcagagaccgg
cgtggccctctattccctgcatgacctctggccggccgatgttgcggaggctatggctcg
acatgggatgacacgtttatacgccgcactacacctcccccctgaggtgctactgccacc
tggtacctaccatacaacctcgtaccttttaatccatgatggtgatcgtgctgttgtcac
ctatgagggtgacactagtgcggggtataatcatgatgtttctatcctccgtgcgtggat
ccgcacgaccaagatagttggtgatcatccgttggtgatagagcgtgtgcgagctattgg
gtgtcattttgttctgctactcaccgcggcccccgagccgtcacccatgccttatgttcc
ataccctcgatcgacagaggtgtatgtccgctccatatttggccccggaggatctccgtc
cctgttcccgtcagcctgctctactaaatctacatttcatgccgtcccagcccgcacatc
ttgatgtctcggggacctatgctgttcatgggcgtcagcttgaggccctgtacagggcac
ttaacatcccgcacgacattgctgcccgagcatcacgtctgactgccactgttgagctcg
tcgcaggcccggatcgcttagagtgccgcactgtacttggaaataagaccttccgtacaa
cggtggttgacggcgcccatctcgaggccaacggccctgaacagtatgttctttcattcg
atgctccccgtacggcgc-taaggtgtatgcaggg-tcattgtttgagtcggattgtgac
tggctggttaatgcgtcaaaccctggccaccgccctgggggcggtctttgccacgccttt
taccaacggttccccgagtcgttccacccgaccgattttattatgcgggacggccttgct
gcatacactttggtcccccgccccattatccatgcggtggcccctgactacagggttgaa
caaaacccaaagaggctcgaggcagcgtaccgagagacttgctcccgtcgcggcaccgct
gc-ctacccacttctaggcgcgggtatatatcaagtccctgtcggccttagctttgacgc
ctgggagcgcaaccaccgccccggtgatgagctttatctgaccgaccctgccgctgcctg
gtttgaagctaataagcccatgcagccagcccttacgataactgaggatacagcccgtac
agccaatctggcattggagatcgatgctgccacagaggttggccgcgcttgtgccggttg
cacggttaccccaggaattg-tgcatt-accagttcactgccggggttccgggttcgggg
aaatcgaggtctatacagcagggtgatgttgatgtggtagttgtccccacccgggagctt
cgtaataattggcgccgccgaggttttgcggcctttacaccccatacggccgcccgcgtt
actacgggccgccgtgttgtgattgacgaggccccatctcttccgccacatttattgcta
ctgcatatgcagcgggcttcgtcggttcatcttctcggcgacccaaatcagatccctgcc
atagactttgagcatgctggtctggtccccgctwtacgccctgagcttgcgcctaccagc
tggtggcatgtcacacaccgttgtcctgcagacgtgtgcgagcttatacgtggggcctac
cccaagatccaaaccacgagtagagtactacgatctctattttggaatgaacccgctatc
ggccaaaaattggtcttcacacaggcagctaaggctgctaaccccggtgcgattacagtc
catgaggcccagggtgccaccttcacggaaaccacaatcatagccacggccgacgccagg
ggtctcattcaatcttcccgggcccatgccatagtcgcacttacccgtcatacagagaag
tgcgttatactagatgcccctggtctgctgcgtgaggttggcatatcagacataattgtg
aataactttttccttgctgggggggaggtgggtcaccaccgcccctctgtgataccccgt
ggcaatcctggtcagaatctygagacgctgcgggctttcccaccctcctgtcagatcagt
gcttatcatcagctagccgaagagttgggccaccgcccggcccctgttgccgcggttctg
cccccctgccccgagctcgagcagggtttgctatacatgccccaggagctcacggtgtct
gatagtgtgttagttttcgagctcacagatatagttcactgccgtatggctgctcccagc
cagcggaaggctgtcctatctacacttgtggggaggtatggccgcaggacgaagctgtat
gaggcagcccattctgatgtccgtgagtctcttgccaggtttattcccactattgggccc
gttcaggccaccacatgtgagctatacgagctggtcgaggctatggtggagaagggtcag
gatggttccgccgtactagagctcgatctctgtaatcgcgatgtatcgcgtatcacattt
ttccaaaaagattgtaataagtttaccaccggggagaccatcgcccatggtaaggtcggt
cagggcatctcagcctggagtaagaccttctgtgccctgtttggcccgtggtttcgtgct
attgagaaagagatactagcactactcccgcctaatatcttttacggcgacgcttatgag
gactctgtgtttgctgccgccgtttccggggcggggacgtgcatggtgtttgagaatgac
ttttcagagtttgatagcactcagaacaatttttcccttggccttgagtgtgtgattatg
gaggaatgcggcatgccccagtggctgatccggctgtaccatctggttcgatctgcctgg
gttctgcaggcgccgaaggagtcccttagagggttttggaagaagcactctggtgagcct
ggcacccttctctggaacaccgtctggaacatggcaatcattgcacactgctatgagttt
cgcgatttcagggtcgccgcctttaagggtgatgattcagtggttctttgcagtgactac
cgtcaaagccgcaatgcggcagccttgattgcaggttgtgggctcaagctgaaggtcgac
taccgccctattgggttgtatgctggagtggtggtggcccccggtttggggacattgcct
gatgtggtgcgttttgctggtcggctttctgagaagaactggggcccaggccccgagcgg
gctgagcagttacgtcttgcggtttgtgatttccttcgagggttaacgaatgtggcgcag
gtttgtgttgatgttgtatctcgtgtttatggagttagccctgggctggtacataacctt
atcggcatgctgcagactattgctgacggtaaggctcattttacagagactgttaaacct
gtgcttgacctcactaactctatcatacaacggatggaatgaataacatg-tt-------
-ttgtgcatcgcccatgggatcaccatgcgccctagggctgttctgttgctgctcttcgt
gcttttgcctatgctgcccgcgccaccggccggtcagccgactggccgccgtcgtgggcg
gcgcagcggcagtgccggcagtggtttctggggtgacagggttgattctcagcccttcgc
cctcccctatattcatccaaccaacccctttgccgccgatgtcgtttcgcaacccggggc
tggagctcgccctcgacagccaccccgccccctcggttcctcttggcgcgaccagtccca
gcgcccctccgctgtcccccgtcgtcgatctgccccagttggggctgcgccgctgactgc
cgtatcaccggctcccgacacagcccctgtgcctgatgtcgattcgcgtggcgccatatt
acgacggcagtataacctgtcaacatctccgctcacatcatctgttgcttcgggtactaa
tttagttctatatgctgctccattaaatcctcttctacccctccaggatggcaccaatac
tcatattatggctactgaggcatctaattatgcccagtatcgggttgttcgagccacgat
ccgttatcgccctctggtgccgaatgctgtcggcggctacgcaatctctatttctttctg
gcctcagaccactaccacccctacatccgttgatatgaattctatyacttctactgatgt
caggattttggtccaacccggtattgcctccgaattggtcatccccagtgagcgcctcca
ctatcgcaatcagggttggcgctctgttgagacctcaggcgtggccgaagaggaggctac
ctccggtttggtaatgctctgcattcatggctctcctgtcaattcttataccaatacccc
ctatactggggcgcttgggctccttgactttgcactagaacttgagtttaggaatttgac
acccgggaacactaatactcgcgtgtcccggtacacaagcacagcccgtcaccggctgcg
ccgcggcgccgatggtactgctgaacttaccaccacggcggccacacggttc--atgaag
gatttacattttactgg-tacgaatggggtcggtgaggtyggccgtggtattgctctgac
attg-tttaatcttgctgatacgcttcttggtggtttgccgacagaattgatttcgtcgg
ctgggggtcaattattttactcccgccctgtcgtctcagccaatggcgagccgactgtta
aattatatacatctgttgagaatgcgcagcaggataaaggtattgccatcccgcatgaca
tagacctgggcgattctcgtgtggtcatccaggattatgataatcaacatgagcaggatc
ggcctaccccttcgcccgccccatcacgcccattttctgtcctccgtgctaacgatgttt
tgtggctttctcttaccgctgctgagtacgatcagactacatatgggtcgtccaccaacc
cgatgtatgtctcggacactgtaacatttgttaatgtagccacaggagcccaggctgttg
cacgttctcttgactggtctaaggttaccttggacggccgccctcttactaccattcagc
agtactctaaaacattctatgtcctcccgcttcgcgggaaattgtctttctgggaagccg
gcacaactaaggctggctacccttataattacaacacaactgctagtgatcaaatcttga
ttgaaaatgcggctggtcaccgtgtcgctatttctacctacaccactagcttaggtgctg
gccccgtgtcggtttctgcagtaggtgtattagctccgcactcggcccttgccgctcttg
aggacactgttgattaccctgctcgcgcccatacttttga
>KU513561_3m
atggaggcccaccagttcattaaggctcctggcatt-actactgccattgagcaagctgc
tctggctgcggccaattctgccctggcgaatgctgtggtggttcggccgtttttatcccg
tgtgcagaccgagatccttattaatttgatgcaaccccggcaattggttttccgtcctga
ggtgctttggaatcatcccattcaacgggttatacataatgagttagaacagtattgccg
ggctcgggctggccgttgtttagaggtcggagcccacccaagatccatcaacgacaaccc
caatgtcctgcaccggtgtttcctacgaccggtcgggagggacgtccagcgctggtattc
cgcccccacccgcggccctgcggccaattgccgccgttctgctttgcgtggtctccctcc
cgccgaccgcacctattgttttgacgggttctcccgctgtgcttttgccgcagagaccgg
cgtggccctttattccctgcatgacctctggccggccgatgttgcggaggctatggctcg
acatgggatgacacgtttatacgccgcactacacctcccccctgaggtgctactgccacc
tggtacctaccatacaacctcgtaccttttaatccatgatggtgatcgtgctgttgtcac
ctatgagggtgacactagcgcggggtataatcatgatgtttctatcctccgtgcgtggat
ccgcacgaccaagatagttggtgatcatccgttggtgatagagcgtgtgcgggctattgg
gtgtcattttgttctgctactcaccgcggcccccgagccgtcacccatgccttatgttcc
ataccctcgatcgacagaggtgtatgtccgctccatatttggccctggaggatctccgtc
cctgttcccgtcagcctgctctactaaatctacatttcatgccgtcccagcccgcacatc
ttgatgtctcggggacctatgctgttcatgggcgtcagcttgaggccctgtacagggcac
ttaacatcccgcacgacattgctgcccgagcatcacgtctgactgccactgttgagctcg
tcgcaggcccggatcgcttagagtgccgcactgtacttggaaataagaccttccgtacaa
cggtggttgacggcgcccatcttgaggccaacggccctgaacagtatgttctttcattcg
atgctccccgtacggcgc-taaggtgtatgcaggg-tcattgtttgagtcggattgtgac
tggctggttaatgcgtcaaaccctggccaccgccctgggggcggtctttgccacgccttt
taccaacggttccccgagtcgttccacccgaccgagtttattatgcgggacggccttgct
gcatacactttggtcccccgccccattatccatgcggtggcccctgactacagggttgaa
caaaacccaaagaggctcgaggcagcgtaccgagagacttgctcccgtcgcggcaccgct
gc-ctacccacttctaggcgcgggtatatatcaagtccctgtcggccttagctttgacgc
ctgggagcgcaaccaccgccccggtgatgagctttatctgaccgaccctgccgctgcctg
gtttgaggctaataagcccatgcagccagcccttacgataactgaggatacagcccgtac
agccaacctggcattggagatcgatgctgccacagaggttggccgcgcttgtgccggctg
cacggttaccccaggaattg-tgcatt-accagttcactgccggggttccgggttcgggg
aaatcgaggtctatacagcagggtgatgttgatgtggtagttgtccccacccgggagctt
cgtaataattggcgccgccgaggttttgcggcctttacaccccacacggccgcccgcgtt
actacgggccgccgtgttgtgattgacgaggccccatctcttccgccacatttattgcta
ctgcatatgcagcgggcttcgtcggttcatcttctcggcgacccaaatcagatccctgcc
atagactttgagcatgctggtctggtccccgctatacgccctgagcttgcgcctaccagc
tggtggcatgtcacacaccgttgtcctgcggacgtgtgtgagcttatacgtggggcctac
cccaagatccaaaccacgagtagagtattacgatctctattttggaatgaacccgctatc
ggcaaaaaattggtcttcacacaggcagctaaggctgctaaccccggtgcgattacagtc
catgaggcccagggtgccaccttcacggaaaccacaatcatagccacggccgacgccagg
ggtctcattcaatcttcccgggcccatgccatagtcgcacttacccgtcatacagagaag
tgcgtcatactagatgcccctggtctgctgcgtgaggttggcatatcagacataattgtg
aataactttttccttgctgggggggaggtgggtcaccaccgcccctctgtgataccccgt
ggcaatcctggtcagaatcttgagacgctgcgggctttcccgccctcctgtcagatcagt
gcttatcatcagctagccgaagagttgggccaccgcccggcccctgttgccgcggttctg
cccccctgccccgagctcgagcagggtttgctatacatgccccaggagctcacggtgtct
gatagtgtgttagttttcgagctcacagatatagttcactgccgtatggctgctcccagc
cagcggaaggctgtcctatctacacttgtggggaggtatggccgcaggacgaagctgtat
gaggcagcccattctgatgtccgtgagtctcttgccaggtttattcccactattgggccc
gttcaggctaccacatgtgagctatacgagctggtcgaggctatggtggagaagggtcag
gatggttccgccgtactagagctcgatctctgcaatcgcgatgtatcgcgtatcacattt
ttccaaaaagattgtaacaagtttaccaccggggagaccatcgcccatggtaaggtcggt
cagggcatctcagcctggagcaagaccttctgtgccctgtttggcccgtggtttcgtgct
attgagaaagagatactagcactactcccgcctaatatcttttacggcgacgcttatgag
gactctgtgtttgctgccgccgtttccggggcggggacgtgcatggtgtttgagaatgac
ttttcagagtttgatagcactcagaacaatttttcccttggccttgagtgtgtgattatg
gaggaatgcggcatgccccagtggctgatccggctgtaccatctggttcgatctgcctgg
gttttgcaggcgccgaaggagtcccttagagggttttggaagaagcactctggtgagcct
ggcacccttctctggaacaccgtctggaacatggcaatcattgcacactgctatgagttt
cgcgatttcagggtcgccgcctttaagggtgatgattcagtggttctttgcagtgactac
cgtcagagccgcaatgcggcagccttgattgcaggttgcgggctcaagctgaaggtcgac
taccgccctattgggttgtatgctggagtggtggtggcccccggtttggggacattgcct
gatgtggtgcgttttgctggtcggctttctgagaagaactggggcccaggccccgagcgg
gctgagcagttacgtcttgcggtttgtgatttccttcgagggttaacgaatgtggcgcag
gtttgtgttgatgttgtatctcgtgtttatggagttagccctgggctggtacataacctt
atcggcatgctgcagactattgctgacggtaaggctcattttacagagactgttaaacct
gtgcttgacctcacaaactctatcatacaacggatggaatgaataacatg-tt-------
-ttgtgcatcgcccatgggatcgccatgcgccctagggctgttctgttgttgctcttcgt
gcttttgcctatgctgcccgcgccaccggccggtcagccgactggccgccgtcgtgggcg
gcgcagcggcagtgccggcagtggtttctggggtgacagggttgattctcagcccttcgc
cctcccctatattcatccaaccaacccctttgccgccgatgtcgtttcgcaacccggggc
tggagctcgccctcgacagccaccccgtcccctcggttcctcttggcgcgaccagtccca
gcgcccctccgctgtcccccgtcgtcgatctgccccagttggggctgcgccgctgactgc
cgtatcaccggctcccgacacagcccctgtgcctgatgtcgattcgcgtggcgccatatt
acgacggcagtataacctgtcaacatctccgctcacatcatctgttgcttcgggtactaa
tttagttctatatgctgctccattaaatcctcttctacccctccaggatggcaccaatac
ccatattatggccactgaggcatctaattatgcccagtatcgggttgttcgagccacgat
ccgttatcgccctctggtgccgaatgctgtcggcggctacgcaatctctatttctttctg
gcctcagaccactaccacccctacatccgttgatatgaattctattacttctactgatgt
caggattttggtccaacccggtattgcctccgaattggtcatccccagcgagcgcctcca
ctatcgcaatcagggttggcgctctgttgagacctcaggcgtggccgaagaggaggctac
ctccggtttggtaatgctctgtattcatggctctcctgtcaattcttataccaatacccc
ctatactggggcgcttgggctccttgactttgcactagaacttgagtttaggaatttgac
acccgggaacactaatactcgcgtgtcccggtacacaagcacagcccgtcaccggctgcg
ccgcggcgccgatggtactgctgaacttaccaccacggcggccacacggttc--atgaag
gatttacattttactgg-tacgaatggggtcggtgaggtcggccgtggtattgctctgac
attg-tttaatcttgctgatacgcttcttggtggtttgccgacagaattgatttcgtcgg
ctgggggtcaactattttactcccgccctgtcgtctcagccaatggcgagccgactgtta
aattatatacatctgttgagaatgcgcagcaggataaaggtattgccatcccgcatgaca
tagacctgggtgattctcgtgtggtcatccaggattatgataatcaacatgagcaggatc
ggcctaccccttcgcccgccccatcacgcccattttctgtcctccgtgctaacgatgttt
tgtggctttctcttaccgctgctgagtacgatcagactacatatgggtcgtccaccaacc
cgatgtatgtctcggacactgtaacatttgttaatgtagccacaggagcccaggctgttg
cacgttctcttgactggtctaaggttaccttggacggccgccctcttactaccattcagc
agtactctaaaacattctatgtcctcccgcttcgcgggaaattgtctttctgggaagccg
gcacaactaaggctggctacccttataattacaacacaactgctagtgatcaaatcttga
ttgaaaatgcggctggtcaccgtgtcgctatttctacctacaccactagcttaggtgctg
gccccgtgtcggtttctgcagtaggtgtattagctccgcactcggcccttgccgctcttg
aggacactgttgattaccctgctcgcgcccatacttttga
>KU176130_3m
atggaggcccaccagtttattaaggctcctggcatt-actactgccattgagcaagctgc
tctggctgcggccaactctgccctggcgaatgctgtggtggttcggccgtttttatctcg
tgtgcagaccgagatccttattaatttgatgcaaccccggcaattggttttccgtcctga
ggtgctttggaatcatcccattcaacgggttatacataatgagttagaacagtactgccg
ggctcgggctggccgttgtttagaggtcggagcccacccaagatccatcaacgacaaccc
caatgtcctgcaccggtgtttcctacgaccggtcgggagggacgtccagcgctggtattc
cgcccccacccgcggccctgcggccaattgccgccgttctgctttgcgtggtctccctcc
cgccgaccgcacctactgttttgacgggttctcccgctgtgcctttgccgcagagaccgg
cgtggccctctattccctgcatgacctctggccggccgatgttgcggaggctatggctcg
acatgggatgacacgtttatacgccgcactacacctccctcctgaggtgctactgccacc
tggtacctaccatacaacctcgtaccttttaatccatgatggtgatcgtgctgttgtcac
ctatgagggtgacactagtgcggggtataatcatgatgtttctatcctccgtgcgtggat
ccgcacgaccaagatagttggtgatcatccgttggtgatagagcgtgtgcgggctattgg
gtgtcatttcgttctgctactcaccgcggcccccgagccgtcacccatgccttatgttcc
ataccctcgatcgacagaggtgtatgtccgctccatatttggccctggaggatctccgtc
tctgttcccgtcagcctgctctactaaatctacatttcatgccgtcccagcccgcacatc
ttgatgtctcggggacctatgctgttcatgggcgtcagcttgaggccctgtacagggcac
ttaacatcccgcacgacatcgctgcccgagcatcacgtctgactgccactgttgagctcg
tcgcaggcccggatcgcttagagtgccgcactgtacttggaaataagaccttccgtacaa
cggtggttgacggcgctcatcttgaggccaacggccctgaacagtatgttctttcattcg
atgctccccgtacggtgc-taaggtgtatgcaggg-tcattgtttgagtcgrattgtgac
tggctggttaatgcgtcaaaccctggccaccgccctgggggcggtctttgccacgccttt
taccaacggttccccgagtcgttccacccgaccgagtttattatgcgggacggccttgct
gcatacactttggycccccgccccattatycatgcggtggcccctgactacagggttgaa
caaaacccaaagaggctcgaggcagcgtaccgagagacttgctcccgtcgtggcaccgct
gc-ctacccacttctaggcgcgggtatatatcaagtccccgtcggccttagctttgacgc
ctgggagcgcaaccaccgccccggtgatgagctttatctgaccgaccctgccgctgcctg
gtttgaggctaataagcccatgcagccagcccttacgataactgaggatacagcccgtac
agccaacctagcattggagatcgatgctgccacagaggttggccgtgcttgtgccggttg
cgcggtgg--ccaggattagatgcattaaccaattcactgccggggtcccgggttcgggg
aaatcgaggtctatacagcagggtgatgttgatgtggtagttgtccccacccgggagctt
cgtaataattggcgccgccgaggttttgcggcctttacaccccacacggccgcccgcgtt
actacgggccgccgtgttgtgattgacgaagccccatctcttccgccacatttrttgcta
ctgcatatgcagcgggcttcgtcggttcatcttctcggcgacccaaatcagatccctgcc
atagactttgagcatgctggtctggtccccgctatacgccctgagcttgcgcctaccagc
tggtggcatgtcacacaccgttgtcctgcggatgtgtgcgagcttatacgtggggcctac
cccaagatccaaaccacgagtagagtattacgatctctattttggaatgaacccgctatc
ggccaaaaattggtcttcacacaggcagctaaggctgctaaccccggtgcgattacagtc
catgaggcccagggtgccaccttcacggaaactacaatcatagccacggccgacgccagg
ggtctcattcaatcctcccgggcccatgccatagtcgcacttacccgtcatacagagaag
tgcgtcatactagatgcccctggtctgctgcgtgaggttggcatatcagacataattgtg
aataactttttccttgccgggggggaggtgggccatcaccgcccctctgttataccccgt
ggcaatcctggtcagaatcttgagacgctgcgggctttcccaccctcctgtcagatcagt
gcctatcatcagctagccgaagagttgggccaccgcccggcccctgttgccgcggttctg
cccccctgccccgagctcgagcagggtttgctatacatgccccaggagctcacggtgtct
gatagtgtgttagttttcgagctcacggatatagttcactgccgtatggctgctcccagc
cagcggaaggctgtcctatctacacttgtggggaggtatggtcgcaggacaaagctgtat
gaggcagcccattctgatgtccgtgagtctcttgccaggtttattcccactattgggccc
gttcaggctaccacatgtgagctatacgagctggtcgaggctatggtggagaagggtcag
gatggttccgccgtactagagctcgatctctgcaatcgcgatgtatcgcgaatcacattt
ttccaaaaagattgtaataagtttaccaccggggagaccatcgcccatggtaaggtcggt
cagggcatctcagcctggagcaagaccttctgtgccctgtttggcccgtggtttcgtgct
attgagaaagagatactagcactactcccgcctaatatcttttacggcgacgcttatgag
gactctgtgtttgctgccgccgtttccggggcggggacgtgcatggtgtttgagaatgac
ttttcagagtttgatagcactcagaacaatttttcccttggccttgagtgtgtgattatg
gaggaatgcggcatgccccagtggctgatccggctgtaccatctggtccgatctgcctgg
gttttgcaggcgccgaaggagtcccttagggggttttggaagaagcactctggtgagcct
ggcacccttctctggaacaccgtctggaacatggcaatcattgcacactgctatgagttt
cgcgatttcagggtcgccgcctttaagggtgatgattcagtggttctttgcagtgactac
cgtcaaagccgcaatgcggcagccttgattgcaggttgcgggctcaagctgaaggtcgac
taccgccctattgggttgtatgctggagtggtggtggcccccggtttggggacattgcct
gatgtggtgcgttttgctggtcggctttctgagaagaactggggcccaggccccgagcgg
gctgagcagttacgtcttgcggtttgtgatttccttcgagggttaacgaatgtggcgcag
gtttgtgttgatgttgtrtcycgtgtttatggagttagccctgggctggtacataacctt
atcggcatgctgcagactattgctgacggtaaggctcattttacagagactgttaaacct
gtgcttgacctcacaaactctatcatacaacggatggaatgaataacatg-tt-------
-ttgtgcattgcccatgggatcaccatgcgccctagggctgttctgttgctgctcttcgt
gcttttgcctatgctgcccgcgccaccggccggtcagccgactggccgccgtcgtgggcg
gcgcagcggcagtgccggcagtggtttctggggtgacagggttgattctcagcccttcgc
cctcccctatattcatccaaccaacccctttgccgccgatgtcgtttcgcaatccggggc
tggagctcgccctcgacagccaccccgtcccctcggttcctcttggcgcgaccagtccca
gcgcccctccgctgtcccccgtcgtcgatctgccccagctggggctgcgccgctgactgc
cgtatcaccggctcccgacacagcccctgtgcctgatgtcgattcgcgtggcgccatatt
acgacggcagtataacctgtcaacatctccgctcacatcatctgttgcttcgggtactaa
tttagttctatatgctgctccattaaatcctcttctacccctccaggatggcaccaatac
tcatattatggccactgaggcatctaattatgcccagtaccgggttgttcgagccacgat
ccgttatcgccctctggtgccgaatgctgtcggcggctacgcaatctctatttcgttctg
gcctcagaccactactacccctacatccgttgatatgaattctattacttccactgatgt
caggattttggtccaacccggtattgcctccgaattggtcatccccagcgagcgcctcca
ttaccgcaatcagggctggcgctctgttgagacctcaggcgtggccgaagaggaggctac
ctccggtttggtaatgctctgcattcatggctctcctgtcaattcttataccaatacccc
ctatactggggcgcttgggctccttgactttgcactagaacttgagtttagaaatttgac
acccgggaacactaatactcgcgtgtcccggtacacaagcacagcccgtcaccggctgcg
ccgcggcgccgatggtactgctgaacttaccaccacggcggccacacggttc--atgaag
gatttacattttactgg-tacgaatggggtcggtgaggtcggccgtggtattgctctgac
attg-tttaatcttgctgacacgcttcttggtggtttgccgacagaattgatttcgtcgg
ctgggggtcagttattttactcccgccctgtcgtctcagccaatggcgagccgactgtta
aattatatacatctgttgaaaatgcgcagcaggataaaggtattgccatcccgcatgaca
tagacctgggcgattctcgtgtggtcatccaggattatgataatcaacatgagcaggatc
ggcctaccccttcgcccgccccatcacgcccattttccgtcctccgtgctaacgatgttt
tgtggctttctcttaccgctgctgagtacgatcagactacatatgggtcgtccaccaacc
cgatgtatgtctcggacactgtaacatttgttaatgtagccacaggagcccaggctgttg
cacgttctcttgactggtctaaggttaccttggatggccgccctcttactaccattcagc
agtactctaaaacattttatgttctcccgcttcgcgggaaattgtctttctgggaagccg
gcacaactaaggctggctacccttataattacaatacaactgctagtgatcaaattttga
ttgagaatgcggctggtcaccgtgtcgctatttctacctacaccactagcttaggtgctg
gccccgtgtcggtttctgcagtaggtgtgttagctccgcactcggcccttgccgttcttg
aggacactgttgattaccctgctcgcgcccatacttttga
>MW355399
atggaggcccatcaattcattaaggctcctggcatt-actactgccattgagcaagcagc
tctggctgcggccaattctgccttggcgaatgctgtggtggttcggccgtttttatctcg
tgtgcagactgagatccttattaacttgatgcagccccggcaattggtatttcgtcctga
ggtgctctggaatcatcccattcaacgagttatacataatgagttagaacagtactgtcg
agctagggctggccgttgtttagaggtcggagcccacccaagatctattaatgacaaccc
taatgttctgcaccggtgtttcctacgaccagtcgggagggacgttcagcgttggtactc
cgcccccacccgcggccctgcggctaactgccgtcgttctgctctgcgtggcctccctcc
cgtcgaccgcacctactgtttcgatgggttctcccgctgtgcttttgccgcggagaccgg
cgtggccctttattctctgcatgacctctggccagctgacgttgcggaggctatggcccg
gcatgggatgacacgtttgtacgccgcactacaccttccccctgaagtgttgttgccacc
cggtacctaccacacaacttcgtaccttttgattcatgatggtgatcgtgctgtcgtgac
ttatgaaggtgacactagtgcgggatacaatcatgatgtttctatcctccgtgcgtggat
ccgcacgactaaaatagttggtgaccacccgttggtgatagagcgtgtgcgggcgatcgg
atgtcattttgtgttgctactcactgcggcccctgagccgtcacccatgccttatgttcc
ataccctcgatcaacagaggtgtatgtccgctctatttttggccccggggggtccccgtc
tctgttcccgtcagcttgctctaccaaatctacatttcatgccgtcccaacccgcacatc
ttgatgtctcggggacctatgctgttcatgggcgccagctcgaggctttgtatagagcgc
tcaacattccacatgatattgctgcccgagcatcgcgcctgaccgctactgttgagcttg
ttgcaggcctagaccgtttggaatgccgcactgtgctcgggaataagacctttcggacaa
cggtggttgacggcgcccatcttgaggctaacggcccagaacagtatgttctttcgttcg
acgcctcccgtacggcgc-taaggtgtacgctggg-tcactgttcgaatcagactgcgac
tggttggttaatgcatcaaaccccggtcaccgccctgggggcggtctctgtcacgcattt
tatcaaaggttccctgagtcgttccacccgactgagtttattatgcgtgacggtcttgct
gcttacactttgactccccgccccattattcatgcagtggcccctgactatagggttgaa
caaaacccaaagaggctcgaggcagcgtaccgagagacttgttcccgccgtggaactgcc
gc-ctacccacttttaggcgcgggtatatatcaagtccctgtcggccttagctttgacgc
ctgggaacgcaaccaccgccccggcgatgagctttatctgaccgaccccgctgccacctg
gtttgaggctaataagcctacgcagccggctcttacgataactgaggatacagcccgcac
ggccaacctggcactggagatcgatgctgctacagaggtcggccgtgcctgtgctggctg
caaagttaacccaggtattg-tgcatt-atcaattcactgctggggttccgggctcgggg
aaatcgaggtctatacagcaaggggatgttgatgtggtggttgtccccacccgggagctt
cgaaataattggcgccgccgaggttttgccgcctttacaccccacacggcggcccgcgtt
actacgggccgccgtgttgtgattgacgaggccccatcccttccgccacatttactgctg
ctgcatatgcagcgggcttcgtcggttcatctccttggcgacccaaatcagatccctgcc
atagactttgagcatgctggcctggtccccgctatacgccctgagcttgcacctaccaac
tggtggcacgtcacacaccgctgccctgcggacgtgtgcgagcttatacgtggagcctac
cctaagatccaaactacgagtcgtgtattgcgatctctgttttggaatgagcccgccatc
ggccaaaaattggttttcacacaggctgcgaaggctgccaaccctggtgcgattacagtc
catgaggcccagggcgccaccttcacggagactacaatcatagccacggccgacgccagg
ggcctcatccaatcttcccgggcccatgccatagtcgcacttacccgtcatacagagaag
tgcgtcatattggatgcccctggcttgctgcgtgaagtgggcatatcagatacaattgtt
aacaactttttccttgctgggggagaggtaggtcaccatcgcccctctgtgataccccgt
ggtagtcctggccagaatcttgagacgttgcaggcttttccaccttcttgccagatcagt
gcttaccatcagttagctgaggagcttggccaccgcccggctcctgttgctgcagttctg
cccccctgccctgagctcgagcagggtttgttatatatgccccaggagctcacggtgtct
gatagtgtgttagttttcgagctcacggacatagtccattgccgtatggctgctcccagt
caaaggaaggctgttttatccacacttgtggggaggtatggccgcaggacgaagttatat
gaggcggctcattctgacgtccgtgagtctctagctaggttcatccccactattgggccc
gtccaggctaccacatgtgagctatacgaattagtcgaggctatggtggagaagggccaa
gatggctccgccgtgttggaactcgacctctgcaatcgcgatgtgtcgcgtattacattt
ttccaaaaggactgtaataagtttactactggggagaccatcgcccatggtaaggtcggc
cagggcatctcagcctggagtaagactttctgtgccctgtttggtccgtggtttcgtgct
atcgagaaagagatactagcactacttccgcctaatatcttttacggcgatgcttatgag
gactctgtgtttgccgctgccgtttccggggcaggaacgtgcatggtgtttgagaatgac
ttctcagagtttgatagtactcagaacaacttctctcttggtcttgagtgtgtgattatg
gaggaatgcggcatgccccagtggctgatccggttgtaccatttggttcggtctgcctgg
accttgcaggcgccgaaggagtcccttaagggtttttggaagaagcactctggggagcct
ggcaccctcctctggaacaccgtctggaacatggcaattatagcacactgctatgagttt
cgcgatttcaaggttgccgcctttaagggtgatgattcggtggtcctttgcagtgactac
cgtcaaagtcgcaatgcggcagctttgatcgcaggttgcgggcttaaattgaaagttgac
tatcgtcctattggattgtatgctggtgtggtagtggcccctggtttggggacattacct
gatgtggtgcgttttgctggccggctttccgagaagaactggggcccgggccccgagcgg
gctgagcagctacgccttgcggtttgcgactttcttcgggggttaacgaatgtggcgcag
gtctgtgttgatgttgtatcccgtgtttatggagttagtcctgggctggtacataacctt
atcggcatgctgcaaactattgctgatggtaaggctcatttcacagagactgttaaacct
gtgcttgacctcacaaactctatcatacagcgggtggaatgaataacatg-tt-------
-ttgtgcatcgcccatgggatcaccatgtgccctagggctgttttgttgctgttcctcgt
gcttttgcctatgctgcccgcgccaccggccggccagccgactggccgtcgtcgtgggcg
gcgcagcggcggtgccggcggtggtttctggggtgacagggttgattctcagcccttcgc
cctcccctatattcatccaaccaacccctttgccgccgatgtcgttccgcaacccggggc
tggagctcgccctcgacagccaccccgtcccctcggttcctcttggcgcgatcagtccca
gcgcccccccgctgccccccgtcgtcgatctgccccagccggggctgcgccgctgactgc
cgtatcaccggctcccgacacagctcctgtgcctgatgtcgattcgcgcggcgctatatt
acgacggcagtataacctttctacgtctccgcttacatcatctgttgcttcaggcaccaa
cttagttctatatgctgccccactaaaccctcttctccctcttcaggatggcaccaatac
tcatattatggctactgaggcatctaattatgcccagtaccgggttgttcgagctacgat
ccgttaccgccctctggtgccgaatgctgtcggcggctacgcaatttctatttctttttg
gcctcagactactaccacccccacatccgttgacatgaactctattacttccactgatgt
caggattctggtccaacccggtatcgcctccgaattggttatccccagcgagcgcctcca
ttaccgtaatcagggatggcgctctgttgagacttcaggggtggccgaagaggaggctac
ctcaggtttggtaatgctttgcatccacggctctcccgttaattcttacaccaacacccc
ctacactggggcgcttgggcttcttgactttgcactggagcttgagtttaggaacttgac
acccgggaacactaacacccgtgtgtcccggtatacaagcacagcccgtcaccggctgcg
ccgcggcgccgatggcaccgctgaacttaccactacagcggccacacggttc--atgaag
gatttacatttcaccgg-tacgaatggggtcggtgaggtcggccgtggtattgccctgac
actg-ttcaaccttgctgacacgcttctcggaggtttgccgacagaattaatttcgtcgg
ccgggggtcagttattttactcccgccctgttgtctcagccaatggcgagccgactgtta
agttatatacatctgttgagaacgcgcagcaggataaaggtattgccatcccacatgata
tagacctgggtgattcccgtgtggtcatccaggactatgataaccaacatgagcaggatc
ggccgactccctcgcccgccccgtctcgtccattctctgtccttcgtgctaatgatgtct
tgtggctttctcttaccgctgctgagtatgaccagactacatatgggtcgtccaccaacc
cgatgtatgtctcggacactgtaacatttgtcaatgtggccacaggggcccaggctgttg
ctcgctctcttgactggtctaaggtcaccctggacggccgccctctcactactattcagc
agtattccaaaacattctatgttctcccgcttcgcgggaaattatctttctgggaggccg
gcacaaccaaggctggctacccttataattataatacaactgctagtgatcaaattttga
ttgaaaatgcagctggccaccgtgtcgctatttccacctacaccactagtttgggtgctg
gccctgtgtcggtctctgcagtaggtgtattagccccacactcggcacttgctgttctgg
aggacactgttgactaccccgctcgcgctcatacttttga
>MZ289113
atggaggcccaccagttcattaaggctcctggcatt-actactgccattgagcaagctgc
tctggctgcggctaattccgccttggcgaatgctgtggtggttcggccgtttctatctcg
tgtgcagactgagattcttattaatttgatgcaaccccggcaactggttttccgtcctga
ggtgctctggaatcatcccattcaacgggttatacataatgagttggaacagtattgccg
ggctcgggctggccgttgcttggaggtcggggcccacccaagatctatcaatgacaaccc
taatgtcctgcaccggtgctttctacgaccagtcgggagggacgttcagcgctggtactc
cgcccctacccgcggccctgcggctaattgtcgtcgttcagctttgcgtggtctcccccc
tgtcgaccgcacttactgctttgatgggttctcccgctgcgcttttgctgctgagactgg
tgtagctctttactctctgcacgacctctggcctgccgacgttgccgaggctatggcccg
gcatgggatgacacgtttgtacgccgcactacatctccctcctgaggtgctgctgccgcc
tggtacctaccatacaacctcgtaccttctgattcatgacggcgatcgtgctgttgtgac
ctatgagggtgatactagtgcggggtataatcacgatgtgtctatcctccgtgcatggat
tcgcacgaccaagatagtcggtgaccacccgttggtgatagagcgtgtgcgggctattgg
gtgccattttgtgctgctactcaccgcggcccctgaaccgtcgcccatgccttatgtccc
ataccctcgatcaacagaggtgtatgttcgctctatatttggtcccgggggttccccgtc
cctgtttccgtcagcttgctctacaaaatctacatttcatgccgtcccagcccgcacatc
ttgacgtttcggggacctatgctgtctatggtcgccagctcgagaccctgtacagggcgc
ttaacatcccacacgacattgctgcccgagcatcacgtctgactgctactgttgagctcg
tcgctggcccagatcgtttggagtgccgcactgtactcgggaataagaccttccggacaa
cggtggttgacggcgcccaccttgaagctaacggtcctgagcagtatgttctttcatttg
acgcgtcccgtacggtgc-taaggtgtatgcgggg-tcactgtttgagtcggattgtgac
tggttggttaatgcatcaaaccctggccaccgccctgggggcggtctttgtcacgccttt
taccagcgcttccctgaatcgttccacccggccgagtttattatgcgagatggtcttgct
gcatataccttggtaccccgccccattatccatgcggtggcccccgattatagggttgaa
cagaacccaaagaggctcgaggcggcgtaccgcgagacttgctctcgtcgtggcaccgct
gc-ctacccactcttaggcgcgggtatatatcaagttcctgttggccttagttttgatgc
ctgggagcgcaaccaccgtcctggcgatgagctttacctgaccgaccctgctgccgcctg
gttcgaggctaataagcccacgcagccggcccttacgataactgaggacacagcccgtac
ggctaacctggcattggagattgatgcagccacagaggtcggtcgtgcttgcgccggttg
cacagttagtccaggaattg-tgcatt-accagttcactgctggggtcccgggctcgggg
aaatcgaggtctatacagcagggggacgttgatgtggtggttgtccctactcgggagctt
cgtaataattggcgccgccgaggttttgcggccttcacacctcacacggcggcccgcgtc
accacgggccgccgcgttgtgatcgatgaggccccatccctaccgccacatctattgctg
ctgcacatgcagcgggcttcgtcggttcacctccttggcgacccaaatcaaatccctgcc
atagattttgagcatgccggcctggtccccgccatacgccctgagcttgcgcctaccagt
tggtggcacgtcacacaccgttgccctgcagacgtgtgcgaacttatacgtggagcctac
cccaagatccaaaccacgagtcgtgtactgcgatctctgttttggaacgagcctgccatt
ggccagaaattagtttttacgcaggctgctaaggctgccaatccaggtgcgattacagtc
catgaggcccagggtgctactttcacggagaccacaatcatagccacagccgacgctagg
ggtcttattcaatcctcccgggctcatgccatagtcgcacttacccgtcatacagagaag
tgcgtcatattagacgctcctggcttgttgcgtgaggttggcatatcggacataattgtg
aataacttcttccttgccggaggggaggtgggtcaccaccgcccctctgtgataccccgt
ggtagtcctgaccagaatgttgagaccttgcaggctttcccaccctcttgccagattagt
gcctaccatcagttggctgaggagctaggtcatcgtccggctcccgttgccgcggtcctg
cccccctgccccgagctcgagcagggtctgttatacatgccccaggagctcacggtgtct
gacagcgtgttagtgttcgagctcacagatatagtccattgccgcatggctgctcccagc
cagcggaaggctgttttatccacgcttgtgggcaggtatggccgcaggacgaagttgtac
gaggcggctcattctgacgtccgtgaatctctggctaggtttatccccactattgggccc
gtccaggccaccacatgtgagctatatgagttggtcgaggctatggtggagaagggtcag
gatggcaccgccgtgttagagctcgacctttgcaatcgcgatgtatcgcgtattacattt
ttccaaaaagactgtaacaagtttactaccggggagaccatcgctcacggtaaggttggt
cagggcatttcagcctggagtaagaccttctgtgccctgtttggcccatggtttcgtgct
atcgagaaagaagtactagcgctactcccgcctaacatcttttacggcgacgcttacgag
gactctgtattcgctgccgccgtttctggagcgggaacgagcatggtgtttgagaatgat
ttctcggagtttgacagcactcagaataatttttcccttggccttgagtgtgtgattatg
gaggaatgcggtatgccccagtggttgatccggttgtaccatttggttcggtctgcctgg
atcctgcaggcgccgaaggagtctcttaaaggtttttggaagaagcactctggtgagcct
ggtaccctcctttggaacaccgtttggaacatggctattatagcacattgctatgagttt
cgcgatttcaaggttgctgcctttaagggtgatgattcggtggtcctttgcagtgactac
cgtcaaagccgcaatgcggcagccttgatcgcaggttgtgggctcaaactgaaggttgat
tatcgccctatcgggttgtatgcaggtgtggtggtggcccccggtttggggacattaccc
gatgtggtgcgttttgctggccggctttctgagaagaactggggcccaggccccgagcga
gctgagcagctacgccttgcggtctgtgatttccttcgagggttaacgaatgtggcgcag
gtctgtgttgatgttgtatcccgtgtttatgaagttagccccgggttggtacataacctt
atcggcatgctgcagactattgctgacggtaaggcccactttacagagactgttaaacct
gtgcttgacctcacaaattctatcatacatcgggtggaatgaataacatg-tt-------
-ctgtgcattgcccatgggatcaccatgcgccctagggctgttctgttgctgttcttcgt
gcttctgcctatgctgcccgcgccaccggccggccagccgactggccgccgtcgtgggcg
gcgcagcggcagtgccggcggtggtttctggggtgacagggttgattctcagcccttcgc
cctcccctatattcatccaaccaacccctttgccgccgatgtcgttccgcaacccggggc
tggagctcgccctcgacagccactccgccccctcggttcctcttggcgcgaccagtccca
gcgcccctccgctgccccccgtcgtcgatctgccccagctggggctgcgccgttgacagc
cgtatcaccggcccccgacacagcccctgtgcctgatgtcgattcgcgtggcgctatatt
gcgacggcagtataacctttctacatccccgcttacatcatctgtcgcttcgggtactaa
tttggttctatacgctgccccgttaaaccctctcctgccccttcaggatggcaccaatac
tcatatcatggctactgaggcatctaattatgcccagtatcgggttgttcgagctacgat
ccgctatcgccctctggtgcctaatgctgtcggtggctatgctatttctatttctttttg
gcctcagaccactaccacccccacatctgttgatatgaactctatcacttctactgatgt
taggattctggtccaacccggtattgcctccgaactggttatccccagcgagcgcctcca
ctaccgtaaccaggggtggcgctctgttgagacctcgggggtggccgaagaggaggctac
ttccggcttggtcatgctctgtatccatggctctcccgttaactcctacaccaatacccc
ttatactggggcgctcgggcttcttgattttgcactggagcttgagtttaggaatttgac
acccgggaacactaacacccgtgtgtcccggtacacaagcacagcccgccaccgactgcg
ccgcggcgccgacggtaccgctgaacttactaccacggcggctacacggttc--atgaag
gacttacatttcaccgg-tacgaatggggtcggtgaggtcggccgtggtattgctttgac
actg-tttaaccttgctgatacgcttctcggtggtctgccgacagaattgatttcgtcgg
ccgggggtcagttattttactcccgtcccgtcgtctcagccaatggcgagccgaccgtta
agttgtatacatctgttgagaatgcgcagcaagataaaggtattgccatcccgcacgaca
ttgatctgggtgactcccgtgtggtcatccaggactatgataaccagcatgagcaggacc
gaccgactccctcgcccgccccgtctcgcccattctctgtccttcgtgctaatgatgtct
tgtggctttctctcactgctgccgagtatgaccagactacttatgggtcgtctaccaatc
caatgtacgtctcggatactgtaacatttgttaatgtagccacaggagcccaggctgttg
ctcgctcccttgattggtctaaggtcactttggacggccgcccccttaccactattcagc
agtattccaaaacattctatgtcctcccgctccgcgggaaattatctttctgggaggccg
gcacaaccaaggctggttacccttataattataatacaactgctagtgatcaaattctga
ttgagaatgcggctggtcaccgtgtcgctatctccacttataccactagcttaggtgccg
gccctgtgtcggtctccgcagtgggtgtattagccccacattcggcccttgctatccttg
aggacactgttgactatcctgctcgcgctcatactttcga
>MW355236
atggaggcccaccagttcattaaggctcctggcatt-actactgccattgagcaagctgc
tctggctgcggctaattccgccttggcgaatgctgtggtggttcggccgtttttatctcg
tgtgcagactgagattcttattaatttgatgcaaccccggcaactggttttccgtcctga
ggtgctttggaatcatcccattcaacgggttatacataatgagttggaacagtattgccg
ggctcgggctggccgttgcttggaggtcggggcccacccaagatctatcaatgacaaccc
taatgtcctgcaccggtgctttctacgaccagtcgggagggacgttcagcgctggtactc
cgcccctacccgcggccctgcggctaattgtcgccgttcagctttgcgtggtctcccccc
tgtcgaccgcacttactgctttgatgggttctcccgctgcgcttttgctgctgagactgg
tgtagctctttactctctgcacgacctctggccagccgacgttgccgaggctatggcccg
gcatgggatgacgcgtttgtacgccgcactacatctccctcctgaggtgctgctgccgcc
tggtacctaccatacaacctcgtaccttctgattcacgacggcgatcgtgctgttgtgac
ctatgagggtgatactagtgcggggtataatcacgatgtgtctatcctccgtgcatggat
tcgcacgaccaagatagtcggtgaccacccgttggtgatagagcgtgtgcgggctattgg
gtgccattttgtgctgctactcaccgcggcccctgaaccgtcgcccatgccttatgtccc
gtaccctcgatcaacagaggtgtatgttcgctctatatttggtcccgggggttccccgtc
cctgtttccgtcagcttgctctacaaaatctacatttcatgccgtcccagcccgcacatt
ttgacgtttcggggacctatgctgtctatggccgccagctcgagaccctgtacagggcgc
ttaacatcccacacgatattgctgcccgagcatcacgtctgactgctactgttgagctcg
tcgctggcccagatcgtttggagtgccgcactgtactcgggaataagaccttccggacaa
cggtggttgacggcgcccaccttgaagctaacggtcctgagcagtatgttctttcatttg
acgcgtcccgtacggtgc-taaggtgtatgcgggg-tcactgtttgagtcggattgtgac
tggttggttaatgcatcaaaccctggccaccgccctgggggcggtctttgtcacgccttt
taccagcgcttccctgaatcgttccacccggccgagtttattatgcgagatggtcttgct
gcatataccttggtaccccgccccattatccatgcggtggcccccgattatagggttgaa
cagaacccaaagaggctcgaggcggcgtaccgcgagacttgctctcgtcgtggcaccgct
gc-ctacccactcttaggcgcgggtatatatcaagttcctgttggccttagttttgatgc
ctgggagcgcaaccaccgtcctggcgatgagctttacctgaccgaccctgctgccgcttg
gttcgaggctaataagcccacgcagccggcccttacgataactgaggacacagcccgtac
ggctaacctggcattggagattgatgcagccacagaggtcggtcgtgcttgcgccggttg
cacagttagtccaggaattg-tgcatt-accagttcactgctggggtcccgggctcgggg
aaatcgaggtctatacagcagggggacgttgatgtggtggttgtccctactcgggagctt
cgtaataattggcgccgccgaggttttgcggccttcacacctcacactgcggcccgcgtc
accacgggccgccgcgttgtgatcgatgaggccccatccctaccgccacatctattgctg
ctgcacatgcagcgggcttcgtcggttcacctccttggcgacccaaatcaaatccctgcc
atagattttgagcatgccggcctggtccccgccatacgccctgagcttgcgcctaccagt
tggtggcacgtcacacaccgttgccctgcagacgtctgcgaacttatacgtggagcctac
cccaagatccaaaccacgagtcgtgtactgcgatctctgttttggaacgagcctgccatt
ggccagaaattagtttttacgcaggctgctaaggctgccaatccaggtgcgattacagtc
catgaggcccagggtgctactttcacggagaccacaatcatagccacagccgacgctagg
ggtcttattcaatcctcccgggctcatgccatagtcgcacttacccgtcacacagagaag
tgcgtcatattagatgcccctggcttgttgcgtgaggttggcatatcggacataattgtg
aataactttttccttgccggaggggaggtgggtcaccaccgcccctctgtgataccccgt
ggtagtcctgaccagaatgttgagaccttgcaggctttcccaccctcttgccagattagt
gcctaccatcagttggctgaggagctaggtcatcgtccggctcccgttgctgcggttctt
cctccctgccccgagctcgagcagggtctgttatacatgccccaggagctcacggtgtct
gacagcgtgttagtgttcgagctcacagatatagtccattgccgcatggctgctcccagc
cagcggaaggctgttttatccacgcttgtgggcaggtatggccgcaggacgaagttgtat
gaggcggctcattctgatgtccgtgaatctctggctaggtttatccccactattgggccc
gtccaggccaccacatgtgagctatatgagctggtcgaggctatggtggagaagggtcag
gatggcaccgccgtgttagagctcgacctttgcaatcgcgatgtatcgcgtattacattt
ttccaaaaagactgtaacaagtttactaccggggagaccatcgctcacggtaaggttggt
cagggcatttcagcctggagtaagaccttctgtgccctgttcggcccatggtttcgtgct
atcgagaaagaaatactagcgctactcccgcctaacatcttttacggcgacgcttacgag
gactctgtattcgctgccgccgtttctggagcgggaacgagcatggtgtttgagaatgat
ttctcggagtttgatagcactcagaataatttttcccttggccttgagtgtgtgattatg
gaggaatgcggtatgccccagtggttgatccggttgtaccatttggttcggtctgcctgg
atcctgcaggcgccgaaggagtctcttaaaggtttctggaagaagcactctggtgagcct
gggaccctcctttggaacaccgtttggaacatggctattatagcacattgctatgagttt
cgcgatttcaaggttgctgcctttaagggcgatgattcggtggtcctttgtagtgactac
cgtcaaagccgcaatgcggcagccttgatcgcaggttgcgggctcaaactgaaggttgat
tatcgccctatcgggttgtatgcaggtgtggtggtggcccccggtttggggacattaccc
gatgtggtgcgttttgctggccggctttctgagaagaactggggcccaggccccgagcga
gctgagcagctacgccttgcggtctgtgatttccttcgagggttaacgaatgtggcgcag
gtctgtgttgatgttgtatcccgtgtttatgaagttagccccgggttggtacataacctt
attggcatgctgcagactattgctgacggtaaggcccacttcacagagactgttaaacct
gtgcttgacctcacaaattctatcatacatcgggtggaatgaataacatg-tt-------
-ctgtgcattgcccatgggatcaccatgcgccctagggctgttctgttgctgttcttcgt
gcttctgcctatgctgcccgcgccaccggccggccagccgactggccgccgtcgtgggcg
gcgcagcggcagtgccggcggtggtttctggggtgacagggttgattctcagcccttcgc
cctcccctatattcatccaaccaacccctttgccgccgatgtcgttccgcaacccggggc
tggagctcgccctcgacagccaccccgccccctcggttcctcttggcgcgaccagtccca
gcgcccctccgctgccccccgtcgtcgatctgccccagctggagctgcgccgttgacagc
cgtatcaccggcccccgacacagcccctgtgcctgatgtcgattcgcgtggcgctatatt
gcgacggcagtataacctttccacatccccgcttacatcatctgtcgcttcgggtactaa
tttggttctatatgctgccccgttaaaccctctcctgccccttcaggatggcaccaatac
tcatattatggctactgaggcatctaattatgcccagtatcgggttgttcgagctacgat
ccgctaccgccctctggtgcctaatgctgtcggtggctatgctatttctatctctttttg
gcctcagaccactaccacccccacatctgttgatatgaactctatcacttctactgatgt
taggattctggtccaacccggtattgcttccgagctggttatccccagcgagcgcctcca
ctaccgtaaccaggggtggcgctctgttgagacctcgggggtggccgaagaggaggctac
ttccggcttggtcatgctctgtatccatggctctcccgttaactcctacaccaatacccc
ttatactggggcgctcgggcttcttgattttgcactggagcttgagtttaggaatttgac
acccgggaacactaacacccgtgtgtcccggtacacaagcacagcccgccaccgactgcg
ccgcggcgccgatggtactgctgaacttactaccacggcggctacacggttc--atgaag
gacttacatttcaccgg-tacgaatggggtcggtgaggtcggccgtggtattgctttgac
actg-tttaaccttgctgatacgcttctcggtggtttgccgacagaattgatttcgtcgg
ccgggggtcagttattttactcccgtcccgtcgtctcagccaatggcgagccgaccgtta
agttatatacatctgttgagaatgcgcagcaagataaaggtattgccatcccgcatgaca
ttgatctgggtgactcccgtgtggtcatccaggactatgataaccagcatgagcaggatc
gaccgactccctcgcccgccccgtctcgcccattctctgtccttcgtgctaatgatgtct
tgtggctttctctcactgctgccgagtatgaccagactacttatgggtcgtctaccaatc
caatgtacgtctcggatactgtgacatttgttaatgtagccacaggagcccaggctgttg
ctcgctcccttgattggtctaaggtcactttggacggccgcccccttaccactattcagc
agcattccaaaacattttacgtcctcccgctccgcgggaaattatctttctgggaggccg
gcacaaccaaggctggttacccttataattataatacaactgctagtgatcaaattttga
ttgagaatgcggctggccaccgtgtcgctatttccacttataccactagcttaggtgccg
gccctgtgtcggtctccgcagtgggtgtattagccccacattcggcccttgctatccttg
aggacactgttgattatccggctcgcgctcatacttttga
>MZ289103
atggaggcccaccagttcattaaggctcctggcatt-actactgccattgagcaagctgc
tctggctgcggccaattccgccttggcgaatgctgtggtggttcggccgtttttatctcg
cgtgcagactgagattcttattaatctgatgcagccccggcaactggttttccgtcctga
ggtgctctggaatcatcccatccaacgggttatacataatgagttggaacagtattgccg
ggctcgggctggccgttgtttggaggtcggggcccatccaagatctatcaatgacaaccc
taatgtcttgcaccggtgctttttacgaccagtcgggagggacgttcagcgctggtattc
cgcccccacccgcggccctgcggctaattgccgccgttctgccctgcgcggtctcccccc
tgtcgaccgcacctactgttttgatgggttctcccgctgtacctttgctgcagagactgg
tgtagctctttattctctgcatgacctctggccagctgacgtcgccgaggctatggcccg
acacgggatgacacgtttgtatgccgccctacatctcccccctgaggtgttactgccacc
tggtacttaccacacaacctcgtaccttctgattcatgatggcgaccgtgctgtcgtgac
ctatgagggtgatactagtgcggggtataatcatgatgtttctatcctccgtgcgtggat
ccgcacgactaagatagttggtgaccacccgttggtgatagagcgtgtgcgggctatcgg
gtgtcattttgtgttgctactcaccgcggcccctgaaccgtcacccatgccttatgtccc
ataccctcgatcaacagaggtgtatgtccgctctatatttggtcccgggggttccccgtc
cctttttccatcagcttgctctacaaaatctacatttcatgccgtcccagcccgcacacc
ttgatgtatcggggacttatgctgtccatgggcgccagctcgaggccctgtatagggcgc
ttaatattccacatgacattgctgcccgagcatcgcgtctgactgcaactgttgagctcg
ctgctggcccagatcgcttagagtgccgcactgtacttgggaataagaccttccgaacaa
cagtggttgacggcgcccaccttgaggccaacggccccgagcagcatgtccttacgtttg
acgcatcccgtacggtgc-taaggtgtacgctggg-tcactgtttgagtcggattgtgac
tggttggtcaatgcatcaaatcccggccaccgccctgggggcggtctttgtcacgccttc
taccagcgcttccctgagtcgttccacccgaccgagtttattatgcgggacggccttgct
gcatataccttggttcctcgccccattattcatgcggtggccccagattacagggttgaa
cagaacccaaagaggctcgaggcggcgtaccgagagacctgctcccgccgcggcaccgca
gc-ctacccactcttaggcgcgggtatatatcaggttcctgtcggccttagtttcgacgc
ctgggagcgcaatcaccgccccggcgatgagctttacctgaccgatcctgctgctgcctg
gtttgaggctaataagcccatgcagccggctctcacgataactgaggacgcggcccgtac
agccaacctggcattggagattgatgctgccacagaggttggtcgtgcttgtgctggttg
cacggttagcccgggaattg-tgcatt-accagttcactgctggggtcccgggttcagga
aaatcgaggtctatacagcagggggatgttgatgtggtggttgttcccacccgggagctt
cgtaatagttggcgccgccgaggttttgccgcctttacacctcacacagctgcccgcgtt
accacgggccgccgagttgtgattgacgaggccccatcccttccgccacatctattgctg
ctgcacatgcagcgagcttcgtcggttcacctccttggcgatccaaatcagatccctgcc
atagattttgagcatgccggcctggtccccgctatacgccctgagcttgcgcctaccagt
tggtggcatgttacacaccgctgccctgcagacgtgtgtgaacttatacgcggagcctac
cctaagattcaaactacgagtcgcgtactgcgatctctattttggaatgagcctgccgtt
ggccaaaaattagttttcacgcaggctgctaaggctgttaaccccggtgcgattacagtc
catgaagcccagggtgccacctttacggagaccacaattatagccacagccgacgccagg
ggccttattcaatcttcccgggctcatgccatagtcgcacttacccgtcatacagagaag
tgcgtcatactagacgcccctggcctgttgcgtgaggttggcatatcggacataattgtt
aataactttttccttgctgggggagaggtaggccaccaccgcccctctgtgatacctcgt
ggtagccctggccagaatgtcgagactctgcaggcttttccaccctcctgccagattagt
gcttaccatcagttagctgaggagctaggtcaccgcccggcccctgtcgctgcggtcctg
cccccttgccctgagctcgagcagggtttgttatacatgccccaggagctcacggtgtct
gacagtgtgctagtgttcgagcttacagacatagtccactgccgtatggccgcccccagt
caacggaaggccgttttgtccacgcttgtgggcaggtatggccgcaggacgaagttgtat
gatgcggcccattctgacgtccgtgaatctctggctaggtttatccccgctattgggcct
gttcaggctaccacatgtgagctgtacgagttggtcgaggccatggtggagaagggtcag
gatggctccgctgtgttagaactcgacctctgcaatcgcgatgtatcgcgtattacattt
ttccaaaaagactgcaacaagtttaccactggggagactatcgcccatggtaaggtcggt
cagggcatttcagcctggagtaagaccttctgtgccctgtttggcccgtggtttcgtgct
atcgagaaagaaatactagcgctactcccgcctaatatcttttacggcgacgcttatgag
gagtctgtgtttgctgcagccgtttctggagcgggaactagcatggtgtttgagaatgac
ttttctgagtttgacagcactcagaataatttttcccttggccttgaatgtgtgattatg
gaggaatgcggcatgccccagtggctgatccggttgtaccacctggtccggtctgcctgg
attttgcaggcgccgaaggagtctcttaaaggtttttggaagaagcattctggtgaacct
ggcaccctcctctggaacaccgtctggaacatggctatcatagcacattgctatgagttc
cgcgatttcaaggtcgccgcctttaagggcgatgattcggtggtcctctgcagtgactac
cgtcagagccgcaatgcggcagccttgatcgcaggttgcgggcttaaattgaaggttgac
taccgccctattgggttgtatgctggtgtggtggtggcccctggcttgggggcactaccc
gatgtggtgcgttttgctggtcggctctctgagaagaactggggcccaggccccgagcgg
gctgagcagctacgccttgcggtatgcgatttccttcgagggttgacgaatgtggcgcag
gtctgtgttgatgttgtatcccgtgtttatggagttagccccgggctggtacataacctt
atcggcatgctgcagactattgctgacggtaaggcccattttacagagactgttaaacct
gtgcttgacctcacgaactctatcatacaacgggtggaatgaataacatg-tt-------
-ttgtgcatcgcccatgggatcaccatgcgccctagggttgttctgttgctgttcttcgt
gcttttgcctatgctgcccgcgccaccggccggccagccgactggccgccgtcgtgggag
gcgcagcggcagtgccggcggtggtttctggggtgacagggttgattctcagcccttcgc
cctcccctatattcatccaaccaacccctttgccgccgacgtcgttccgcaacccggggc
tggagctcgccctcgacagccaccccgccccctcggttcctcttggcgcgatcagtccca
gcgcccccccgctgccccccgtcgtcgatctgccccagccggggctgcgccgctgactgc
cgtatcaccggcccccgacacagcccctgtgcctgatgtcgactcgcgcggcgctatact
acgacggcagtataacctatctacgtccccgcttacatcatctgttgcttcgggtactaa
tttggttctatatgccgccccgttaaatccccttctaccccttcaggatggcaccaacac
tcacatcatggctactgaggcatctaattatgcgcagtatcgggttgttcgagctacgat
ccgttaccgccctctggtgccgaatgctgtcggtggctatgcaatctctatttctttttg
gcctcagaccactaccacccccacatccgttgatatgaattctatcacctctactgatgt
caggattttggtccagcccggtattgcctccgaattggttatccccagcgagcgcctcca
ctaccgtaatcagggttggcgctctgttgaaacttcgggggtggccgaagaggaggctac
ttccggcttggtcatgctttgcattcatggctcccctgttaattcctatactaatacccc
ctacacaggagcgctcgggcttcttgattttgcactggagcttgagttcaggaacttgac
acccgggaacactaacacccgtgtgtcccggtatacaagcacagcccgccaccgactgcg
ccgtggcgccgacggtaccgccgagctaaccaccacggcggctacccggttc--atgaag
gatctacattttaccgg-tatgaatggggtcggtgaggtcggccgtggtattgctctgac
actg-ttcaaccttgctgatacgcttctcggtggtctgccgacagaattgatttcgtcgg
ccgggggtcagttattttactcccgccccgtcgtctcagccaatggcgagccgaccgtta
agttatacacatctgttgagaatgcgcagcaggacaaaggcattgctatcccgcacgaca
tagacttgggtgactcccgtgtggtcatccaagattatgacaatcagcacgagcaggatc
gaccgactccttcgcccgccccatctcgcccattctctgtccttcgtgctaatgatgtct
tgtggctctctcttactgctgccgagtacgaccagactacatatgggtcgtccaccaacc
caatgtatgtttcggacaccgtaacatttgtaaatgtggccacaggggcccaggctgttg
cccgttcccttgactggtctaaggttactttggatggccgccctctaactaccattcagc
agtactccaagacattctatgtccttccgctccgcggaaaattatccttttgggaggccg
gcacaactaaggctggctacccttataattataacacaactgccagtgatcaaattttga
ttgagaatgcggctggtcatcgtgtcgctatttccacctataccactagcttaggtgccg
gccctgtatcggtctctgcagtgggtgtgttggctccacattcggccctttctgtccttg
aggacactgctgattatccagcccgcgctcatactttcga
>MZ289100
atggaggcccatcagtttattaaggctcctggcatt-actactgccattgagcaagctgc
tctggctgcggccaactccgccttggcgaatgctgtggtggttcggccgttcttatctcg
cgtgcagactgagattcttattaatttgatgcaaccccggcaactggtctttcgtcctga
ggtgctctggaatcaccccatccaacgggttatacataatgagttggaacagtactgccg
ggctcgggctggccgttgtttagaggtcggagcccacccaagatctattaatgacaaccc
taatgttctgcaccggtgtttcctgcgaccagtcgggagggacgtccagcgctggtactc
cgcccctacccgcggccctgcggctaactgccgccgttccgccttgcgcggtctccctcc
cgtcgatcgtacctactgttttgatgggttttcccgttgtgcttttgctgcagagactgg
cgtggccctctattctctgcatgatctctggccagctgacgttgcagaggctatggcccg
tcacgggatgacacgtttgtatgccgcactacacctcccccccgaggtgttactgccacc
tggtacctatcacacaacctcgtacctcctgatccacgatggcgatcgtgctgtcgtgac
ctacgagggtgacactagtgcggggtataatcatgatgtctctatcctccgtgcgtggat
ccgcacgaccaagatagttggtgaccacccgttagtgatagagcgtgtgcgggctattgg
gtgtcattttgtgttgctactcactgcggcccctgagccgtcaccaatgccttatgtccc
atacccccggtcaacagaggtgtatgtccgctctatatttggccctgggggctctccgtc
cctgttcccgtcagcttgctctacaaaatctacattttatgccgtcccagcccgcacatc
ttgacgtttcggggacctatgctgtttatgggcgccagcttgaggccctatacagggcgc
ttaacatcccacacgacattgctgcccgcgcatcacgcttgaccgctactgttgagctcg
ctgctggcccagatcgtttggagtgccgcactatactcgggaacaagaccttccggacaa
cggtggttgacggcgcccaccttgaggccaacggccctgagcagtatgtcctctcatttg
acgcatcccgcacggtgc-taaggtgtatgcgggg-tcactgttcgagtcggattgtgac
tggctggttaatgcatcaaatcccggccaccgccctgggggcggtctctgccacgccttc
taccagcgcttccccgagtcgttccacccgaccgagttcattatgcgggacggcctcgct
gcatataccttggtgccccgccccatcatccatgcggtggcccctgactatagggtcgaa
cagaacccaaagaggctcgaggcggcgtaccgagagacttgctcccgccgcggcaccgct
gc-ctacccactcttaggcgcgggtatatatcaagtcccagtcggccttagctttgacgc
ttgggagcgcaaccaccgccccggcgatgagctttacctgaccgaccctgccgctgcctg
gtttgaggctaataagcccacgcagccggccctcacgataactgaggacacagcccgcac
ggccaacctggcactagagatcgatgctgccacagaggttggccgtgcttgtgccggctg
cacagttagcccagggattg-tgcact-accggtttactgctggggttccgggctctggg
aaatcgaggtctatacagcaaggagatgttgacgtggtggttgttcccacccgggaactt
cgtaacagctggcgccgccgaggttttgcggccttcacacctcacacggctgcccgtgtt
actacgggccgccgtgttgtgattgatgaggccccatcccttccgccacatctattgctg
ctgcatatgcagcgggcttcgtcggttcacctccttggtgacccaaatcagatccctgcc
atagactttgagcacgccggcctggtccccgctatacgccctgagctcgcgcctaccagc
tggtggcacgtcacacatcgttgtcccgcagacgtatgcgaactcatacgtggagcctat
cctaagatccagactacgagccgtgtgctgcgatctctattctggaacgaacctgccatt
ggccaaaagttagtcttcacgcaggctgctaaggctgctaaccctggtgcaattacagtc
catgaggcccagggtgccacttttacggagactacaatcatagccacggccgacgccagg
ggtcttattcaatcttcccgggctcatgctatagtcgcacttacccgtcacacggagaag
tgcgtcatattagatgcccctggcctgttgcgtgaggtcggcatatcagacataattgtt
aataactttttccttgccggaggagaggtgggccatcaccgcccctctgtgataccccgt
ggtaatcctggtcagaatctcgagactctgcaggcctttccaccctcttgtcagattagt
gcctaccaccagttagctgaggagctaggccatcgcccggcccctgttgctgcagttttg
cccccctgccctgagctcgagcagggtttgttatacatgccccaggagctcacggtgtct
gacagtgtgtcagtgttcgagctcacggacatagtccactgccgtatggctgcccccagc
caacggaaggccgtcttatccacgcttgtggggaggtatggccgcaggacgaagttgtac
gaggcggctcattctgacgtccgtgagtctctcgctaggtttatccctactattgggccc
gtccaggccaccacatgtgagctatatgagttggttgaggctatggtggagaagggtcaa
gatggctccgccgtgctagaactcgacctatgcaaccgcgatgtatcgcgtattacattt
ttccagaaagattgcaacaagtttaccaccggggagaccattgcccatggtaaggtcggc
caaggtatttcagcctggagtaagaccctctgtgccctgtttggcccgtggtttcgtgct
atcgagaaggaaatactagcgctactcccgcctaatatcttttacggcgacgcttatgag
gactctgtgtttgctgccgccgtttctggggcgggaacgtgcatggtgtttgagaatgat
ttctcagagtttgatagcacccagaacaatttttcccttggccttgagtgtgtgattatg
gaggaatgtggtatgccccagtggctgatccggttgtaccatctggtccggtctgcctgg
attttgcaagcaccgaaggagtcccttagaggtttttggaagaagcactctggtgagcct
ggcaccctcctttggaacaccgtctggaacatggcaatcatagcacactgctatgaattt
cgtgatttcagggttgctgcttttaagggtgatgattcggtggtcctttgcagtgactac
cgtcaaagccgcaatgcggcagccttgattgcaggctgcgggctcaaactgaaggttgac
tatcgccctattgggttgtatgctggcgtggtggtggcccctggtttggggacattaccc
gatgtggtgcgctttgctggtcggctttctgagaagaactggggcccaggccccgagcgg
gctgagcagctacgccttgcggtttgcgatttccttcgtgggttaacgaatgtggcgcag
gtatgtgttgatgttgtatcccgtgtttatggagtcagtcctgggctggtacataacctt
atcggcatgctgcagactattgctgatggcaaggctcattttacagagactgtgaaacct
gtgctcgaccttacaaattctatcatacatcgggtggaatgaataacatg-tc-------
-ttgtgcatcgcccatgggatcaccatgcgccctagggctgttctgttgctgttcttcgt
gcttttgcctatgctgcccgcgccaccggccggccagtcgactggccgtcgtcgtgggcg
gcgcagcggcaatgccagcagtggtttctggggtgacagggttgattctcagcccttcgc
cctcccctatattcatccaaccaacccctttgccgccgacgtcattccacaatccggggc
tggagctcgccctcgacagccaccccgccccctcggttcctcttggcgcgaccagtccca
gcgcccccccgctgccccccgtcgtcgatctgccccagctggggctgcgccgctgactgc
cgtatcaccggcccccgacacagtccctgtgcctgatgtcgattcgcgcggcgctatcct
gcggcggcagtataacttatctacatccccgctcacatcatctgttgcttcgggtactaa
tctggttctatatgctgccccgttaaaccctcttctaccccttcaggatgggaccaacac
ccatatcatggctacagaggcatccaattatgcccagtaccgggttgttcgagctacgat
ccgttaccgccctctggtgccgaatgctgtcggcggctatgcaatatctatttctttttg
gcctcagactaccactacccctacatccgttgatatgaattctattacttctactgatgt
caggattctggtccaacccggtattgcctccgaactggttatccctagcgagcgcctcca
ctaccgcaatcaagggtggcgctctgttgaaacctcaggtgtggctgaagaggaggctac
ttccggcttggttatgctttgcattcatggttctcctgtcaattcctataccaatacccc
ttacactggggcgcttggtcttcttgactttgcactggagcttgaatttaggaatctaac
acctggtaacactaacacccgcgtgtcccggtatacaagtacagcccgccaccggctgcg
tcgtggcgccgacggtaccgctgaacttaccaccacggcagctacacggttc--atgaag
gatctacatttcaccgg-tacgaatggggtcggtgaggtcggtcgtggcattgcgctgac
actg-ttcaaccttgctgatacgcttctcggtgggttgccgacagaattaatttcgtcgg
ctgggggtcagttattctactcccgccccgttgtctcagccaatggcgagccgaccgtta
agttatatacatctgttgagaatgcacagcaagacaaaggtatcgctatcccgcatgata
tagacctgggtgactcccgtgtggtcatccaggattatgataatcaacatgagcaggacc
ggccgactccttcacccgctccatcccgcccattctctgtccttcgtgccaatgatgtct
tgtggctttcccttactgctgccgagtatgaccagactacatatgggtcgtccaccaatc
caatgtatgtctcggataccgtgacatttgtcaatgtagctacaggggcccaggctgttg
ctcgttcccttgactggtctaaagttactttggacggccgccctctcactactattcagc
agtactccaagacattttatgttctcccgctccgcgggaagttatctttctgggaggccg
gtacaaccaaggccggctacccttataattataacacaactgctagtgatcaaattttga
ttgaaaatgcggctggtcaccgtgtcgctatttccacctatactactagcttgggtgccg
gccctgtgtcggtctccgcagtgggtgtactggcgccacactcggcccttgctgtccttg
aggacactgtcgattacccggctcgcgctcatactttcga
>MF444030_3m
atggaggcccatcagttcattaaggctcctggcatt-actactgccattgagcaagctgc
tctggctgcggccaactccgccttggcgaatgctgtggtggttcggccgttcttatctcg
cgtgcagactgagattcttattaatttgatgcaaccccggcaactggtctttcgtcctga
ggtgctctggaatcaccccatccaacgggttatacataatgagttggaacagtactgccg
ggctcgggctggccgttgtttagaggtcggagcccacccaagatctattaatgacaaccc
taatgttctgcaccggtgtttcctgcgaccagtcgggagggacgtccagcgctggtactc
cgcccctacccgcggccctgcggctaattgccgccgttccgccttgcgcggtctccctcc
cgtcgatcgtacctactgctttgatggattttcccgttgtgcttttgctgcagagactgg
cgtggccctctattctctgcatgatctctggccagctgacgttgcagaggctatggcccg
tcacgggatgacacgtttgtatgccgcactacacctcccccccgaggtgttactgccacc
tggtacctatcacacaacctcgtacctcctgatccacgatggcgatcgtgctgtcgtgac
ctacgagggtgacactagtgcggggtataatcatgatgtttctatcctccgtgcgtggat
ccgcacgaccaagatagttggtgaccacccgttagtgatagagcgtgtgcgggctattgg
gtgtcattttgtgttgctactcactgcggcccctgagccgtcacccatgccttatgtccc
atacccccggtcaacagaggtgtatgtccgctctatatttggccctgggggctctccgtc
cctgttcccgtcagcttgttctacaaaatctacattccatgccgtcccagcccgcacatc
ttgacgtttcggggacctatgctgtttatgggcgccagcttgagaccctatacagggcgc
tcaacatcccacacgacattgctgcccgcgcatcacgcctgaccgctactgttgagctcg
ctgctggtccagatcgtttggagtgccgcactatactcgggaacaagaccttccggacaa
cggtggttgacggcgcccaccttgaggccaacggccctgagcagtatgtcctctcatttg
acgcgtccagcacggtgc-taaggtgtatgcgggg-tcactgttcgagtcggattgtgac
tggctggttaatgcatcaaatcccggccaccgccctgggggcggtctctgccacgccttc
taccagcgtttccccgagtcgttccacccgaccgagttcattatgcgggacggcctcgct
gcatataccttggtgccccgccccatcatccatgcggtggcccctgactatagggttgaa
cagaacccaaagaggctcgaggcagcgtaccgagagacttgctcccgccgcggcaccgct
gc-ctacccactcttaggcgcgggtatatatcaagtcccagtcggccttagctttgacgc
ttgggagcgtaaccaccgccccggcgatgagctttacctgacygaccctgccgctgcctg
gttcgaggctaataagcccacgcagccggccctcacgataactgaggacacagctcgcac
ggccaacctggcactagagatcgatgctgccacagaggttggccgtgcttgtgccggctg
cacagttagcccagggattg-tgcact-accagttcactgctggggttccgggctcaggg
aaatcgaggtctatacagcaaggagatgttgacgtggtggttgttcccacccgggaactt
cgtaacagctggcgccgccgaggttttgcggccttcacacctcacacggctgcccgtgtt
actacgggccgccgtgttgtgattgatgaggccccatcccttccgccacatctattgctg
ctgcatatgcagcgggcttcgtcggttcacctccttggtgacccaaatcagatccctgcc
atagactttgagcacgccggcctggtccccgctatacgccctgagcttgcgcctaccagc
tggtggcacgtcacacatcgttgtcccgcagacgtgtgcgaactcatacgtggagcctat
cctaagatccagactacgagccgtgtgctgcgatctctattctggaacgaacctgccayt
ggccaaaagttagtcttcacgcaggccgctaaggctgctaaccctggtgcaattacagtc
catgaggcccagggtgccacttttacggagactacaatcatagccacggccgacgccagg
ggtcttattcaatcttcccgggctcatgctatagtcgcacttacccgtcacacggagaag
tgcgtcatattagatgccccyggcctgttgcgtgaggtcggcatatcagacataattgtt
aataactttttccttgccggaggagaggtgggtcatcaccgcccctctgtgataccccgt
ggtaatcctggtcagaatctcgagactctgcaggcctttccaccctcttgtcagattagt
gcttaccaccagttagctgaggagctaggccatcgcccggcccctgttgctgcagttttg
cccccctgccctgagctcgagcagggtttgttatacatgccccaggagctcacggtgtct
gacagtgtgttagtgttcgagctcacggacatagtccactgtcgtatggctgcccccagt
caacggaaggccgtcttatccacgcttgtggggaggtatggccgcaggacgaagttgtac
gaggcggctcattctgatgtccgtgagtctctcgctaggtttatccctactattgggccc
gtccaggccaccacatgtgagctatatgagttggttgaggctatggtggagaagggtcag
gatggctctgccgtgctagaactcgacctatgcaatcgcgatgtatcgcgtatcacattt
ttccagaaagattgcaacaagtttaccaccggggagaccattgcccatggtaaggtcggc
caaggtatttcagcctggagtaagaccttctgtgccctgtttggcccgtggtttcgtgct
atcgagaaggaaatactagcgctactcccgcctaatatcttttacggcgacgcttatgag
gactctgtgtttgctgccgccgtttctggggcgggaacgtgcatggtgtttgagaatgat
ttctcagagtttgatagcacccagaacaatttttcccttggccttgagtgtgtgattatg
gaggaatgtggtatgccccagtggctgatccggttgtaccatctagtccggtctgcctgg
attttgcaggcaccgaaggagtcccttaaaggtttttggaagaagcactctggtgagcct
ggcaccctcctttggaacaccgtctggaacatggcaatcatagcacactgctatgaattt
cgtgatttcagggttgctgcttttaagggtgatgattcggtagtcctttgcagtgactac
cgtcaaagccgcaatgcggcagccttgattgcaggctgcgggctcaaactgaaggttgac
tatcgccctattgggttgtatgctggcgtggtggtggcccctggtttggggacattaccc
gatgtggtgcgttttgctggtcggctttctgagaagaactggggcccaggccccgagcgg
gctgagcagctacgccttgcggtttgcgatttccttcgtgggttaacgaatgtggcgcag
gtatgtgttgatgttgtatcccgtgtttatggagtcagtcctgggctggtacataacctt
atcggcatgctgcagactattgctgatggcaaggctcattttacagagactgtgaaacct
gtgctcgaccttacaaattctatcatacatcgggtggaatgaataacatg-tc-------
-ttgtgcatcgcccatgggatcaccatgcgccctagggctgttctgttgctgttcttcgt
gcttttgcctatgctgcccgcgccaccggccggccagccgactggccgtcgtcgtgggcg
gcgcagcggcaatgccagcagtggtttctggggtgacagggttgattctcagcccttcgc
cctcccctatattcatccaaccaacccctttgccgccgatgtcattccacaatccggggc
tggagctcgccctcgacagccaccccgccccctcggttcctcttggcgcgaccagtccca
gcgcccccccgctgccccccgtcgtcgatctgccccagctggggctgcgccgctgactgc
cgtatcaccggcccccgacacagcccctgtgcctgatgtcgattcgcgcggcgctatcct
gcggcggcagtataacttatctacatccccgctcacatcatctgttgcttcgggtactaa
tctggttctatatgctgccccgttaaaccctcttctaccccttcaggatgggaccaacac
ccatatcatggctacagaggcatccaattatgcccagtaccgggttgttcgagctacgat
ccgttaccgccctctggtgccgaatgctgtcggcggctatgcaatatctatttctttttg
gcctcagactaccactacccccacatccgttgacatgaattctattacttctactgatgt
caggattttggtccaacccggtattgcctccgaactggttattcccagcgagcgcctcca
ctaccgcaatcaagggtggcgctctgttgaaacctcaggtgtggccgaagaggaggctac
ttccggcttggttatgctttgcatccatggttctcctgtcaattcctataccaacacccc
ttacactggggcgcttggtcttcttgactttgcactggagcttgaatttaggaatctaac
acctggtaacaccaacacccgcgtgtcccggtatacaagtacagcccgccaccgactgcg
tcgtggcgccgacggtaccgctgaacttaccaccacggcagctacacggttc--atgaag
gatctacatttcaccgg-tacgaatggggtcggtgaggtcggtcgtggcattgctctgac
actg-ttcaaccttgctgatacgcttctcggtggattgccgacagaattaatttcgtcgg
ctgggggtcagttattctactcccgccccgttgtctcagccaatggcgagccgaccgtta
agttatatacatctgttgagaatgcgcagcaagacaaaggtatcgctatcccgcatgata
tagacctgggtgactcccgtgtggtcatccaggattatgacaatcaacacgagcaggatc
ggccgactccttcacccgctccatcccgcccgttctctgtccttcgtgccaatgatgtct
tgtggctttcccttactgctgccgagtatgaccagactacatatgggtcgtccaccaatc
caatgtatgtctcggataccgtgacatttgtcaatgtagctacaggggcccaggctgttg
ctcgctcccttgactggtctaaagttactttggacggccgccctctcactactattcagc
agtactccaagacattttatgttctcccgctccgcgggaagttatctttctgggaggccg
gtacaaccaaggccggctacccttataattataacacaactgctagtgatcaaattttga
ttgaaaatgcggctggtcatcgtgtcgctatttccacctatactactagcttgggtgccg
gccctgtgtcggtctccgcagtgggtgtactagcgccacactcggcccttgctgtccttg
aggacactgtcgattacccggctcgcgctcatacatttga
>MZ289082
atggaggcccatcagttcattaaggctcctggcatt-actactgccattgagcaagctgc
tctggctgcggccaactccgccttggcgaatgctgtggtggttcggccgtttttatctcg
cgtgcagactgagattcttattaatttgatgcaaccccggcagctggtctttcgtcctga
ggtgctctggaatcaccccatccaacgggttatacataatgagttggaacagtactgccg
ggctcgggctggccgttgtttagaggtcggagcccacccaagatctattaatgacaaccc
taatgttctgcaccggtgtttcctgcgaccagtcgggagggacgtccagcgctggtactc
cgcccctacccgcggccctgcggctaactgccgccgttccgccttgcgcggtctccctcc
cgtcgatcgtacctactgctttgatggattttcccgttgtgcttttgctgcagagactgg
cgtggccctctattctctgcatgatctctggccagccgacgttgcagaggctatggcccg
tcacgggatgacacgtttgtatgccgcactacacctcccccccgaggtgttactgccacc
tggtacctatcacacaacctcgtacctcctgatccacgatggcgatcgtgctgtcgtgac
ctacgagggtgacactagtgcggggtataaccatgatgtttctatcctccgtgcgtggat
ccgcacgaccaagatagttggtgaccacccgttagtgatagagcgtgtgcgggctattgg
gtgtcattttgtgttgctactcactgcggcccctgagccgtcacccatgccttacgtccc
atacccccggtcaacagaggtgtatgtccgctctatatttggccctgggggctctccgtc
cctgttcccgtcagcttgttctacaaaatctacatttcatgccgtcccagcccgcacatc
ttgacgtttcggggacctacgccgtccacgggactcaggtggagccccgatacagggcac
ttaacatcccgaacgacattgctgcccgagcatcacgtctgaccgctactgttgagctcg
ctgctggtccagatcgtttggagtgccgcactatactcgggaacaagaccttccggacaa
cggtggttgacggcgcccaccttgaggccaacggccctgagcagtatgtcctctcatttg
acgcgtcccgcacggtgc-taaggtgtatgcgggg-tcactgttcgagtcggattgtgac
tggctggttaatgcatcaaatcccggccaccgccctgggggcggtctctgccacgccttc
taccagcgtttccccgagtcgttccacccgaccgagttcattatgcgggacggcctcgcc
gcatataccttggtgccccgccccatcatccatgcggtggcccccgactatagggttgaa
cagaacccgaagaggctcgaggcagcgtaccgagagacttgctcccgccgcggcaccgct
gc-ctacccactcttaggcgcgggtatatatcaagtcccagtcggccttagctttgacgc
ttgggagcgtaaccaccgccccggcgatgagctttacctgaccgaccctgccgctgcctg
gtttgaggctaataagcccacgcagccggccctcacgataactgaggacacagcccgcac
ggccaacctggcactagagatcgatgctgccacagaggttggccgtgcttgtgccggctg
cacagttagcccagggattg-tgcact-accagttcactgctggggttccgggctcaggg
aaatcgaggtctatacagcaaggagatgttgacgtggtggttgttcccacccgggaactt
cgtaacagctggcgccgccgaggttttgcggccttcacaccccacacggctgcccgtgtc
actacgggccgccgtgttgtgattgatgaggccccatcccttccgccacatctattgctg
ctgcatatgcagcgggcttcgtcggttcacctccttggtgacccaaatcagatccctgcc
atagactttgagcacgccggcctggtccccgctatacgccctgagcttgcgcctaccagc
tggtggcacgttacacatcgttgtcccgcagacgtgtgcgaactcatacgtggagcctat
cctaagatccagactacgagctgtgtgctgcgatctttattctggaatgagcctgccatt
ggccaaaagttagtcttcacgcaggctgctaaggctgctaaccctggtgcaattacagtc
catgaggcccagggtgccacttttacggagactacaatcatagccacggccgacgccagg
ggtcttattcaatcttcccgggctcatgctatagtcgcacttacccgtcatacggagaag
tgcgttatattagatgcccctggcctgttgcgtgaggtcggcatatcagacataattgtt
aataactttttccttgccggaggagaggtgggccatcaccgcccctctgtgataccccgt
ggtaatcctggtcagaatctcgagactctgcaggcctttccaccctcctgtcagattagt
gcttaccaccagttagctgaggagctaggccatcgcccggcccctgttgctgcagttttg
cccccctgccctgagctcgagcagggtctgttatacatgccccaggagctcacggtgtct
gacagtgtgttagtgttcgagctcacggacatagtccactgtcgtatggctgcccccagt
caacggaaggccgtcttatccacgcttgtggggaggtatggccgcaggacgaagttgtac
gaggcggctcattctgacgtccgtgagtctctcgctaggtttatccctactattgggccc
gtccaggccaccacatgtgagctatatgagttggttgaggctatggtggagaagggtcag
gatggctccgccgtgctagaactcgacctatgcaatcgcgatgtatcgcgtatcacattt
ttccagaaagattgcaacaagtttaccaccggggagaccattgcccatggtaaggtcggc
caaggtatttcagcctggagtaagaccctctgtgccctgtttggcccgtggtttcgtgct
atcgagaaggaaatactagcgctactcccgcctaatatcttttacggcgacgcttatgag
gactctgtgtttgctgccgccgtttctggggcgggaacgtgcatggtgtttgagaatgat
ttctcagagtttgatagcacccagaacaatttttcccttggccttgagtgtgtgattatg
gaggaatgtggtatgccccagtggctgatccggttgtaccatctggtccggtctgcctgg
attttgcaggcaccgaaggagtcccttaaaggtttttggaagaagcactctggtgagcct
ggcaccctcctttggaacaccgtctggaacatggcaatcatagcacactgctatgaattt
cgtgatttcagggttgctgcttttaagggtgatgattcggtagtcctttgcagtgactac
cgtcaaagccgtaatgcggcagccttgattgcaggctgcgggctcaaactgaaggttgac
tatcgccctattgggttgtatgctggcgtggtggtggcccctggtttggggacattaccc
gatgtggtgcgttttgctggtcggctttctgagaagaactggggcccaggccccgagcgg
gctgagcagctacgccttgcggtttgcgatttccttcgtgggttaacgaatgtggcgcag
gtatgtgttgatgttgtatcccgtgtttatggagtcagtcctgggctggtacataacctt
atcggcatgctgcagactattgctgatggcaaggctcattttacagagactgtgaaacct
gtgctcgaccttacaaattctatcatacatcgggtggaatgaataacatg-tc-------
-ttgtgcatcgcccatgggatcaccatgcgccctagggctgttctgttgctgttcttcgt
gcttttgcctatgctgcccgcgccaccggccggccagccgactggccgtcgtcgtgggcg
gcgcagcggcaatgccagcagtggtttctggggtgacagggttgattctcagcccttcgc
cctcccctatattcatccaacctaccactttgccgccgatgtcatttcgcaacccggggc
tggagctcgccctcgccagccagcccgtcccctcggttcttctttgcgcgaccagtccca
gagcccccccgctgtcccccttcgtcgatctgccccagttggggctgcgccgctgactgc
cgtatcaccggcccccgacacagcccctgtgcctgatgtcgattcgcgtggcgctatcct
gcggcggcagtataacttatctacatccccgctcacatcatctgttgcttcgggtactaa
tctggttctatatgctgccccgttaaaccctcttctaccccttcaggatgggaccaacac
ccatatcatggccacagaggcatccaattatgcccagtaccgggttgttcgagccacgat
ccgttaccgccctctggtgccgaatgctgtcggcggctatgcaatatctatttctttttg
gcctcagactaccactacccctacatccgttgacatgaattctattacttctactgatgt
caggattttggtccaacccggcattgcctccgaactggttatccccagcgagcgcctcca
ctaccgcaatcaagggtggcgctctgttgaaacctcaggtgtggccgaagaggaggctac
ttccggcttggttatgctttgcattcatggttctcctgtcaattcctataccaacacccc
ttacactggggcgcttggtcttcttgactttgcactggagcttgaatttaggaatctaac
acctggtaacaccaacacccgcgtgtcccggtatacaagtacagcccgccaccgactgcg
tcgtggcgccgacggtaccgctgaacttaccaccacggcagctacacggttc--atgaag
gatctacatttcaccgg-tacgaatggggtcggtgaggtcggtcgtggcattgctctgac
actg-ttcaaccttgctgatacgcttctcggtggattgccgacagaattaatttcgtcgg
ctgggggtcagttattctactcccgccccgttgtctcagccaatggcgagccgaccgtta
agttatatacatctgttgagaatgcgcagcaagacaaaggtatcgctatcccgcatgata
tagacctgggtgactcccgtgtggtcatccaggattatgataatcaacatgagcaggatc
ggccgactccttcacccgctccatcccgcccattctctgtccttcgtgccaatgatgtct
tgtggctttcccttactgctgccgagtatgaccagactacatatgggtcgtccaccaatc
caatgtatgtctcggataccgtgacatttgtcaatgtagctacaggggcccaggctgttg
ctcgctcccttgactggtctaaagttactttggacggccgccctctcactactattcagc
agtactccaagacattttatgttctcccgctccgcgggaagttatctttctgggaggccg
gtacaaccaaggccggctacccttataattataacacaactgctagtgatcaaatcttga
ttgaaaatgcggctggtcatcgtgtcgctatttccacctatactactagcttgggtgccg
gccctgtgtcggtctccgcagtgggagtactagcgccacactcggcccttgccgtccttg
aggacactgtcgattactcggctcgtgctcatactttcga
>LC406481
atggaggcccaccagttcattaaggctcctggcatt-actactgccattgagcaagctgc
tctggccgcggccaactccgccttggcgaatgctgtggtggttcggccgttcttatctcg
cgtgcagactgagattcttattaatttgatgcaaccccggcaactggtctttcgtcctga
ggtgctctggaatcaccccatccagcgggttatacataatgagttggaacagtactgccg
ggctcgggctggtcgttgtttagaggtcggggcccacccaagatctattaatgacaaccc
taatgttctgcaccggtgtttcctgcgaccagttgggagggatgtccagcgctggtactc
cgcccctactcgcggccctgcggctaactgccgccgttccgccttgcgcggtctccctcc
cgtcgatcgtacttactgttttgatggattttcccgctgcgcttttgctgcagagaccgg
cgtggccctctattctctgcatgatctctggccagctgacgttgcggaggctatggcccg
tcacgggatgacacgtttgtatgccgcattacacctcccccccgaggtgttactgccacc
tggtacctatcacacaacctcgtacctactgatccacgatggcgatcgtgctgtcgtgac
ctacgagggtgacactagtgcggggtataatcatgatgtttctatcctccgtgcgtggat
ccgcacgaccaagatagttggtgaccacccgttagtgatagagcgtgtgcgggctattgg
gtgtcattttgtgttgctactcactgcggcccctgagccgtcacccatgccttatgtccc
atacccccggtcaacagaggtgtatgttcgctctatatttggccccgggggctccccatc
cctgttcccgtcagcttgctctacaaaatctacatttcatgccgtcccagcccgcacatc
ttgatgtttcggggacctatgctgtttatgggcaccagcttgagaccctatacagggcgc
ttaacatcccacacgacattgctgcccgcgcatcacgcctgaccgctactgttgagctcg
ttgctggtccagatcgtttggagtgccgcactatactcgggaacaagaccttccggacaa
cggtggttgacggcgcccaccttgaggccaacggccctgagcagtatgtcctctcattcg
acgcgtctcacacggtgc-taaggtgtatgcggga-tcattgtttgagtcggattgtgac
tggctggttaatgcatcaaatcccggccaccgccctgggggcggtctctgccacgccttc
taccagcgcttccccgagtcgttccacccgaccgagtttattatgcgggacggccttgct
gcatataccttggtgccccgccccatcatccatgcggtggcccctgactatagggttgaa
cagaacccaaagaggctcgaagcagcgtaccgagagacttgctcccgccgcggcactgct
gc-ctacccactcttaggcgcgggtatatatcaagttccagtcggccttagcttcgacgc
ttgggagcgtaaccaccgccccggcgatgagctttacctgaccgaccctgccgctgcctg
gtttgaggctaataagcccacgcagccggccctcacaataactgaggacacagcccgcac
ggccaacctggcactagagatcgatgctgccacagaggttggccgtgcttgtgccggttg
cacagttagcccggggattg-tgcact-accagttcaccgctggggttccgggctcaggg
aaatcgaggtctatacagcagggagatgttgacgtggtagttgttcccacccgggaactt
cgtaacagctggcgccgccgaggttttgcggccttcacacctcacacagctgcccgtgtc
actacgggccgccgtgttgtgattgacgaggccccatcccttccgccacatctattgctg
ctgcatatgcagagggcttcgtcggttcacctccttggtgacccgaatcagatccctgcc
atagactttgagcacgccggcctggtccccgctatacgccctgagcttgcgcctaccagc
tggtggcacgtcacacatcgttgtcccgcagacgtgtgcgaactcatacgtggagcctat
cctaagatccagaccacgagccgtgtgctgcgatctctattctggaacgaacctgccatt
ggccaaaagttagtcttcacgcaggctgctaaggctgctaaccctggcgcaattacagtc
catgaggcccagggtgccacttttacggagactacaatcatagccacggccgacgccagg
ggtcttattcaatcttcccgggctcatgctatagtcgcacttacccgccacacggagaag
tgcgttatattagatgcccctggcctgttgcgtgaggttggtatatcagacataattgtt
aataactttttccttgccggaggagaggtaggccatcaccgcccctctgtgataccccgt
ggtaatcctggtcagaatctcgagactctacaggcctttccaccctcttgtcagattagt
gcttaccaccagttagctgaggagctaggccatcgcccggcccctgttgccgcagttttg
cccccctgccctgagctcgagcagggtctgttatacatgcctcaggagctcacggtgtcc
gacagtgtgttagtgttcgagctcacggacatagttcactgtcgtatggctgcccccagt
caacggaaggccgtcttatccacgcttgtggggaggtatggccgcaggacgaagctgtac
gaggcggctcattctgacgtccgtgagtctctcgctaggtttatccccaccattgggccc
gtccaggccaccacatgtgagctatatgagttggttgaggctatggtggagaagggtcag
gatggctccgccgtgctagaactcgacctatgcaaccgcgatgtatcgcgtatcacattt
ttccagaaagattgtaataagtttaccaccggggagaccattgcccatggtaaggtcggc
caaggtatttcagcctggagtaagaccttctgtgccctgtttggcccgtggtttcgtgct
atcgagaaggaaatactagcgctactcccgcctaatatcttttacggcgacgcttatgag
gattctgtgtttgctgccgccgtttctggggcgggaacgtgcatggtgtttgagaatgat
ttctcagagtttgatagcacccagaacaatttttcccttggccttgagtgtgtgattatg
gaggaatgtggtatgccccagtggctgatccggttgtaccatctggtccggtctgcctgg
actttgcaggcaccgaaggagtctcttaagggtttttggaagaagcactctggtgagcct
ggcaccctcctttggaacaccgtctggaacatggcaatcatagcacactgctatgaattt
cgtgatttcagggttgctgcttttaagggtgatgattcggtagtcctttgcagtgactac
cgtcaaagccgcaatgcggcagccttgattgcaggctgcgggctcaaactgaaggttgac
tatcgccctattgggttgtatgctggagtggtggtggcccctggtttggggacattaccc
gatgtggtgcgttttgctggtcggctttctgagaagaactggggcccaggccccgagcgg
gctgagcagctacgcctcgcggtttgcgatttccttcgtgggttaacgaatgtggcgcag
gtatgtgttgatgttgtatcccgtgtttatggagtcagtcctgggctggtacataacctt
atcggcatgctgcagactattgccgatggcaaggctcattttatagagactgtgaaacct
gtgctcgaccttacaaattctatcatacatcgggtggaatgaataacatg-tc-------
-ttgtgcatcgcccatgggatcgccatgcgccctagggctgttctgttgctgttcttcgt
gcttttgcctatgctgcccgcgccaccggccggccagccgactggccgtcgtcgtgggcg
gcgcagcggcaatgccagcagtggtttctggggtgacagggttgattctcagcccttcgc
cctcccctatattcatccaaccaacccctttgccgccgacgtcattccacaatccggggc
tggagctcgccctcgacagccaccccgccccctcggttcctcttggcgcgaccagtccca
gcgcccccccgctgccccccgtcgtcgatctgccccagctggggctgcgccgctgactgc
cgtatcaccggcccccgacacagcccctgtgcctgatgtcgattcgcgcggcgctatcct
gcggcggcagtataacctgtctacatccccgctcacatcatctgttgcttcgggtactaa
tctggttctatatgctgccccgttaaaccctcttctaccccttcaggatgggaccaacac
ccatatcatggctacagaggcatccaattatgcccagtaccgggttgtccgagctacgat
ccgttaccgccctctggtgccgaatgctgttggcggctatgcaatatctatctctttttg
gcctcagactaccactacccctacatccgttgacatgaattctatcacctctactgatgt
caggattttggtccaacccggtatagcctccgaactggttatccccagcgagcgtctcca
ctaccgcaatcaagggtggcgctctgttgaaacctcaggtgtggccgaagaggaggctac
ttccggcttggttatgctttgcattcatggttctcctgtcaattcctataccaacacccc
ttacactggggcgcttggtcttcttgactttgcactggagcttgaatttaggaatctaac
acctggtaacaccaacacccgcgtgtcccggtatacaagtacagcccgccaccgactgcg
tcgtggcgccgacggtaccgctgagcttaccaccacggcagctacacggttc--atgaag
gatttacatttcaccgg-tacgaatggggtcggtgaggtcggtcgtggcattgctctgac
actg-ttcaaccttgctgatacgcttctcggtggattgccgacagaattaatttcgtcgg
ctgggggtcagttattctactcccgccccgttgtctcagccaatggcgagccgaccgtta
agttatatacatctgttgagaatgcgcagcaagacaaaggtatcgctatcccgcatgata
tagacctgggcgactcccgtgtggtcatccaggattatgataaccaacatgagcaggatc
ggccgactccttcacccgctccatctcgcccattctctgtccttcgtgccaatgatgtct
tgtggctctcccttactgctgccgagtatgaccagactacatatgggtcgtccactaatc
caatgtatgtctcggacaccgtgacatttgtcaatgtagctacaggggcccaggctgttg
ctcgctcccttgactggtctaaagttactttggacggccgccctctcactactattcagc
agtactctaagacattttatgttctcccgctccgcgggaagttatctttctgggaggccg
gtacaactaaggccggctacccttataactataacacaactgctagtgaccaaattttga
ttgaaaatgcggccggtcatcgtgtcgctatctccacctatactactagtttgggtgccg
gccctgtgtcggtctccgcagtgggtgtattagcgccacactcggcccttgctgtccttg
aggacactgtcgattacccggctcgcgctcatacatttga
>RJ-sw2
atggaggcccaccagtttattaaggctcctggcatt-actactgccattgagcaagctgc
tctggctgcggccaattctgccttggcgaatgctgtggtggtccggccgtttctatcccg
tgtgcaaactgagatccttattaatttgatgcaaccccgtcaactggttttccggcctga
ggtactctggaatcatcccatccaacgggttatccataatgaactagaacagtactgccg
ggcccgagctggccgttgtttggaggtcggcgcccacccgagatctattaatgacaaccc
taatgttctgcaccggtgttttctgcgaccagtcggcagggatgttcaacgttggtactc
tgctcccacccgtggccctgcggctaattgccgccgttccgccctacgtggccttccccc
tgccgaccgcacctattgctttgacgggttctcccgctgtacctttgctgctgaaaccgg
cgtggctctttactctctgcatgacctttggccggccgatgttgcggaggccatggcccg
acatggaatgacacgtttgtatgccgcactacatctcccccctgaggtgttgttaccacc
cggtacttaccacacaacttcatatctcttgattcatgatggcgatcgtgccgtcgtgac
ctacgagggtgatactagtgcaggctataatcatgatgtttccatactccgtgcatggat
ccgcacaactaagatagtcggtgaccacccgctggtgatagagcgtgtgcgggctattgg
ttgtcattttgtgctactgctaaccgcagcccctgagccgtcgccaatgccttatgtccc
ataccctcgttcaacagaggtrtatgtccgctctatatttggcccyggcgggtccccgtc
tttgttcccgtcagcttgctctacaaaatccacgttycatgccgtcccagcccgcgtatt
ttgatgtctctgggacntatgctgttcacgggcgccagctcgnggccctntatagggcac
tcaatatcccacacgatattgccgcccgagcgtctcgtctgactgccaccgtcgagcttg
tggcaagcccggaccgcctagagtgccgtaccatactcggaaataagaccttccgaacaa
cggtggttgatggtgctcatcttgaggcaaatggccccgagcagtatgtcctttcgtttg
acgccgctcgcacggtgc-taaagtttatgcgggg-tcactgtttgagtcggactgcgac
tggctggttaatgcgtcaaaccccggtcaccgccctggtggcggcctttgtcatgctttt
tatcaacgctaccctgagtcgttccacccgactgaatttgtcatgcgtgacggtcttgcc
gcatataccttgactccccgccctatcatccatgcagtggcccctgactacagggttgag
cagaatccaaagaggcttgaggcagcgtaccgggagacctgctcccgtcgcggcactgct
gc-ctatccactcctaggttcgggcatataccaagttcctgtcggccttagttttgatgc
ttgggagcgaaatcaccgccccggagacgagctctacttgactgaccctgccgccacctg
gtttgaggccaataagccgacgcaaccggcccttacaataacagaggatacagctcgcac
ggctaacctagcattggagatcgatgccgccacagaggttggccgtgcctgtgctggctg
cacagttcgccctggcatcg-tgcatt-accaatttactgctggggttccaggttcaggg
aaatcaaggtccatacagcagggtgatgttgatgtagtggttgtccccacccgggagctt
cgtaatagctggcgccgcaggggttttgcggcttttacaccccatacggcggcccgtgtt
actacgggccgccgtgttgtgattgacgaggctccatctctccctccgcatttgttgctg
ctacatatgcagcgggcttcgtcggtccaccttcttggcgacccaaatcagatccccgcc
atagattttgagcatgccggcctggtccccgctatacgccccgagcttgcgcccaccagt
tggtggcacatcacacaccgctgccccgctgatgtgtgcgagcttatacgcggagcctac
ccaaaaattcagaccaccagccgtgtgctgcggtccttattctggaacgagcccgccatt
ggccagaagttagtttttacacaggccgccaaagctgctaatcctggtgcaatcacggtt
cacgaggctcaaggcgctaccttcacggagaccacagttatagctacggctgatgctagg
ggccttattcaatcctcccgggctcatgctatagttgcactcactcgccacacagagaag
tgcgttattcttgatgcccctggtctgctccgtgaagttggcatatcagacataattgtc
aacaatttctttcttgctggtggagaggtaggccaccatcgcccctctgtgataccccgc
ggtaaccccgaccagaaccttgagacattacaggcctttccgccctcttgtcagattagt
gcttatcatcagctggccgaggaactgggccatcgcccagcccccgttgccgcagtcctg
ccaccctgccctgagcttgagcagggtttattatatatgccgcaggaactcacggtgtct
gacagcgtgctgatctttgaactcactgatatagtccattgccgcatggccgctcctagc
cagcggaaggctgtcctatcaacgcttgtgggaaggtatggccgtaggacgaaattgtac
gaggcagcccattctgatgtgcgcgagtctttagctaggtttatccccaccattgggccc
gtccaggccaccacgtgtgaactatatgagctggttgargcyatggtggagaagggccag
gatggatccgctgtgctcgaacttgacctctgtaaccgtgatgtatcgcgtatcacattt
ttccaaaaagattgtaayaagttcaccaccggggagaccattgcccatggcaaggtcggc
cagggtatttcagcctggagtaagaccttttgtgccctatttggcccatggttccgtgct
attgagaaagaaatattggccctgctcccgcctaacatcttttacggcgacgcatatgag
gagtctgtattttctgccgccgtgtctggggcggggtcgtgcatggtgtttgagaacgat
ttctcggagtttgacagcacccagaataatttctcccttggccttgagtgtgtagtcatg
gaggaatgtggtatgccccagtggctaataaggttgtatcatctagttcggtcagcctgg
attttacaggccccgaaggagtcccttaaaggattttggaagaagcactctggtgagccc
ggtaccctcctttggaataccgtctggaatatggcgatcatagctcactgctatgagttc
cgtgatcttagggttgccgcttttaaaggcgatgattcggtggtcctctgtagtgactac
cgtcagagccgtaatgcggcggccctgattgcaggctgcgggctcaaattgaaggttgac
tatcgccctatcgggttgtatgctggtgttgtggtggcccctggtttggggacactacca
gatgtggtgcgttttgccggccggctgtctgagaagaactggggccctggacctgagcgg
gctgagcagctgcgccttgcagtttgtgactttcttcgagggttaacgaatgttgcgcaa
gtttgtgttgatgttgtatctcgagtttatggagttagccccgggctggtacataacccc
cggggcatgttgcagaccattgctgatgggcaggcccattttacagagactgtcaaacca
gtgcttgatcttacaaattctatcatacagcgggtggaatgaataacatg-tc-------
-ttttgcatcgcccatgggaccaccatgtgccctagggctgttttgctgttgttcctcgt
gcttttgcctatgctgcccgcgccaccggccggccagccgtctggccgtcgtcgtgggcg
gcgcagcggcggtgccggcggtggtttctggggtgacagggttgattctcagcccttcgc
cctcccctatattcatccaaccaacccctttgccgccgatgtcctttcgcaatccggggc
tggagctcgccctcgacagccgccccgccccctcggttcctcttggcgcgaccagtccca
gcgcccccccgctgccccccgccgtcgatctgccccaactggggctgcgccgctgactgc
cgtatcaccggccccggacacagcccctgtccctgatgttgactcgcgcggcgccatatt
gcggcggcagtataacttgtctacgtctccgcttacatcctctgttgcttcgggtactaa
tttggttctttacgctgctccgctaaatcctctcctcccccttcaggatggcactaatac
tcatatcatggctaccgaggcatccaattatgctcagtatcgggtcgttcgagccacgat
ccgttaccggccgttggttccgaatgctgtcggtggttatgcaatttccatttcattttg
gcctcagactactaccacccctacatctgttgacatgaattctatcacctccactgatgt
caggattttggtccaacctggcattgcttctgaattggttattcctagcgagcgcctcca
ctatcgcaatcaaggttggcgctctgttgaaacatcgggtgtggctgaagaggaggccac
ctccggcttagtgatgctttgtattcatggctcccccgttaattcttatactaacacccc
ctacactggggcgcttggactcctcgactttgcattagagcttgagtttaggaacctgac
acctgggaataccaatacccgtgtgtcccggtatacaagcacagcccgtcaccggctgcg
ccgtggtgctgatggcactgctgagctcactaccacagcggccacgcgcttc--atgaag
gatctacattttactgg-tatgaatggggttggcgaggtgggccgtggtattgctttgac
actg-tttaatcttgctgatacgctccttggtggtctaccgacagaattaatttcgtcgg
ctgggggacaattgttttactcccgccccgtcgtctcggccaatggcgagccgactgtta
agttatatacatctgtagaaaatgcgcagcaagataaggggatagccattccacatgata
tagatctaggtgattctcgtgtagtgattcaggactatgacaaccaacacgagcaggata
ggcctaccccctcgcctgccccatctcgccctttctcggttcttcgtgctaatgatgttt
tgtggctctctctcactgccgctgagtatgaccagaccacatatgggtcgtccaccaacc
caatgtatgtctcggatactgtcacatttgttaatggtggcccaggagctcaggctgtcg
ctcgctctcttgattggtctaaggtcaccctggatggtcgcccactcactaccatacagc
agtattccaaaacattttatgtccttccgctccgcgggaagttgtctttttgggaggccg
gcacaactaaggctggttatccttacaattataacactactgctagtgaccagattttga
ttgaaaatgcagcaggtcaccgtgttgccatttctacctatactactagtctgagtgccg
gtcctgtgtcaatctctgcagttggtgtattggcaccgcattcggcccttgctgtcttag
aggacaccactgattacccggcccgcgctcatacttttga
>OK340741
atggaggcccatcagttcattaaggctcctggcatt-actactgccattgagcaagctgc
tctggctgcggccaattctgccctggcgaatgctgtggtggttcggccgtttctttcccg
tatgcagacagagattcttattaatctgatgcaaccccggcagttggtgttccgacctga
ggtgctctggaatcatcctatccagcgggttatccacaatgaattagaacagtactgccg
ggcccgggctggccgttgcttagaggttggggcccaccctagatccattaatgacaaccc
caatgttttacaccggtgttttctgcgaccggtcgggagggacgtccagcgctggtactc
tgcccccacccgtggccctgcggctaattgccgtcgctctgccctgcgcggtcttccccc
tgccgaccgcacttactgctttgacgggttctcccgctgtgctttcgctgcagagactgg
catagctctttattctctgcacgacctgtggccggccgatgttgcggaggccatggctag
acatggcatgacacgcttgtacgccgcactacacctcccccctgaggtgctcttaccacc
cggcacctaccacacaacttcatatcttttgatccacgatggaaatcgtgccgttgtgac
ttatgaaggtgatactagtgcaggttacaaccatgatgtctctatacttcgtgcatggat
ccgcacaactaagatagttggtgaccacccgttggtgatagagcgtgtacgggccattgg
ttgtcattttgtgctgctgcttaccgcggcccctgagccatcaccgatgccctatgtccc
ataccctcggtcaacagaggtgtacgtccgctctatattcggccccggcgggtccccgtc
cttgttcccgtcagcttgctccacaaaatccacattccacgccgtcccagcccgcacatc
ttgatatctctgggacttacgctgttcacggccgccagctcgaggccctgtatagtgcac
ttaacatcccacacgacatcgctgcccgagcgtcccgtttaaccgccactgttgagctcg
tggcaggcccggagcgcctagagtgccgcactgtgctcgggaacaagactttccgaacaa
cggtggttgacggtgcccatcttgaggcaaacggccctgagcaatatgtcctctcgtttg
atgcctctcgcacggtgc-taaagtgtatgcaggg-tcattgtttgagtcagattgcgac
tggctggttaatgcgtcaaatcccggtcaccgacctgggggtggtctttgtcatgctttt
taccagcgttaccctgagtcgttccacccaaccgagtttattatgcgtgacggccttgct
gcgtacactctgacaccccgccctattatccatgcagtggcccctgattatagggttgag
cagaacccaaagaggctcgaggcagcgtaccgggagacctgctcccgccgcgggactgcc
gc-ttacccactcttaggctcgggcatatatcaagttcctgccagccttagctttgatgc
ctgggagcggaaccatcgccccggggacgagctctacctgaccgaccctgctgctgcctg
gtttgaggctaacaagccggcacagccggcccttacaataacagaggacacggcccgcac
agctaacctagcattagagatcgatgccaccactgaggttggccgtgcttgtgcaggttg
tatggttcgccccggggtcg-tgcact-atcaatttaccgctggggttccgggttcaggg
aaatcgaggtccatacggcagggggatgtcgatgtggtggttgtccccacccgggaactt
cgcaatagctggcgccgcaggggctttgcagcctttacacctcacacggcggcccgcgtc
accacgggccgccgtgttgttattgatgaggccccgtctcttcccccgcatttgctgctg
ctgcatatgcagcgggcttcatcggttcatctcctcggtgacccgaatcagattcccgcc
atagacttcgagcacgccggtttggtccctgcaatacgccctgagctcgcacccaccagc
tggtggcatgttacgcatcgctgtcctgctgacgtgtgcgagcttatccgtggagcctat
ccgaaaatccagactactagtcgtgtgctgcggtccttattctggaatgagcctgccatt
ggccagaagctggtattcacacaggccgctaaggctgccaaccccggcgcaatcacagtc
cacgaggcccagggcgccacctttacggagaccacagttatagctacagctgatgctagg
ggcctcattcagtcttcccgggcccatgctatagttgcactcacccgccatacagagaag
tgcgtcattcttgacgcccctggcctgctccgtgaagtcggcatatcggatattattgtt
aacaatttcttccttgctggtggggaggtgggccaccatcgcccctctgtgataccccgc
ggtagccccgaccgaaatcttgagacactgcaagccttcccgccttcctgtcagattagt
gcctaccaccagttagccgaggaactgggccaccgcccagcccccgttgctgctgtcctg
cctccctgccctgagcttgagcagggtctgttgtatatgccgcaggagctcacggtgtct
gacagtgtgttggtatttgaactcacggatatagttcactgccgcatggctgcccctagc
cagcggaaggccgtcttatctacgcttgtgggcaggtacggccgtagaacgaaattgtac
gaggcggctcattctgatgttcgtgagtccttagctaggttcattcccacaattgggcct
gtccaggctaccacatgtgaattatatgagttggttgaggctatggtggagaagggccag
gatggctccgcagtgcttgagcttgacctttgcagtcgcgatgtgtcgcgcattacattc
ttccaaaaggattgtaacaaattcaccaccggagagaccattgctcacggtaaggtcggc
cagggtatctcggcctggagtaagaccttttgtgccctgttcggcccgtggttccgtgct
attgaaaaagaaatactggccctgctcccgcccaacgtcttttatggcgacgcatatgag
gagtctgtatttgctgccgctgtgtcaggggcggggccatgtatggtgtttgagaatgat
ttttcagagtttgacagtactcagaataatttctccctcggcctcgagtgtgtagtcatg
gaggaatgtggcatgcctcagtggctaattcgattgtaccatttggttcggtcggcctgg
attctrcaggccccgaaggagtctcttaaaggattttggaagaagcattctggtgagcct
ggcacccttctatggaacactgtctggaacatggcgatcatagcgcactgctatgagttt
cgcgatcttagggttgctgcttttaaaggcgatgattcggtggtcctctgtagtgactac
cgtcagagccgcaacgctgcagctctgattgctggctgcgggctcaaattgaaggttgac
taccgccctatcgggttgtatgctggtgtggtggtggcccccggcttggggacactacct
gatgtagtgcgctttgctggccggctgtctgagaagaactggggccctgggccagaacgg
gctgagcagttacgccttgcagtttgtgattttctccgagggctgacgaatgttgcgcag
gtttgtgttgatgttgtatcccgtgtttatggagttagccctgggctggtacataacctt
attggcatgttgcagaccattgctgatggtaaggcccattttacagagactgtgaaacct
gtgcttgaccttacaaattctatcatacaacgggtagaatgaataacatg-tt-------
-ttgtgcatcgcccatgggatcaccatgcgccctagggctgttctgctgttgctcctcgt
gcttttgcctatgctgcccgcgccaccggccggccagccgtctggccgtcgtcgtgggcg
gcgcagcggcagtgccggcagtggtttctggggtgacagggttgattctcaacccttcgc
cctcccctatattcatccaaccaacccctttgccgccgatgtcgtttcgcaacccggggc
tggagctcgccctcgacaaccgccccgccccctcggctcctcttggcgcgatcagtccca
gcgcccctccgctgccccccgtcgtcgatctaccccagctggggctgcgccgctaactgc
cgtgtcgccggcccccgatacggcccctgttccagatgttgactcgcgcggggccatctt
gcgacgacagtataatttgtctacatctccgcttacatcatctgtcgcctcgggcaccaa
tttagttctttatgctgccccactaaatccccttctgcctctccaggacggcaccaacac
tcacattatggcaaccgaggcgtctaattatgcccagtatcgggtcgttagggccacgat
ccgctaccggccgttggtgccgaatgctgtcggcggttatgcaatttctatttcattctg
gcctcagaccactaccacccctacatctgttgatatgaactccatcacctccaccgatgt
caggattctggttcaacctggcatcgcctctgagttagtcatccctagtgagcgtctcca
ctaccgcaatcaaggttggcgctctgttgagacatcgggtgtggctgaagaggaggccac
ctccggcctggtgatgctttgtattcatggctcccctgttaattcctatactaacacccc
ttatactggggcgctcgggcttcttgatttcgcattagaacttgagtttaggaatttgac
accagggaacactaacacccgtgtgtcccggtacacaagtacagcccgccaccggctgcg
tcgtggcgccgacggtactgccgagcttaccaccacagcagctactcgcttt--atgaag
gacctccatttcaccgg-cacgaacggggttggtgaagtgggccgtggtattgccctgac
actg-tttaatcttgctgatacgcttctcggaggtttgccgacagaattgatttcgtcgg
ccgggggtcaactattttactcccgccctgtcgtctcagccaatggcgagccggctgtta
agctttatacatctgttgagaatgcgcagcaggacaaaggaattgccatcccacatgata
tagatctgggtgactctcgtgtggtgatccaagactatgataatcagcatgagcaggatc
ggcctaccccttcacctgccccatcccgtcctttttcagttcttcgtgctaatgatgttc
tgtggctttcccttactgctgctgagtatgaccagactacttatgggtcgtccaccaacc
cgatgtatgtctcggataccgttacatttgtcaatgtagctacaggagctcaggccgttg
ctcgttcccttgattggtctaaggttactttggacggccgccctcttaccaccattcagc
agtattccaaaacattttatgtcctcccgctccgtgggaaattatccttctgggaggctg
gcacaactaaggctggctatccttacaactataatactactgcyagtgatcagattttga
ttgagaatgcagctggccaccgtgttgctatctctacttacaccactagtttgggcgccg
gccctgtgtcggtctctgcagttggtgtactggccccgcattcggctcttgctgttcttg
aggatactactgattacccggctcgcgcccatacttttga
>LR777865
atggaggcccatcagttcattaaggctcctggcatt-actaccgccattgagcaagctgc
tctggctgcggccaattctgccttggcgaatgctgtggtggttcggccgtttctttcccg
cgtgcagacagagattcttattaatctgatgcaaccccggcaactggtattccgacctga
ggtgctctggaatcaccctatccagcgggtcattcacaatgaactagaacagtactgccg
ggcccgggctggccgttgcctagaggttggggcccaccctagatccattaatgacaaccc
caatgttttacaccggtgttttctgcgaccggtcgggagggacgtccagcgttggtactc
tgcccccacccgtggccctgcggctaattgccgccgctctgccctgcgcggcctcccccc
tgtcgaccgcacttattgctttgacgggttttcccgctgtgcttttgctgcagagactgg
tatagccctctattctctgcacgacctgtggccggccgatgtcgcggaggccatggctag
acacgggatgacacgcttgtatgccgcactacacctcccccctgaggtgctcttaccacc
cggcacctaccacacaacttcatatcttttgatccacgatggagatcgcgccgttgtgac
ttatgagggtgatactagtgcaggttataaccatgatgtctctatacttcgtgcatggat
ccgcacaactaagatagttggtgaccatccgttggtgatagagcgtgtacgggccattgg
ttgtcattttgtgctgctgcttaccgcggcccctgagccatcaccgatgccctatgtccc
ataccctcggtcaacagaggtgtacgtccgctctatattcggtcccggtgggtccccgtc
cttgttcccgtcagcttgctccacaaaatctacattccatgccgtcccagcccgcacatc
ttgatgtctccgggacttatgctgttcacgggcgccagctcgaggccctgtatagagcac
ttaacatcccacatgacatcgctgcccgagcgttccgtttaaccgccactgttgagctcg
tggcaggcccggagcgcctagagtgccgcactgtgctcgggaacaaaacctttcgaacaa
cggtggttgacggtgcccatcttgaagcaaacggtcctgagcagtatgtcctctcgttcg
atgcctcccgcacggtgc-taaagtgtatgtaggg-tcattgtttgagtcagactgcgac
tggctggttaatgcgtcaaatcctggtcatcgacctgggggtggtctttgtcatgctttt
taccagcgttaccctgagtcgttccacccaaccgagtttatcatgcgtgacggccttgcc
gcgtacactctgacaccccgccctatcatccatgcagtggcccccgactatagggttgag
cagaacccaaagaggctcgaggcagcgtaccgggagacctgctcccgacgcgggactgcc
gctttacccactctt-ggctcggggatatatcaggttcctgtcagccttagttttgatgc
ctgggagcggaaccatcgccccggggacgagctcctcctgacggaccccgctgctacctg
gtttgaggctaataagccgacacagccggccctgacaataacagaggacacggcccgcac
agctaacctagcattagagatcgatgctaccactgaggttggccgtgcctgtgcaggttg
catggttcgtcccgggatcg-tgcatt-atcaatttaccgctggggttccaggttcaggg
aaatcgaggtccatacggcagggggatgttgatgtggtggttgtccccacccgagagctt
cgcaatagcaggcgccgcaggggctttgcagcctttacacctcacacggcggctcgcgtc
accacaggccgccgtgttgttattgacgaggccccgtctctccccccgcatttgctgctg
ctgcatatgcagcgggcttcatcggttcatctcctcggtgccccgaatcagatccccgcc
atagacttcgagcacgccggtttggtccctgcaatacgccctgagctcgcacccaccagc
tggtggcatgtcacacatcgctgtcctgctgatgtgtgtgaacttatccgtggagcctat
ccgaaaattcagactactagtcgtgtgctgcggtccttattctggaatgagcccgccatt
ggccagaagctggttttcacacaagccgccaaggctgccaaccctggtgcaattacagtt
cacgaggcccagggcgctccctgtacggagaccacggttatggctacagctgatgctagg
ggccttattcaatcttcccgggcccatgctatagttgcactcacccgtcatacagagaag
tgcgtcattcttgacgcccctggtctgctccgcgaagtcggtatatcggatattattgtt
aacaatttcttccttgccggtggagaggtgggccaccatcgcccctctgtgataccccgt
ggtagccccgaccaaaatcttgagacattgcaagccttcccgccttcctgtcagattagt
gcctaccatcagttagccgaggaattaggccatcgcccagcccccgttgccgctgtcctg
cctccctgccctgagcttgagcagggtctgttgtatatgccgcaggagctcacggtgtct
gatagtgtgttggtatttgaactcacggatatagttcactgccgcatggctgctcctagc
cagcggaaggccgtcttatctacgcttgtgggcaggtacggccgtagaacgaaattgtac
gaggcggctcattctgatgtccgtgagtccttagctaggttcattcccacaattgggcct
gtccaggccaccacatgtgaattatatgagttggttgaggctatggtggagaagggccag
gatggctccgcagtgcttgagctcgacctctgcaatcgcgacgtatcgcgcattacattt
ttccaaaaggattgtaacaaattcaccaccggagagaccattgctcacggtaaggtcggc
cagggtatctcggcctggagtaagaccttctgcgccctgtttggcccgtggttccgtgct
attgagaaagaaatactggccctgctcccgcccaacatcttttatggcgacgcatatgag
gagtctgtatttgctgccgctgtgtcaggggcggggtcatgcatggtgtttgagaatgat
ttctcagagtttgacagtactcaaaataacttctcccttggcctcgagtgtgtagtcatg
gaggaatgtggcatgccccagtggctaattcgattgtaccacttgattcggtcggcctgg
attctacaggccccgaaggagtcccttaaaggattttggaagaagcattccggtgagcct
ggtaccctcctatggaacactgtctggaatatggcgatcatagcgcactgctatgagttt
cgtgattttagggttgccgcctttaaaggcgatgattcggtggtcctttgtagtgactac
cgtcagagccgcaacgccgcagccctgatcgctggctgcgggctcaaattgaaggttgac
taccgccctattgggttgtatgctggtgtggtggtggcccccggattggggacactacct
gatgtggtgcgctttgccggtcggctgtctgagaagaactggggccctgggccagagcgg
gccgagcagttgcgccttgcagtttgtgatttccttcgtgggttgacgaatgttgcgcag
gtttgtgttgatgttgtatcccgtgtttatggagttagccctgggctggtacataacctt
attggcatgttgcagaccattgctgatggtaaggcccattttgcagagactgtgaaacct
gtgcttgaccttacaaattccatcatacagcgggtagaatgaataacatg-tt-------
-ttgtgcatcgcccatggggtcaccatgcgccctagggctgttttgctgttgctcctcgt
gcttttgcctatgctgcccgcgccaccggccggccagccgtctggccgtcgtcgtgggcg
gcgcagcggcagtgccggcagtggtttctggggtgacagggttgattctcagcccttcgc
cctcccctatattcatccaaccaacccctttgccgccgatgtcgtttcgcaacccggggc
tggagctcgccctcgacagccgccccgccccctcggctcctcttggcgcgaccagtccca
gcgcccctccgctgccccccgtcgtcgatctaccccagctggggctgcgccgctgactgc
cgtatcgccggcccccgatacagcccctgttccagatgttgactcgcgcggggccatttt
gcgacgacagtataatctgtccacatctccgcttacgtcatctgtcgcctcgggcactaa
tttagtcctctatgctgccccactaaaccctcttctgcctctccaggatggcaccaacac
tcatattatggcaactgaggcgtctaattatgcccagtatcgggtcgttagggccacgat
ccgctaccggccgttggtgccgaatgctgtcggcggttatgcaatttctatctcattttg
gccccagactaccaccacccctacatctgttgatatgaactccatcacctccaccgatgt
caggattctggttcaacctggcatcgcctctgagttagtcatccctagtgagcgtctcca
ctaccgcaatcagggttggcgctctgttgagacatcgggtgtggctgaagaggaggctac
ctccggcctggtgatgctttgtattcatggctcccctgttaattcctacaccaacacccc
ttataccggggcgcttgggctccttgatttcgcattagagcttgagttcaggaatttgac
accagggaacactaacacccgtgtgtcccggtacacaagtacagcccgccaccggctgcg
tcgtggcgctgacggcactgccgagctcactaccacagcagctacgcgcttt--atgaaa
gacctgcactttactgg-cacgaacggggttggcgaggtgggccgtggtattgctctgac
attg-tttaatcttgctgacacgcttctcggtggtctcccgacagaattaatttcgtcgg
ctgggggtcagttgttctactcccgccgtgtcgtctcagccaatggcgagccgactgtta
agttgtatacatctgtggagaatgcgcagcaagataaggggattgctatcccacatgaca
tagatctgggagactctcgtgtggtgatccaagactatgataatcagcatgagcaggatc
ggcctaccccttcacctgccccatcccgtcctttctcagttcttcgtgctaacgatgttc
tatggctctcccttactgctgccgagtacgaccagactacatatgggtcgtccaccaacc
cgatgtatgtctcggataccgttacatttgtcaatgtagctacaggagcccaggccgttg
ctcgctccctcgattggtctaaggttactttggacggccgccctcttaccaccattcagc
agtattctaaaacattctatgtcctcccgctccgtgggaaattatccttttgggaggctg
gtacaactaaggctggctatccttataactataatactactgccagtgatcagattttga
ttgagaatgcagctggccaccgtgttgctatctccacttacaccactagtctgggcgccg
gccctgtgtcggtttctgcagttggtgtattggccccgcattcggctcttgctgttcttg
aggatactactgactacccggctcgcgcccatacttttga
>LR777863
atggaggcccaccagttcattaaggctcctggcatt-actaccgccattgagcaagctgc
tctggctgcggccaattctgccttggcgaatgctgtggtggttcggccgtttctttcccg
cgtgcagacagagattcttattaatctgatgcaaccccggcaactggtattccgacctga
ggtgctctggaatcaccctatccagcgggtcattcacaatgaactagaacagtactgccg
ggcccgggctggccgttgcctagaggttggggcccaccctagatccattaatgacaaccc
caatgttttacaccggtgttttctgcgaccggtcgggagggacgtccagcgttggtactc
tgcccccacccgtggccctgcggctaattgccgccgctctgccctgcgcggcctcccccc
tgtcgaccgcacttattgctttgacgggttttcccgctgtgcttttgctgcagagactgg
tgtagccctctattctctgcacgacctgtggccggccgatgtcgcggaggccatggctag
acacgggatgacacgcttgtatgccgcactacacctcccccctgaggtgctcttaccacc
cggcacctaccacacaacttcatatcttttgatccacgatggagatcgcgccgttgtgac
ttatgagggtgatactagtgcaggttataaccatgatgtctctatacttcgtgcatggat
ccgcacaactaagatagttggtgaccatccgttggtgatagagcgtgtacgggccattgg
ttgtcattttgtgctgctgcttaccgcggcccctgagccatcaccgatgccctatgtccc
ataccctcggtcaacagaggtgtacgtccgctctatattcggccccggtgggtccccgtc
cttgttcccgtcagcttgctccacaaaatctacattccacgccgtcccagcccgcacatc
ttgatgtctccgggacttatgctgttcacggccgccagctagaggccctgtatagagcac
ttaacatcccacatgacatcgctgcccgagcgtcccgtttaaccgccactgttgagctcg
tggcaagcccggagcgcctagagtgccgcactgtgctcgggaacaaagttttccgaacaa
cggtggttgacggtgcccatcttgaggcaaacggtcctgagcagtatgtcctctcgttcg
atgcctcccgcacggtgc-taaagtgtatgtaggg-tcattgtttgagtcagactgcgac
tggctggttaatgcgtcaaatcctggtcatcgacctgggggtggtctttgtcatgctttt
taccagcgttaccctgagtcgttccacccaaccgagtttatcatgcgtgacggccttgcc
gcgtacactctgacaccccgccctatcatccatgcagtggcccccgactatagggttgag
cagaacccaaagaggctcgaggcagcgtaccgggagacctgctcccgacgcgggactgcc
gc-ttacccactcttaggctcgggtatatatcaggttcctgtcagccttagttttgatgc
ctgggagcggaaccatcgccccggggacgagctctacctgaccgaccccgctgctacctg
gtttgaggctaataagccgacacagccggccctgacaataacagaggacacggcccgcac
agctaacctagcattagagatcgatgctaccactgaggttggccgtgcctgtgcaggttg
catggttcgtcccggggtcg-tgcatt-atcaatttaccgctggggttccaggttcaggg
aaatcgaggtccatacggcagggggatgttgatgtggtggttgtccccacccgggagctt
cgcaatagctggcgccgcaggggctttgcagcctttacacctcacacggcggctcgcgtc
accacaggccgccgtgttgttattgacgaggccccgtctctccccccgcatttgctgctg
ctgcatatgcagcgggcttcatcggttcatctcctcggtgacccgaatcagatccccgcc
atagacttcgagcacgccggtttggtccctgcaatacgtcctgagctcgcacccaccagc
tggtggcatgtcacacatcgctgtcctgctgatgtgtgtgaacttatccgtggagcctat
ccgaaaattcagactactagtcgtgtgctgcggtccttattctggaatgagcccgccatt
ggccagaagctggttttcacacaagccgccaaggctgccaaccctggtgcaattacagtt
cacgaggcccagggcgctacctttacggagaccacggttatagctacagctgatgctagg
ggccttattcaatcttcccgggcccatgctatagttgcactcacccgtcatacagagaag
tgcgtcattcttgacgcccctggtctgctccgcgaagtcggtatatcggatattattgtt
aacaatttcttccttgccggtggagaggtgggccaccatcgcccctctgtgataccccgc
ggtagccccgaccaaaatcttgagacattgcaagccttcccgccttcctgtcagattagt
gcctaccatcagttagccgaggaattaggccatcgcccagcccccgttgccgctgtcctg
cctccctgccctgagcttgagcagggtctgttgtatatgccgcaggagctcacggtgtct
gatagtgtgttggtatttgaactcacggatatagttcactgccgcatggctgctcctagc
cagcggaaggccgtcttatctacgcttgtgggcaggtacggccgtagaacgaaattgtac
gaggcggctcattctgatgtccgtgagtccttagctaggttcattcccacaattgggcct
gtccaggccaccacatgtgaattatatgagttggttgaggctatggtggagaagggccag
gatggctccgcagtgcttgagctcgacctctgcaatcgcgacgtatcgcgcattacattt
ttccaaaaggattgtaacaaattcaccaccggagagaccattgctcacggtaaggtcggc
cagggtatctcggcctggagtaagaccttctgcgccctgtttggcccgtggttccgtgct
attgagaaagaaatactggccctgctcccgcccaacatcttttatggcgacgcatatgag
gagtctgtatttgctgccgctgtgtcaggggcggggtcatgcatggtgtttgagaatgat
ttctcagagtttgacagtactcaaaataacttctcccttggcctcgagtgtgtagtcatg
gaggaatgtggcatgccccagtggctaattcgattgtaccacttgattcggtcggcctgg
attctacaggccccgaaggagtcccttaaaggattttggaagaagcattccggtgagcct
ggtaccctcctatggaacactgtctggaatatggcgatcatagcgcactgctatgagttt
cgtgattttagggttgccgcctttaaaggcgatgattcggtggtcctttgtagtgactac
cgtcagagccgcaacgccgcagccctgatcgctggctgcgggctcaaattgaaggttgac
taccgccctattgggttgtatgctggtgtggtggtggcccccggcttggggacactacct
gatgtggtgcgctttgccggtcggctgtctgagaagaactggggccctgggccagagcgg
gccgagcagttgcgccttgcagtttgtgatttccttcgtgggttgacgaatgttgcgcag
gtttgtgttgatgttgtatcccgtgtttatggagttagccctgggctggtacataacctt
attggcatgttgcagaccattgctgatggtaaggcccattttgcagagactgtgaaacct
gtgcttgaccttacaaattccattatacagcgggtagaatgaataacatg-tt-------
-ttgtgcatcgcccatggggtcaccatgcgccctagggctgttttgctgttgctcctcgt
gcttttgcctatgctgcccgcgccaccggccggccagccgtctggccgtcgtcgtgggcg
gcgcagcggcagtgccggcagtggtttctggggtgacagggttgattctcagcccttcgc
cctcccctatattcatccaaccaacccctttgccgccgatgtcgtttcgcaacccggggc
tggagctcgccctcgacagccgccccgccccctcggctcctcttggcgcgaccagtccca
gcgcccctccgctgccccccgtcgtcgatctaccccagctggggctgcgccgctgactgc
cgtatcgccggcccccgatacagcccctgttccagatgttgactcgcgcggggccatttt
gcgacgacagtataatctgtccacatctccgcttacgtcatctgtcgcctcgggcactaa
tttagtcctctatgctgccccactaaaccctcttctgcctctccaggatggcaccaacac
tcatattatggcaactgaggcgtctaattatgcccagtatcgggtcgttagggccacgat
ccgctaccggccgttggtgccgaatgctgttggcggttatgcaatttctatctcattttg
gccccagactaccaccacccctacatctgttgatatgaactccatcacctccaccgatgt
caggattctggttcaacctggcatcgcctctgagttagtcatccctagtgagcgtctcca
ctaccgcaatcagggttggcgctctgttgagacatcgggtgtggctgaagaggaggctac
ctccggcctggtgatgctttgtattcatggctcccctgttaattcctacaccaacacccc
ttataccggggcgcttgggctccttgatttcgcattagagcttgagttcaggaatttgac
accagggaacactaacacccgtgtgtcccggtacacaagtacagcccgccaccggctgcg
tcgtggcgctgacggcactgccgagctcactaccacagcagctacgcgcttt--atgaaa
gacctgcactttactgg-cacgaacggggttggcgaggtgggccgtggtattgctctgac
attg-tttaatcttgctgacacgcttctcggtggtctcccgacagaattaatttcgtcgg
ctgggggtcagttgttctactcccgccctgtcgtctcagccaatggcgagccgactgtta
agttgtatacatctgtggagaatgcgcagcaagataaggggattgctatcccacatgaca
tagatctgggtgactctcgtgtggtgatccaagactatgataatcagcatgagcaggatc
ggcctaccccttcacctgccccatcccgtcctttctcagttcttcgtgctaacgatgttc
tatggctctcccttactgctgccgagtacgaccagactacatatgggtcgtccaccaacc
cgatgtatgtctcggataccgttacatttgtcaatgtagctacaggagcccaggccgttg
ctcgctccctcgattggtctaaggttactttggacggccgccctcttaccaccattcagc
agtattctaaaacattctatgtcctcccgctccgtgggaaattatccttttgggaggctg
gtacaactaaggctggctatccttataactataatactactgccagtgatcagattttga
ttgagaatgcagctggccaccgtgttgctatctccacttacaccactagtctgggcgccg
gccctgtgtcggtctctgcagttggtgtattggccccgcattcggctcttgctgttcttg
aggatactactgactacccggctcgcgcccatacttttga
>LR777864
atggaggcccaccagttcattaagg-tcctggcattaactaccgccattgagcaagctgc
tctggctgcggccaattctgccttggcgaatgctgtggtggttcggccgtttctttcccg
cgtgcagacagagattcttattaatctgatgcaaccccggcaactggtattccgacctga
ggtgctctggaatcaccctatccagcgggtcattcacaatgagttagaacagtactgccg
ggcccgggctggccgttgcctagaggttggggcccaccctagatccattaatgacaaccc
caatgttttacaccggtgtttcctgcgaccggtcgggagggacgtccagcgttggtactc
tgcccccacccgtggccctgcggctaattgccgccgctctgccctgcgcggcctcccccc
tgtcgaccgcacttattgctttgacgggttttcccgctgtgcttttgctgcagagactgg
tatagccctctattctctgcacgacctgtggccggccgatgtcgcggaggccatggctag
acacgggatgacacgcttgtatgccgcactacacctcccccctgaggtgctcttaccacc
cggcacctaccacacaacttcatatcttttgatccacgatggagatcgcgccgttgtgac
ttatgagggtgatactagtgcaggttataaccatgatgtctctatacttcgtgcatggat
ccgcacaactaagatagttggtgaccacccgttggtgatagagcgtgtacgggccattgg
ttgtcattttgtgctgctgcttaccgcggcccctgagccatcaccgatgccctatgtccc
ataccctcggtcaacagaggtgtacgtccgctctatattcggccccggtgggtccccgtc
cttgttcccgtcagcttgctccacaaaatctacattccatgccgtcccagcccgcacatc
ttgatgtctccgggacttatgctgttcacggccgccagctcgaggccctgtatagagcac
ttaacatcccacatgacatcgctgcccgagcgtcccgtttaaccgccactgttgagctcg
tggcaagcccggagcgcctagagtgccgcactgtgctcgggaacaaaactttccgaacaa
cggtggttgacggtgcccatcttgaggcaaacggtcctgagcagtatgtcctctcgttcg
atgcctcccgcacggtgc-taaagtgtatgtaggg-tcattgtttgagtcagactgcgac
tggctggttaatgcgtcaaatcctggtcatcgacctgggggtggtctctgtcatgctttt
taccagcgttaccctgagtcgttccacccaaccgagtttatcatgcgtgacggccttgcc
gcgtacactctgacaccccgccctatcatccatgcagtggcccccgactatagggttgag
cagaacccaaagaggctcgaggcagcgtaccgggagacctgctcccgacgcgggactgcc
gc-ttacccactcttaggctcgggtatatatcaggttcctgtcagccttagttttgatgc
ctgggagcggaaccatcgccccggggacgagctctacctgaccgaccccgctgctacctg
gtttgaggctaataagccgacacagccggccctgacaataacagaggacacggctcgcac
agctaacctagcattagagatcgatgctaccactgaggttggccgtgcctgtgcaggttg
catggttcgtcccggggtcg-tgcatt-atcaatttaccgctggggttccaggttcaggg
aaatcgagatccatacggcagggggatgttgatgtggtggttgtccccacccgggagctt
cgcaatagctggcgccgcaggggctttgcagcctttacacctcacacggcggctcgcgtc
accacaggccgccgtgttgttattgacgaggccccgtctctccccccgcatttgctgctg
ctgcatatgcagcgggcctcatcggttcatctcctcggtgacccgaatcagatccccgcc
atagacttcgagcacgccggtttggtccctgcaatacgccctgagctcgcacccaccagc
tggtggcatgtcacacatcgctgtcctgctgatgtgtgtgaacttatccgtggagcctat
ccgaaaattcagactactagtcgtgtgctgcggtccttattctggaatgagcccgccatt
ggccagaagctggttttcacacaagccgccaaggctgccaaccctggtgcaattacagtt
cacgaggcccagggcgctacctttacggagaccacggttatagctacagctgacgctagg
ggccttattcaatcttcccgggcccatgctatagttgcactcacccgccatacagagaag
tgcgtcattcttgacgcccctggtctgctccgcgaagtcggcatatcggatattattgtt
aacaatttcttccttgccggtggagaggtgggccaccatcgcccctctgtgataccccgc
ggtagccccgaccaaaatcttgagacattgcaagccttcccgccttcctgtcagattagt
gcctaccatcagttagccgaggaattaggccatcgcccagcccccgttgccgctgtcctg
cctccctgccctgagcttgagcagggtctgttgtatatgccgcaggagctcacggtgtct
gatagtgtgttggtatttgaactcacggatatagttcactgccgcatggctgcccctagc
cagcggaaggccgtcttatctacgcttgtgggcaggtacggccgtagaacgaaattgtac
gaggcggctcattctgatgtccgtgagtccttagctaggttcattcccacaattgggcct
gtccaggccaccacatgtgaattatatgagttggttgaggctatggtggagaagggccag
gatggctccgcagtgcttgagcttgacctctgcaatcgcgatgtatcgcgcattacattt
ttccaaaaggattgtaacaaattcaccaccggagagaccattgctcacggtaaggtcggc
cagggtatctcggcctggagtaagaccttctgcgccctgtttggcccgtggttccgtgct
attgagaaagaaatactggccctgctcccgcccaacatcttttacggcgacgcatatgag
gagtctgtatttgctgccgctgtgtcaggggcggggtcatgtatggtgtttgagaatgat
ttctcggagtttgacagtactcaaaataacttctcccttggcctcgagtgtgtagtcatg
gaggaatgtggcatgccccagtggctaattcgattgtaccacttggttcggtcggcctgg
attctgcaggccccgaaggagtcccttaaaggattttggaagaagcattccggtgagcct
ggtaccctcctatggaacactgtctggaatatggcgatcatagcgcactgctatgagttt
cgtgattttagggttgccgcctttaaaggcgatgattcggtggtcctttgtagtgactac
cgtcagagccgcaacgccgcagccctgatcgctggctgcgggctcaaattgaaggttgac
taccgccctattgggttgtatgctggtgtggtggtggcccccggattggggacactacct
gatgtggtgcgctttgccggtcggctgtctgagaagaactggggccctgggccagagcgg
gccgagcagttgcgccttgcagtttgtgatttccttcgtgggttgacgaatgttgcgcag
gtttgtgttgatgttgtatcccgtgtttatggagttagccctgggctggtacataacctt
attggcatgttgcagaccattgctgatggtaaggcccattttgcagagactgtgaaacct
gtgcttgaccttacaaattccatcatacagcgggtagaatgaataacatg-tt-------
-ttgtgcatcgcccatggggtcaccatgcgccctagggctgttttgctgttgctcctcgt
gcttttgcctatgctgcccgcgccaccggccggccagccgtctggccgtcgtcgtgggcg
gcgcagcggcagtgccggcagtggtttctggggtgacagggttgattctcagcccttcgc
cctcccctatattcatccaaccaacccctttgccgccgatgtcgtttcgcaacccggggc
tggagctcgccctcgacagccgccccgccccctcggctcctcttggcgcgaccagtccca
gcgcccctccgctgccccccgtcgtcgatctaccccagctggggctgcgccgctgactgc
cgtatcgccggcccccgatacagcccctgttccagatgttgactcgcgcggggccatttt
gcggcgacagtataatctgtccacatctccgcttacgtcatctgtcgcctcgggcactaa
tttagttctctatgctgccccactaaaccctcttctgcctctccaggatggcaccaacac
tcatattatggcaactgaggcgtctaattatgcccagtatcgggtcgttagggccacgat
ccgctaccggccgttggtgccgaatgctgtcggcggttatgcaatttctatctcattttg
gccccagactaccaccacccctacatctgttgatatgaactccatcacctccaccgatgt
caggattctggttcaacctggcatcgcctctgagttagtcatccctagtgagcgtctcca
ctaccgcaatcagggttggcgctctgttgagacatcgggtgtggctgaagaggaggctac
ctccggcctggtgatgctttgtattcatggctcccctgttaattcctacactaacacccc
ttataccggggcgcttgggctccttgatttcgcattagagcttgagttcaggaatttgac
accagggaacactaacacccgtgtgtcccggtacacaagtacagcccgccaccggctgcg
ccgtggcgctgacggcactgccgagctcactaccacagcagctacgcgcttt--atgaaa
gacttgcactttactgg-cacgaacggggttggcgaggtgggccgtggtattgctctgac
attg-tttaatcttgctgacacgcttctcggtggtctcccgacagaattaatttcgtcgg
ctgggggtcagttgttctactcccgccctgtcgtctcagccaatggcgagccgactgtta
agttgtatacatctgtggagaatgcgcagcaagataaggggattgctatcccacatgaca
tagatctgggtgactctcgtgtggtgatccaagactatgataatcagcatgagcaggatc
ggcctaccccttcacctgctccatcccgtcctttctcagttcttcgtgctaacgatgttt
tatggctctcccttactgctgccgagtacgaccagactacatatgggtcgtccaccaacc
cgatgtatgtctcggataccgttacatttgtcaatgtagctacaggagcccaggccgttg
ctcgctccctcgattggtctaaggttactttggacggccgccctcttaccaccattcagc
agtattctaaaacattctatgtcctcccgctccgtgggaaattatccttttgggaggctg
gcacaactaaggctggctatccttataactataatactactgccagtgatcagattttga
ttgagaatgcagctggccaccgtgtcgctatctccacttacaccactagtctgggcgccg
gccctgtgtcggtctctgcagttggtgtattggccccgcattcggctcttgctgttcttg
aggatactactgattacccggctcgcgctcatacttttga
>MW355383
atggaggcccatcagttcattaaggctcctggcatt-actactgccattgagcaagctgc
tctggctgcggccaattctgccctggcgaatgctgtggtggttcggccgtttctttctcg
cgtgcagacagagattctcattaatttgatgcaaccccggcagctggtgttccgacctga
ggtgctctggaatcatcctattcagcgggttattcataatgaattagaacagtactgccg
ggcccgggctggccgttgtttagaggttggggcccacccaaggtccattaatgataaccc
caatgtcttacaccggtgttttctgcgaccggtcgggagggacgtccagcgttggtattc
tgcccccacccgcggccctgcggctaattgccgccgctccgccctgcgtggtcttccccc
tgccgaccgcacctactgttttgacgggttttcccgctgtgcttttgctgcggagactgg
catagccctttattccctgcacgacctgtggccggctgatgtcgcagaggccatggccag
acatgggatgacacgtttgtatgccgcactacacctcccccctgaggtgcttctaccacc
cggcacctaccacacaacttcatatcttttgatccacgatggagatcgtgccgttgtgac
ttatgagggggatactagtgcaggttataatcatgatgtctctatactccgtgcatggat
ccgcacaaccaagatagttggtgaccacccgttggtgatagagcgtgtacgggccattgg
ttgtcactttgtgctgctgcttaccgcggcccctgagccgtcaccgatgccctatgttcc
ataccctaggtcaacagaggtgtatgtccgctctatatttggccccggcgggtccccgtc
attgttcccgtcagcttgctccacaaaatccacatttcatgccgttccagcccgcacatc
ttgacatttctgggacctatgctgttcacggccgccagctcgaggccctgtatagggcac
ttaacatcccacatgacatcgctgtccgtgcatcccgtttaaccgccactgttgagcttg
tggcaagcccggagcgcctagagtgccgcactgtgctcgggaataaaactttccgaacaa
cggtggttgacggtgcccatcttgaggcaaacggtcctgagcagtatgtcctttcgtttg
atgcttctcgcacggtgc-taaagtgtatgcagga-tcgttgtttgagtcggactgcgac
tggctggttaatgcatcaaaccctggccaccgacctgggggaggtatttgtcatgctttc
taccagcgttaccctgagtcattccacccaactgagtttattatgcgtgacggcctcgcc
gcgtatactctgacaccccgccctatcatccatgcagtggcccccgattatagggttgag
cagaacccaaagaggctcgaggcagcgtatcgggagacctgctcccgtcgcgggactgcc
gc-ctatccactcttaggctcgggcatatatcaagttcctgtcagccttagttttgatgc
ctgggagcggaaccatcgccccggggacgaactttacctgaccgaccccgctgctacctg
gtttgaggctaataagccgacacagccggccctcacaataacagaggatacggcccgcac
ggctaacctagcattagagatcgatgccgccacggaggttggccgtgcttgtgcaggttg
catggttcgtcccggggtcg-tgcatt-accaatttactgctggggttccaggttcaggg
aaatcaaggtctatacagcagggggatgttgatgtggtggttgtccccacccgggagctt
cgcaatagctggcgccgcaggggttttgcagcctttacacctcatacggcggcccgcgtc
accacaggccgccgtgttgtaattgatgaggccccgtccctccccccgcatttgctgctg
ctgcatatgcagcgggcttcatcggttcatctccttggcgacccaaatcagattcccgcc
atagacttcgagcatgccggtctggtccctgcaatacgccctgagctcgcacctaccagc
tggtggcatgtcacacaccgctgtcctgctgatgtgtgcgagcttattcgtggggcctac
ccgaaaatccagactactagtcgcgtgctgcggtccttattctggaatgagcccgccatt
ggccagaagctagttttcacacaggccgctaaggctgccaaccctggtgcgattacagtc
cacgaagcccagggcgctacctttacagagaccacagttatagctacagctgatgctagg
ggcctcattcaatcttcccgggcccatgctatagttgcactcacccgccatacagagaag
tgcgtcattcttgatgcccctggcctgcttcgtgaagtcgggatatcggatattattgtt
aacaacttctttcttgccggcggagaggtgggccaccatcgcccctctgtgataccccgc
ggtatccctgaccaaaaccttgagacactgcaagccttcccgccttcctgtcagattagt
gcctaccatcagttggccgaggaactaggccatcgcccagcccccgttgctgccgtcctg
cctccctgccctgaacttgagcagggtttgttgtatatgccgcaggagctcacggtgtct
gatagcgtgttggtatttgaactcacggatattgttcactgccgcatggctgcccccagc
cagcggaaggccgtcctatctacgcttgtgggtaggtacggccgtaaaacgaaactgtat
gaggcagctcattctgatgtccgtgagtctttagctaggttcattcccacaattgggcct
gtccaggccacaacatgtgaattatatgagttggttgaggctatggtggagaagggccag
gatggctctgcagtgctcgaacttgacctttgcaaccgcgatgtatcacgtatcacattt
ttccagaaagattgtaataaattcactaccggggagaccattgctcacggtaaggtcggc
cagggcatctcggcctggagcaagaccttctgtgctctgttcggcccgtggttccgtgct
atcgaaaaagaaatattggccttgctcccgcctaacatcttttatggcgacgcatatgag
gagtctgtatttgctgccgctgtgtcgggggcggggtcgtgcatggtgtttgagaatgac
ttctcagagtttgacagcactcaaaataacttctcccttggtctcgaatgtgtagtcatg
gaggaatgtggcatgccccagtggctaattcggttgtaccacttggttcggtcggcctgg
attttgcaggccccgaaggagtcccttaaaggattttggaagaagcattctggtgagccc
ggcaccctcctatggaacaccgtttggaacatggcgatcatagcgcactgctatgagttt
cgcgattttagggttgccgcttttaaaggcgatgattcggtggtcctctgtagtgactac
cgtcagagccgcaacgctgcagccctgattgctggttgcgggctcaaattgaaggttgat
taccgccctattgggttgtatgctggtgtggtggtggcccccggcttggggacgctacct
gatgtggtgcgctttgctggccggctgtctgagaagaactggggccctgggccagaacgt
gctgagcagttgcgtcttgcagtttgtgatttccttcgagggttgacgaatgttgcgcag
gtttgtgttgatgttgtatcccgtgtttatggagttagccctgggctggtacataacctt
attggcatgttgcagaccattgctgatggtaaggcccattttacagagactgtgaaacct
gtgcttgaccttacaaattccatcatacagcgggtagaatgaataacatg-tt-------
-ttgtgcatcgcccatgggatcgccatgcgccctagggctgttttgctgttgctcctcgt
gcttttgcctatgctgcccgcgccaccggccggccagccgtctggccgtcgtcgtgggcg
gcgcagcggcagtgccggcagtggtttctggggtgacagggttgattctcagccctttgc
cctcccctatattcatccaaccaaccccttcgccgccgatgtcgttccgcaatccggggc
tggagctcgccctcgacagccgccccgcccccttggctcctcttggcgcgatcagtccca
gcgcccctccgctgccccccgccgtcgatctaccccagctggggctgcgccgctgactgc
cgtatcgccggcccccgatacagcccctgttccagatgttgactcgcgcggggccatctt
gcgacgacagtacaatttgtccacatctccccttacatcatctgtcgcctcgggcactaa
tttagtcctttatgctgctccactaaatcctcttctacctctccaggatggcaccaatac
ccatattatggcaactgaggcgtctaattacgcccagtatcgggtcgttcgggccacgat
ccgttaccggccgttggtgccaaatgctgtcggcggttatgcaatttctatctcattttg
gccccagactactaccacccctacatctgttgatatgaactccatcacctccaccgatgt
caggattctggttcaacctggtatcgcctccgagttagtcatccctagtgagcgcctcca
ctaccgtaatcagggttggcgctctgttgagacatcgggtgtggctgaagaggaggctac
ctccggccttgtgatgctttgtatccatggctctcctgttaattcctatactaacacccc
ttatactggggcgcttgggctccttgattttgcattagagcttgagttcaggaatttgac
accagggaacactaacacccgtgtgtcccggtacacaagtacagcccgccatcggctgcg
tcgcggcgccgacggcactgccgagctcactaccacggcagctacgcgcttc--atgaag
gacctgcatttcaccgg-cacgaatggggtaggcgaggtgggccgtggtattgccctgac
attg-tttaatcttgctgacacgcttctcggtggtctgccgacagaattaatttcgtcgg
ccgggggacagttgttctactcccgccctgtcgtctcagccaatggcgagccgactgtta
agttgtacacatctgtagagaatgcgcagcaggataaggggattgccattccacatgata
tagatctgggtgactctcgtgtggtgatccaagactatgacaatcagcatgagcaggatc
ggcccaccccttcacctgccccatcccgtcctttctcagtccttcgcgctaacgatgttc
tatggctttcccttactgctgccgagtatgaccagactacatatgggtcgtccaccaacc
cgatgtatgtctcggataccgttacatttgttaatgtagctacaggagcccaggccgttg
ctcgctcccttgactggtctaaggttactctggacggccgccctcttaccaccatccagc
agtactctaaaacattttatgtcctcccgctacgtgggaagttatccttttgggaggctg
gcacaactaaggctggctatccttataattataatactactgctagtgaccagattttga
tcgagaatgcagctggccatcgtgttgctatctccacttacaccactagcctgggcgccg
gccctgtgtcggtctctgcagtcggtgtgttggccccgcattcggctcttgccgctcttg
aggataccactgattacccggctcgcgcccatacttttga
>LR777866
atggaggcccatcagttcattaaggctcctggcatt-actactgccattgagcaagctgc
tctggccgcggccaattctgccttggcgaatgctgtggtggttcggccgtttctttcccg
cgtgcagacagagattctcattaatttgatgcaaccccggcaattggtgttccgacctga
ggtgctctggaatcaccctatccagcgggtcattcataatgaattagaacagtactgccg
ggcccgggctggccgttgcttagaggttggggcccacccaaggtccattaatgataaccc
caatgttttacaccggtgttttctgcgaccggtcgggagggacgttcagcgctggtactc
tgcccccacccgcggccctgcggctaattgtcgccgctccgccctgcgtggcctcccccc
tgccgaccgtacctattgttttgacgggttttcccgctgcgctttcgctgcagagaccgg
catagccctttattctctgcacgatctgtggccggccgatgtcgcagaggccatggccag
acatgggatgacacgtttgtatgccgcactacaccttccccctgaggtgctcctaccacc
cggcacctaccacacaacttcatatcttttgattcacgatggtgatcgtgccgttgtgac
ttatgagggtgatactagtgcaggctataaccatgatgtctctatacttcgtgcatggat
ccgcacaactaagatagttggtgaccacccgttagtgatagagcgtgtacgggctatcgg
ttgccatttcgtgctgctgcttaccgcggcccctgagccgtcaccgatgccctatgtccc
gtaccctcggtcaacagaggtgtacgtccgctctatattcggccccggcgggtccccgtc
attgtttccgtcagcttgctctacaaaatctacatttcacgccgttccagcccgcacatc
ttgatatctctgggacctatgctgttcacggccgccagctcgaggccctgtatagggcac
ttaacatcccacatgacatcgctgcccgtgcgtcccgtttaaccgccactgttgagctcg
tggcaggcccggagcgcctagagtgccgcactgtgctcgggaataaaaccttccgaacaa
cggtggttgacggtgcccatcttgaggcaaacggccccgagcagtatgtcctttcgtttg
atgcctctcgcacggtgc-taaagtgtatgcaggg-tcgttgtttgaatcgggctgtgac
tggctggttaatgcatcaaatcctggacaccgacctggtggcggtctgtgtcatgctttt
taccagcgttaccctgagtcgttccacccaaccgagtttattatgcgtgacggccttgcc
gcgtatactctgacacctcgccctatcattcatgcagtggcccccgattatagggttgag
cagaacccaaagaggctcgaggcagcataccgggagacctgctcccgtcgcgggactgcc
gc-ttacccactcttaggctcgggcatatatcaagttcctgtcagccttagttttgatgc
ctgggagcggaaccatcgccccggggacgagctctatttgaccgaccctgctgctacctg
gtttgaggctaataagccgacacagccggccctcacaataacagaggatacggcccgcac
ggctaacctggcattagagatcgatgccaccacggaggttggccgcgcttgtgcaggctg
cacggttcgccccggggtcg-tgcact-accaattcactgctggggtcccaggctcaggg
aaatcaaggtctatacagcagggggatgttgatgtggtggttgtccccacccgggaactt
cgcaatagctggcgccgcaggggttttgcagcctttacacctcacacggcggctcgcgtc
accacaggccgccgtgttgtaattgacgaggccccgtccctccccccgcatctgttgctg
ctgcatatgcagcgggcttcatcggtccatctccttggcgacccaaatcagattcccgcc
atagacttcgagcatgccggtctggtccctgcaatacgccctgagcttgcacctaccagc
tggtggcatgtcacacaccgctgtcctgctgatgtgtgcgagcttatccgtggagcctac
ccgaaaatccagactactagtcgcgtgctgcgatccttattctggaacgagcccgccatt
ggccagaagctagttttcacacaggctgccaaggctgccaatcctggtgcgattacagtc
catgaggcccagggcgctaccttcacggagaccacagttatagctacagctgatgctagg
ggccttattcaatcttcccgggcccatgctatagttgcactcacccgtcatacagagaag
tgcgtcattcttgacgcccctggtctgcttcgtgaagtcggtatatcggatattattgtt
aataattttttccttgctggtggagaggtgggccaccatcgcccctctgtgataccccgc
ggtatccccggacaaaaccttgagacattgcaagcctttccgccttcctgtcagattagt
gcttaccatcagttagccgaggaactaggccaccgcccagcccccgttgctgctgtcctg
cctccctgccctgagcttgagcagggtctgttgtacatgccgcaggagctaacggtgtct
gatagcgtgttggtgtttgaactcacggatattgttcactgccgcatggccgcccccagt
cagcggaaggccgtcttatccacgcttgtgggtaggtacggccgtagaacgaaattgtac
gaggcagctcactctgatgtccgtgagtctttagctaggttcattcccacaattgggctt
gtccaggctacgacatgtgaattatatgagttggttgaggctatggtggagaagggccaa
gatggttctgcagtgcttgagctcgacctctgcaatcgcgatgtatcgcgtattacattt
ttccaaaaagactgcaacaaattcaccaccggggagaccattgctcacggtaaggtcggc
cagggcatctcggcctggagcaagaccttttgtgccctgtttggcccgtggttccgtgcc
atcgagaaagaaatactggccctgctcccgtctaacatcttttatggcgacgcatatgag
gagtctgtattcgctgccgccgtgtcgggggcggggtcatgcatggtgtttgagaatgat
ttctcagagtttgacagcactcaaaataacttctcccttggcctcgagtgtgtaatcatg
gaggagtgtggtatgccccagtggctaattcgattgtaccacctggttcggtcggcctgg
attttgcaggccccgaaggagtcccttaaaggattttggaagaagcattctggtgagccc
ggtaccctcttatggaacaccgtttggaatatggcgatcatagcgcactgctatgagttt
cgcgatttaagggttgccgcttttaaaggcgatgactcagtggtcctttgtagtgactac
cgtcagagccgcaacgctgcagccctgattgccggctgcgggctcaaattgaaggttgat
taccgccctatcgggctgtatgctggtgtggtggtggcccccggcttggggacactacct
gatgtggtgcgctttgctggtcggctgtctgagaagaactggggccctgggccagaacga
gccgagcagctgcgccttgcagtttgtgatttccttcgtgggttgacgaatgttgcgcag
gtttgtgttgatgttgtatcccgtgtttatggcgttagccctgggctggtacataacctc
attggcatgttgcagaccattgctgatggtaaggttcactttacagagactgtgaaacct
gtgcttgaccttacaaattccatcatacagcgggtagaatgaataacatg-tt-------
-ttgtgcattgcccatgggaccaccatgcgccctagggttgttttgctgttgctcctcgt
gcttttgcctatgctgcccgcgccaccggccggccagccgtctggccgtcgtcgtgggcg
gcgcagcggcagtgccggcagtggtttctggggtgacagggttgattctcagcccttcgc
cctcccctatattcatccaaccaaccccttcgccgccgatatcgttccgcaatccggggc
tggagctcgccctcgacaaccgccccgcccccttggctcctcttggcgcgatcagtccca
gcgcccctccgctgccccccgtcgtcgatctaccccagctggggctgcgccgctgaccgc
cgtgtcgccggcccccgatacagcccctgttccagatgtcgactcgcgcggggccatctt
gcgacgacagtataatctgtccacatctccgcttacatcatctgtcgcctcgggcaccaa
tttagtcctttatgctgccccattaaatcctcttctgcccctccaggatggcaccaacac
tcatattatggcaactgaggcgtccaattatgcccagtatcgggtcgtccgggccacgat
ccgctaccggccgttggtgccgaatgctgtcggcggttacgcaatctctatctcattctg
gccccagactactaccacccctacatctgttgacatgaattccatcacctccactgatgt
caggattctggttcaacctggcatcgcctccgaattagtcattcctagtgagcgcctcca
ctaccgtaatcagggttggcgctctgttgagacatcgggtgtggctgaggaggaggctac
ctccggcctggtgatgctctgtattcatggctcccctgttaattcctatactaatacccc
ttacaccggggcgcttgggctccttgatttcgcattagagcttgagttcaggaatttgac
accagggaacaccaatacccgtgtgtcccggtacacaagtacagcccgtcaccggctgcg
tcgcggcgccgacggcactgctgagctcactaccacagcagctacgcgcttt--atgaaa
gacctgcacttcactgg-cacgaacggggtcggcgaggtgggccgtggtattgccctgac
actg-tttaatcttgctgacacgcttctcggtggtttaccgacagaattaatttcgtcgg
ccgggggacaattgttttactcccgccctgtcgtctcagccaatggcgagccgactgtta
agctgtatacatctgtagagaacgcgcagcaggataaggggattgccattccacatgaca
tagatctgggtgactcccgtgtggtgattcaagactatgacaatcagcatgaacaggacc
ggcccaccccttcacctgccccatcccgtcctttctcagttcttcgtgctaacgatgttc
tatggctctcccttactgctgctgaatacgaccagactacatacgggtcgtccaccaacc
cgatgtatgtctcggataccgtcacatttgttaatgtggctacaggagcccaggccgttg
ctcgctcccttgattggtctaaggttactttggacggccgccctcttaccaccatccagc
agtactctaaaacattctatgtcctcccgctacgtgggaagttatccttttgggaggctg
gcacaactaaggctggctatccctataactataatactactgctagtgatcagattttga
ttgagaatgcagctggccaccgtgttgctatctctacttacaccactagtctgggcgccg
gccctgtgtcggtctctgcagttggtgtattggccccgcattcggctcttgctgttcttg
aggataccaatgactatccggctcgcgcccatacttttga
>MW355317
atggaggcccatcagttcattaaggctcctggcatt-actactgccattgagcaagctgc
tctggctgcggccaactccgccttggcgaatgctgtggtggttcggccgttcctttcccg
cgtgcagacagagattcttattaatctgatgcaaccccggcagctggtgtttcgccctga
ggtgctttggaaccaccctatccagcgggttattcacaatgaattagaacagtattgccg
ggcccgggctggccgttgcttagaggttggggcccacccgagatctattaatgacaaccc
caatgttttacaccggtgtttcctgcgaccggttgggagggacgtccagcgttggtactc
tgcccccacccgcggtcctgcggctaactgccgccgctccgccctgcgcggcctcccccc
tgccgaccgcacctactgctttgacgggttttcccgttgcgcttttgctgcagagactgg
catagccctttactctttgcacgacctgtggccagctgatgtcgcggaggccatggccag
acatgggatgacacgcctgtatgccgcattacacctccctcctgaggtgctcttaccacc
cggcacctaccacacaacttcatatctcttaatccacgatggagatcgtgccgttgtgac
ctatgagggtgatactagtgcaggctataaccatgatgtctctatacttcgtgcatggat
ccgcacaactaagatagttggtgaccatccattggtgatagagcgtgtacgggccattgg
ttgtcattttgtgctgctgctcactgcggcccctgagccgtcaccgatgccttatgtccc
ataccctcggtcgacggaggtgtacgtccgctctatatttggccccggcgggtctccgtc
cctgttcccgtcagcttgctccacaaaatctacatttcatgccgtcccagcccgcacatc
ttgatatctctgggacctatgctgttcacggccgccagcttgaggccctgtatagggcac
ttaacatcccacacgacattgctgcccgggcgtcccgtttaaccgccactgttgagctcg
tggcaggcccggagcgcctagagtgccgcactgtgctcgggaataaaaccttccggacaa
cggtggttgacggcgctcatcttgaggcaaacggtcctgagcagtacgtcctttcgtttg
atgcctctcgtacggtgc-taaagtgtatgcaggg-tcactgtttgagtcggactgtgac
tggctggttaatgcgtcaaaccctggccaccgacctgggggtggtctttgtcatgctttt
taccagcgttaccctgagtcgttccatccaactgagtttattatgcgcgacggcctcgcc
gcgtatactctgacaccccgccctatcatccatgcagtggcccccgattatagggttgag
cagaacccaaagaggctcgaggcagcgtaccgggagacctgctcccgtcgcgggactgcc
gc-ttacccactcttgggctcgggtatatatcaagtccctgtcagccttagttttgatgc
ctgggagcggaaccatcgccccggggacgagctctacctgaccgaccccgctgctacctg
gtttgaggctaataagccggcacagccggccctcacaataacagaggatacggcccgcac
ggctaacctggcattagagatcgatgcggccacagaggttggccgtgcttgtgcaggttg
cacggttcgtcccggggtcg-tgcatt-accaattcactgctggggttccaggttcaggg
aagtcaaggtctatacagcagggggatgttgatgtggtggttgtccccacccgggagctt
cgcaatagctggcgccgcaggggctttgcagcctttacacctcacacggcggctcgcgtc
accacgggccgccgcgttgtaattgacgaggccccgtctctccccccgcatttgctgctg
ctgcatatgcagcgggcctcgtcggtccatctccttggcgacccaaatcagattcccgcc
atagattttgagcatgccggcttggtccctgcaatacgccctgagctcgcacctaccagc
tggtggcatgtcacacatcgctgtcctgccgatgtgtgtgagcttattcgcggagcctat
ccgaaaatccagactactagtcgtgtgctgcgctccttattctggaacgagcccgccatt
ggtcagaagctagttttcacacaggccgctaaggctgccaaccctggtgcaattacagtc
catgaggcccagggcgctacctttacggagaccacagttatagctacagctgatgctagg
ggcctcattcaatcttctcgggcccatgccatagttgcactcacccgccacacagagaag
tgcgtcattctcgacgcccctggtctgcttcgcgaagtcggcatatcggatattattgtt
aataacttcttccttgctggcggagaggtgggtcaccatcgcccctctgtgataccccgc
ggtagctccggccaaaaccttgagacattgcaagctttcccaccttcttgtcagattagt
gcttaccatcagttagccgaggaactaggccaccgcccagcccccgttgctgccgtcctg
cctccctgccctgagcttgagcagggtttgttgtatatgccgcaggagctcacggtgtct
gatagcgtgttggtattcgaactcacagatatagttcactgccgtatggctgcccctagc
cagcggaaggccgtcttatctacgcttgtgggcaggtacggacgcagaacgaaattgtat
gaagcggctcattctgatgtccgagagtccttagccaggttcatccccacaattgggcct
gtccaggtcaccacatgtgaattatatgagttggttgaggctatggtggagaagggccag
gatggctctgcagtgctcgagcttgacctctgtaatcgcgatgtatcacgcatcacattt
ttccaaaaagattgcaataaattcaccaccggagagaccattgctcacggcaaggtcggc
cagggcatctcggcatggagtaagaccttttgtgccctgttcggcccgtggttccgtgcc
atcgaaaaagaaatactgtctttgctcccgcctaacatcttttatggcgacgcatatgag
gagtctgtatttgctgccgctgtgtcaggggcggggtcatgcatggtgttcgagaatgat
ttctcagagttcgacagcactcaaaataacttctcccttggcctcgaatgcgtaatcatg
gaggaatgtggcatgccccagtggctaattcgattgtaccacctcgttcggtctgcctgg
actctgcaggccccgaaggagtcccttaaaggattttggaagaagcattctggtgagccc
ggtaccctcctatggaacaccgtttggaatatggcgatcatagcacactgctatgagttc
cgtgattttagggttgccgcttttaaaggcgatgactcggtggtcctttgtagtgactac
cgtcagagccgcaacgcggcagccctgatcgcgggctgtgggctcaaattgaaggttgac
taccgtcctattgggttatatgctggtgtggtggtggcccccggcttggggacactacct
gatgtggtgcgctttgctggtcggctgtctgagaagaactggggccctgggccagaacgg
gccgagcagttgcgcctcgcagtttgtgatttccttcgagggttgacgaatgttgcgcag
gtttgtgttgatgttgtgtctcgtgtttatggagttagccctgggttggtacataacctt
attggcatgttgcagaccattgctgacggcaaggcccattttacggagactgtgaaacct
gtgcttgaccttacaaattctatcatacagcgggtagaatgaataacatg-tt-------
-ttgtgcattgcccatgggatcaccatgcgccctagggctgttttgctgctgctcctcgt
gcttttgcctatgctgcccgcgccaccggccggccagccgtctggccgtcgtcgtgggcg
gcgcagcggcggtgccggcagtggtttctggggtgacagggttgattctcagcccttcgc
cctcccctatattcatccaaccaacccctttgccgccgatgtcgtttcgcaacccggggc
tggagctcgccctcgacaaccgccccgccccctcggctcctcttggcgcgatcagtccca
gcgcccctccgttgccccccgccgtcgatctaccccagctggggctgcgccgttgactgc
cgtatcgccagcccccgatacagcccctgtcccagatgttgactcgcgcggggctatcct
gcggcggcagtacaatttgtctacatccccgcttacatcatctgtcgcctcgggcactaa
tttagttctttatgctgccccattaaaccctcttctgcccctccaggatggcactaacac
tcatattatggcaactgaggcgtctaattatgctcagtaccgggtcgttcgggccacgat
ccgttaccggccgttggtgccgaatgctgtcggcggttatgcaatttctatttcattttg
gccccagactaccaccacccctacatctgttgatatgaattccattacctccactgatgt
caggattctagttcaacctggtatcgcctccgaattagttatccctagtgagcgtctcca
ttaccgcaaccagggttggcgctctgttgagacatcgggtgtggctgaagaggaggccac
ttccggtctggtgatgctttgtattcatggttcccctgttaattcttatactaacacccc
ctatactggggcgcttgggcttcttgatttcgcattacagcttgagttcaggaatttgac
accagggaacaccaacacccgtgtgtcccggtacacaagcacagcccgtcaccggctgcg
tcgcggtgccgacggcactgccgagctcaccaccacagctgctacgcgcttt--atgaaa
gacttgcacttcaccgg-tacgaacggggtcggtgaggtgggccgtgggattgccctgac
attg-tttaatcttgctgacacgcttctcggtggtctgccgacagaattaatttcgtcgg
ctgggggacagttgttttactcccgccctgtcgtctcagccaatggcgagccgactgtta
agttgtatacatctgtagagaatgcgcagcaagataaggggatcgccattccacatgata
tagatctgggtgattctcgtgtggtgatccaagactatgataatcagcatgagcaggacc
ggcccaccccttcacccgctccatcccgccctttcttagttcttcgtgctaatgatgttc
tatggctctcccttactgctgctgagtacgaccagactacatatgggtcgtccaccaacc
cgatgtatgtctcggacactgttacatttgtcaatgtagctacaggagcccaggccgttg
cccgctcccttgattggtctaaagttactttggacggccgccctcttaccaccattcagc
agtattctaaaacattttatgtcctcccgcttcgcgggaaattatccttctgggaggctg
gcacgactaaggctggctatccttataactataataccactgctagtgatcagattttga
ttgagaatgcagctggccatcgtgttgctatctccacttacaccactagcctgggcgccg
gccctgtgtcggtctctgcagtcggtgtattggccccgcattcggctcttgctgttcttg
aggatactaccgattacccggctcgcgctcatacttttga
>MF959764_UN-V
atggaggcccatcagttcattaaggctcctggcatt-actactgccattgagcaagctgc
tctggctgcggccaactctgccttggcgaatgctgtggtggttcggccgttcctttcccg
tgtgcagacagagattcttattaatctgatgcaaccccggcagctggtgtttcgacctga
ggtgctttggaaccaccctattcaacgggttattcacaatgaattagaacagtactgccg
ggcccgggctggccgctgcttagaggttggggcccacccaagatccattaatgacaaccc
caatgttttacaccggtgtttcctgcgaccggttgggagggacgtccagcgttggtactc
tgcccctacccgcggccctgcggctaattgccgccgctccgccctgcgcggcctccctcc
tgccgaccgcacctattgctttgacgggttttcccgctgtgctttcgctgcggagactgg
catagccctttattctttgcacgacctgtggccggccgatgttgcagaggccatggccag
acatgggatgacacgcctgtacgccgcattacacctcccccctgaggtgctcttaccacc
cggcacctaccacacaacttcatatcttttgatccatgatggagatcgagccgtcgtgac
ctatgagggtgatactagtgcaggctataaccatgatgtctctatacttcgtgcatggat
ccgcacaactaagatagttggtgaccatccattggtgatagagcgtgtacgggccattgg
ttgtcattttgtgctgctgctcactgcagcccctgagccgtcaccgatgccttatgtccc
atacccccggtcgacagaggtgtacgttcgctctatatttggccccggcgggtctccgtc
tctgttcccgtcagcttgctccacaaaatctacattccatgccgtcccagcccgcacatc
ttgatatctctgggacttatgctgttcacggccgccagctcgaggccctgtatagggcac
ttaacatcccacatgacattgccgcccgggcgtcccgtttaactgccactgttgagctcg
tggcaagcccggagcgcctagagtgccgcactgtgctcgggaacaaaaccttccggacaa
cggtggttgacggcgctcatcttgaggcaaacggtcctgagcagtatgtcctttcgtttg
acgcctcccgcacggtgc-taaagtgtatgcaggg-tcactgtttgagtcggattgtgat
tggctggttaatgcgtcaaatcctggccaccgacctgggggcggtctttgtcatgctttt
taccagcgttaccctgagtcgttccatccaactgagtttattatgcgcgacggcctcgcc
gcgtatactttgacaccccgccctatcatccatgcagtggcccccgattatagggttgag
cagaacccaaagaggctcgaggcagcgtaccgggagacctgctcccgycgcgggactgcc
gc-ttacccactcttgggctcaggtatatacaaagtccctgtcagccttagttttgatgc
ctgggagcggaaccatcgccccggggacgagctctacctgaccgaccccgctgctgcctg
gtttgaagctaataagccggcacagccggccctcacaataacagaggatacggcccgcac
ggctaacctagcattagagatcgatgcggccacagaggttggccgtgcttgtgcaggctg
catggttcgtcccggggtcg-tgcatt-atcaattcactgctggggttccaggttcaggg
aaatcgaggtctatacagcagggggatgttgatgtggtggttgtccccacccgggagctt
cgtaatagctggcgccgcaggggctttgcagcctttacacctcacacggcggctcgcgtc
accacgggccgccgcgttgtaattgacgaggccccgtctctccccccgcatttgctgctg
ctgcatatgcagcgggcttcgtcggttcatcttcttggcgacccaaaccagattcctgcc
atagactttgagcatgccggcttggtccctgcaatacgccctgagctcgcacctaccagc
tggtggcatgtcacacaccgttgtcctgccgatgtgtgtgagcttattcgtggagcctat
ccgaaaatccagactactagtcgtgtgctgcgctccttattctggaacgagcccgccatt
ggtcagaagctagttttcacacaggccgctaaggctgccaaccctggtgcaattacagtc
catgaggcccagggcgctacctttacggagactacagttatagctacagctgatgctagg
ggcctcatccaatcttcccgggcccatgccatagttgcactcacccgccatacagagaag
tgcgtcattctcgacgcccctggtctgctccgtgaagtcggcatatcggatattattgtt
aacaacttcttccttgctggcggagaggtgggccatcatcgcccttctgtgataccccgc
ggtagccccggycaaaaccttgagacattgcaagctttcccaccttcttgtcagattagt
gcctaccatcagctagccgaggaactaggtcaccgcccggcccccgttgctgccgtcctg
cccccctgccctgagcttgagcagggcttgttgtatatgccgcaggagctcacggtgtct
gatagcgtgttggtattcgaactcacggatatagttcactgccgcatggctgctcctagc
cagcggaaggccgtcttatctacgcttgtgggcaggtacggacgtaggacgaaattgtat
gaagcggctcattctgatgtccgtgagtccttagccaggtttatccccactattgggcct
gtccaggccaccacatgtgaattatatgagttggttgaggctatggtggagaagggccag
gatggctctgcagtgctcgagcttgacctctgtaatcgcgatgtatcgcgtattacattc
ttccaaaaagattgcaacaaattcaccaccggagagaccattgctcacggcaaggtcggc
cagggtatctcggcatggagtaagaccttttgtgccctgttcggcccgtggttccgtgct
attgaaaaagaaatactgtccttgctcccgcctaacatcttttatggcgacgcatatgag
gagtctgtatttgctgccgctgtgtcaggagcggggtcatgtatggtgttcgagaacgat
ttctcagagtttgacagcactcaaaataacttctcccttggcctcgaatgtgtagttatg
gaggaatgtggcatgccccagtggctaattcgattgtaccacctggttcggtcggcctgg
attctgcaggccccgaaggagtcccttaaaggattttggaagaagcattctggcgagccc
ggtaccctcctatggaacaccgtttggaatatggcgatcatagcgcactgctatgagttc
cgtgattttagggttgctgcttttaaaggcgatgactcggtggtcctttgtagtgactac
cgtcagagccgcaatgcggcagccctgattgcgggctgtgggctcaaattgaaggttgat
taccgtcctattgggttgtatgctggtgtggtggtggcccccggcttggggacactacct
gatgtggtgcgctttgccggtcggctgtctgagaagaactggggccctgggccagaacgg
gccgagcagctgcgccttgcagtttgtgatttccttcgagggttgacgaatgttgcgcag
gtttgtgttgatgttgtgtctcgtgtttatggagttagccctgggctggtacataacctt
attggcatgttgcagaccattgctgatggtaaggcccattttacagagactgtgaaacct
gtgcttgaccttacaaattccatcatacagcgggtagaatgaataacatg-tt-------
-ctgtgcatcgcccatgggatcaccatgcgccctagggctgttttgctgctgctcctcgt
gcttttgcctatgctgcccgcgccaccggccggccagccgtctggccgtcgtcgtgggcg
gcgcagcggcggtgccggcagtggtttctggggtgacagggttgattctcagcccttcgc
cctcccctatattcatccaaccaaccccttcgccgccgatgttgtttcgcaatccggggc
tggagctcgccctcgacaaccgccccgccccctcggctcctcttggcgcgaccagtccca
gcgcccctccgctgccccccgccgtcgatctaccccagctggggctgcgccgctgactgc
cgtatcgccggcccccgatacagcccctgtcccagatgttgactcgcgcggggctatcct
gcgccggcagtataatttatctacatctccgcttacatcatctgttgcttcgggcactaa
tttagttctttatgctgccccactaaatcctcttctgcctctccaggatggcactaacac
tcatattatggcaactgaggcatctaattatgctcagtaccgggtcgttcgggccacgat
ccgctaccggccgttggtgccaaatgctgtcggcggttatgcaatttctatctcattctg
gccccagactaccaccacccccacatctgtcgatatgaattccattacctccaccgatgt
caggattctggttcaacctggcatcgcctccgaattagtcatccctagtgagcgtctcca
ctatcgcaaccaaggttggcgctctgttgagacatcgggtgtggctgaagaggaggctac
ctccggtctggtgatgctttgtattcatggctcccctgttaattcttatactaacacccc
ttatactggggcgcttgggctccttgatttcgcattagagcttgagttcaggaatttgac
accagggaacaccaacacccgtgtgtctcggtacacaagcacagcccgccaccggctgcg
tcgcggtgccgacggcactgccgagctcaccaccacagctgctacgcgcttt--atgaaa
gacttgcacttcaccgg-tacgaacggggtcggtgaagtgggccgtggtattgccctgac
attg-tttaatcttgctgacacgcttctcggtggtctgccgacagaattaatttcgtcgg
ctgggggacagttgttttactcccgccctgtcgtctcagccaatggcgagccgactgtta
aactatatacatctgtagagaacgcgcagcaggataaggggatcgccattccacatgata
tagacctgggtgactctcgtgtggtgatccaagactatgataaccagcatgagcaggacc
ggcccaccccttcacctgccccatcccgccctttctcagttcttcgtgctaatgatgtac
tatggctttcccttactgctgctgagtacgaccagactacatatgggtcgtccaccaacc
cgatgtatgtctcggacactgttacatttgtcaatgtagctacaggagcccaggctgttg
cccgctcccttgattggtctaaggttactttggacggtcgccctcttaccaccattcagc
agtattctaaaacattctatgtcctcccgctccgcgggaaattatccttttgggaggctg
gcacaactaaggctggctatccttataactataataccactgctagtgatcagattttgg
ttgagaatgcagctggccatcgtgttgctatctctacttacaccactagcctgggcgccg
gccctgtgtcagtctctgcagtcggtgtactggccccgcattcggctcttgctgttcttg
aggatactactgattacccggctcgcgctcatacttttga
>OK076716
atggaggcccatcaatttattaaggctcctggcatc-actactgccattgagcaagctgc
tctggctgcggccaattctgccctggcgaatgctgtggtggttcggccgttcctttcccg
cgtgcagacagagattcttattaatctgatgcaaccccggcaactggtgtttagacctga
ggtgctctggaatcatcctatccagcgggttattcataatgaattagagcagtactgtcg
ggcccgggctggccgttgcttagaggttggggcccaccctagatccatcaatgataaccc
caatgttttgcaccggtgttttctgcgaccggttgggagggatgtccaacgttggtactc
tgctcccacccgcggccccgcggctaactgtcgccgctccgccctgcgcggcctcccccc
tgtggaccgtacttactgctttgacgggttttctcgctgtgcctttgcagcggagactgg
catagctctctattctttgcacgacctgtggccggccgatgtcgcagaggccatggcccg
acatgggatgacacgcttgtatgccgcgctacatctccctcctgaggtgctcttaccacc
cggcacctatcacacaacttcataccttctgatccacgatggagatcgtgcagttgtgac
ctatgagggtgatactagcgcgggttataatcatgatgtttccatactccgtgcgtggat
ccgcacaactaagatagttggcgaccacccgttggtgatagagcgtgtacgggccattgg
ttgtcattttgtgctgctgctcactgcggcccctgagccgtcaccaatgccctatgtccc
atacccccggtcgacagaggtatatgtccgctccatattcggccctggcggatctccgtc
tttgttcccgtcagcttgctccacaaaatctacattctatgccgtcccagcctgcacatc
ttgacatttctgggacctatgctgtccacggccgccagctcgaggccctgtatagggcac
ttaacatccctcatgacattgctgcccgggcgtcccgcttaactgccactgttgagctcg
tggcagccccggagcgcctagagtgccgcaccgtgctcgggaataaaactttccgaacaa
cggtggttgatggtgctcatctagaggcaaatggccctgagcagtatgtcctttcgtttg
atgcctctcgcatggtgc-taaggtgtatgcaggg-tcattgtttgagtcggattgtgac
tggctggttaatgcgtcaaatcctggccaccgtcctggcggtggtctttgccatgctttc
tatcaacgctaccctgaatcgttccacccgaccgagtttatcatgcgtgacggccttgcc
gcgtatactttgacaccccgtcccatcatccatgcagtggctcctgattatagggtcgag
cagaacccaaagaggctcgaggcagcgtatcgggagacctgctcccgtcgtgggactgct
gc-ttatccacttttaggctcgggtatatatcaagttcctgttagcctcagttttgatgc
ctgggagcgaaaccatcgccccggggacgagctctacctgaccgaacccgctgctacttg
gttcgaggctaataagccgacacagccggctctcacaataacagaagacacggcccgtac
ggctaacctggcattagagatcgatgccgctacagaggctggccgtgcttgtgcaggctg
cacggttcgccctggggtcg-tgcatt-atcaatttactgctggggtcccgggctcgggg
aaatcacggtctatacagcagggggatgttgatgtggtggttgtccccacccgggagctc
cgcaatagctggcgccgcaggggctttgcggcctttacaccccatacggcggcccgcgtc
accacgggccgccgtgttgtgattgacgaagccccgtctctccccccgcatctgctgttg
ctgcatatgcagcgggcttcatcggtccatcttcttggcgacccaaaccagattcccgcc
atagacttcgagcatgccggtttggtccctgcaatacgccctgagctcgcgcctaccagc
tggtggcatgttacacaccgctgccctgctgatgtgtgtgagcttatccgtggagcctat
ccgaaaattcagaccactagtcgtgtgctgcgttccttattttggaacgagccagccatt
ggccagaagttagttttcacacaggctgctaaggctgccaaccctggtgcaattacagtc
catgaggcccagggcgccacctttacggaaactacagttattgccacagctgatgctagg
ggccttattcaatcttcccgggcccatgctatagttgcactcacccgtcatacagagaga
tgcgttattcttgacgcccctggcctgctccgtgaagtcggtatatcggatattattgtt
aataacttctttcttgctggtggagaggtcggccaccaccgcccctctgtgataccccgc
ggtggtcccgaccgaaaccttgagacactgcaagcctttccaccttcctgccagattagt
gcctatcaccagttggccgaggaactgggtcaccgcccagcccccgttgccgccgtcctg
cctccctgccctgagcttgagcagggtttgttatatatgccgcaggagctcacggtgtct
gatagcgtgctggtatttgaactcacggatatagttcattgccgcatggctgcccctagc
cagcggaaagccgtcctatccacgcttgtgggcaggtatggccgtagaacgaaattgtac
gaggcagctcattctgatgtccgtgagtccttagccagattcattcccactattgggcct
gtccaagctaccacatgtgaattatatgagttggttgaggccatggtggagaagggtcag
gacggctccgctgtgctcgagctcgacctctgcaatcgcgatgtatcgcgtatcacattt
ttccagaaggactgcaacaagtttaccactggggaaaccattgctcacggcaaggtcggc
cagggcatttcggcctggagcaagaccttttgtgccctgttcggcccgtggttccgtgct
attgaaaaagaaatattggccctgctcccgcctaatatcttttatggcgacgcatatgag
gagtctgtgtttgctgccgctgtctcaggggcggggtcatgcatggtgttcgagaatgac
ttttcagagttcgacagtacccaaaataacttctcccttggcctcgagtgcgtagtcatg
gaggagtgtggcatgcctcagtggctaattcgattgtaccatttggttcggtcggcctgg
attctgcaggccccgaaggagtcccttaaaggattttggaagaagcattctggtgagccc
ggtaccctcttatggaacaccgtctggaacatggcgatcatagcgcattgctatgagttt
cgcgattttagggttgccgcttttaaaggcgatgattcggtggtcctctgtagtgactac
cgtcagagccgcaatgccgcagccctgattgcaggttgcgggctcaaactgaaggttgac
taccgccccattgggttgtatgctggtgtggtggtggcccccggcctggggacactacct
gatgtggtgcgcttcgccggccggctgtccgagaagaactggggccctgggccggagcgg
gctgagcagttgcgccttgcagtttgtgatttccttcgagggttgacgaatgttgcgcag
gtctgtgttgatgttgtatctcgtgtatatggggttagccccgggctggtacataacctg
attggcatgctgcagaccatcgctgatggtaaggcccattttacagagactgtgaaacct
gtgcttgaccttacaaattctattatacagagggtagaatgaataacatg-tt-------
-ttgtgcatcgcccatgggatcatcatgcgccctagggctgttctgttgttgctcctcgt
gcttctgcctatgctgcccgcgccaccggccggccagccgtctggccgtcgtcgtgggcg
gcgcagcggcagtgccggcagtggtttctggggtgacagggttgattctcagcccttcgc
cctcccctatattcatccaaccaaccccttcgccgccgatgtcgtttcgcaacccggggt
tggagctcgctctcgacagccgccccgcccccttggctcctcttggcgcgatcagtccca
gcgcccctccgctgccccccgtcgtcgatctaccccagctggggctgcgccgctgactgc
cgtatcgcctgctcccgatacagcccctgtccctgatgttgattcgcgcggggctatctt
gcgacgacagtacaatctgtccacatccccgcttacgtcatctgtcgcctcgggtactaa
cttagtcctttatgctgccccattaaatccccttctgcctctccaggatggcaccaatac
ccatattatggcaactgaggcatctaattatgcccagtaccgggtcgtccgggccacgat
ccgctaccggccgctggtgccgaatgctgttggcggctatgcaatctctatctcattttg
gccccagactactactacccctacatctgttgatatgaattctattacctccaccgatgt
caggattctggttcaacctggcatcgcctccgaattagttatccctagtgagcgtctcca
ttaccgcaaccagggttggcgctctgttgagacatcgggtgtggctgaggaggaggctac
ctctggcctggtaatgctttgtatccatggctcccctgttaattcctatactaatacccc
ttatactggggcgcttgggcttcttgattttgcactagagcttgagtttaggaatttgac
accaggaaacaccaacacccgcgtgtcccggtatacaagtacagcccgccatcggctgcg
tcgcggtgccgacggcactgccgagctcactaccacagcggccacgcgtttt--atgaag
gacctgcatttcaccgg-tacgaacggggtcggtgaggtgggccgtggtatcgccttgac
tctg-tttaatcttgctgacacgcttctcggtggtttgccgacagaattaatttcgtcgg
cagggggacagttgttttactcccgccccgtcgtctcagccaatggcgagccgactgtta
agttgtatacatctgtagagaatgcgcagcaagataaggggattgccatcccacatgata
tagatttgggcgactctcgtgtggtgatccaagactatgacaaccagcatgagcaggatc
ggcccaccccctcacctgccccatctcgtcctttctcggttcttcgtgctaacgatgttc
tatggctctcccttaccgctgctgagtatgaccagactacatatggttcgtccaccaacc
cgatgtatgtctcggatactgttacatttgttaatgtggctacaggggctcaggccgttg
cccgttctctcgactggtctaaggtaactttagatggccgccctcttactactatccagc
agtactctaaaacattttatgtcctcccgctccgtgggaaactatccttttgggaggctg
gtacaactaaggctggttacccttataattacaataccaccgccagtgaccaggtcttga
ttgagaatgcagctggccatcgcgttgctatctccacttataccaccagcttgggtgccg
gccctgtgtcggtctctgcggttggtgtattggccccgcactcggcccttgctgtcctcg
aggacactaccgattacccggctcgtgctcatacttttga
>MH377721
atggaggcccatcagtttattaaggttcctggcatt-actactgccattgagcaagctgc
tctggctgcggccaattctgccttggcgaatgctgtggtggtccggccgttcctgtcccg
tgtgcagactgagattcttattaatctgatgcaacctcggcagctcgtgttccgacctga
agtactgtggaatcacccgatccagcgggttatacacaatgagctagaacaatactgccg
ggcccgcgcaggccgctgcctagaggtcggggcccacccaagatccattaatgataaccc
taatgttttgcaccggtgtttcctgcgaccggttgggagggatgttcagcgctggtactc
cgctcccacccgcggccccgcggctaactgccgccgctccgctttgcgtggccttccccc
cgtcgatcgcacttactgttttgacggattttcccgctgtgcttttgctgcagagaccgg
tgtggccctctactctctacatgatctttggccagccgatgttgcggaagccatggcccg
gcacgggatgacacgcctgtatgctgcactacatctcccccctgaagtgttgttaccacc
cggtacctaccatacaacttcgtaccttttgattcatgacggcgatcgtgctgttgtaac
ctatgagggtgatactagtgcaggttataatcatgatgtctccatacttcgcgcatggat
ccgcacaactaagatagttggtgatcacccgttggtgatagagcgtgtgcgggccatcgg
ttgccattttgtgctgctgcttaccgcagcccctgagccatcaccaatgccttatgtccc
ataccctcggtcaacagaggtgtacgttcgttctatattcggccccggtgggtccccgtc
tctgtttccgacagcttgctctactaagtctacatttcatgccgtcccaacctgcacatt
tagatgtttctgggacctacgctgttcacgggcgccagcttgaggccctgtatagggcgc
ttaacatcccacatgacattgccgcccgggcgtcccgcttaactgccactgttgagctag
ctgctggcccggatcgtctagagtgccgcaccatacttgggaataagactttccgaacaa
cggtagtcgatggtgctcacctcgaggctaacggccccgagcaacatgttctttcgtttg
acgcctctcgtacggtgc-taaggtgtatgcaggg-tcattgtttgagtcggactgtgat
tggctggttaatgcgtcaaaccccggccaccgtcctgggggcggcctttgtcatgccttt
taccagcgctaccctgagtcgttccatccaaccgagttcattatgcgcgatggtctcgcc
gcatatactctgactccccgccctatcatccatgcggtggcccctgattatagggtcgag
cagaatccaaagaggctcgaggcagcgtatcgggagacttgctcccgccgtggcactgcc
gc-ttacccacttttgggctcgggtatatatcaggtccctgttggtcttagttttgatgc
ttgggagcggaatcatcgccccggggatgagctttacctgactgatcccgccgccacttg
gttcgaggctaataagccgacacagccggctcttacaataacagaggacacagctcgcac
ggctaacttagcattggagattgatgctgctacagaggttggccgtgcttgtgccggctg
cacagtcagccccgggatcg-tgcatt-atcaattcactgctggagttccaggctcaggt
aaatcaagatctatacagcagggggatgtggatgtggtggttgtccccacccgggagctt
cgtaatagctggcgtcgtcggggctttgcagcctttacgccccatacggcggctcgtgtt
accgcgggccgccgtgttgtgattgatgaggccccatccctcccaccgcatctgttgttg
ttgcacatgcagcgggcttcgtctgtccatcttcttggtgacccaaatcagatccctgcc
atagacttcgagcatgccggtctggtccctgcaatacgccctgaacttgcacctaccagc
tggtggcatgttacacatcgttgccctgccgatgtgtgtgagctcatacgtggggcctat
ccgaaaatccaaaccaccagccgtgtgctgcggtctctgttctggaacgagcccgccatc
ggccagaagctagtttttacacaggcagctaaagctgccaaccctggtgcaatcacagtc
catgaagctcagggcgctacatttacggagaccacagttatagccacggctgatgctagg
ggccttattcaatcttctcgggctcatgctatagtcgcactcacccgccacacagagaag
tgcgtcatacttgatgcccctggcctactccgtgaagttggcatatcggacataattgtc
aacaacttctttcttgctggcggggaggtgggccaccatcgtccctctgtaataccccgt
ggtaaccccgaccagaatcttgagacgctacaggcttttccgccctcttgtcagattagt
gcctatcatcagctagccgaggaacttggccaccgcccagcccctgtcgctgctgtcttg
ccccccctgcctgagctcgaacagggtttgttatatatgcctcaggagctcacggtatct
gacagtgtgttgatttttgaactcacggatatagttcactgccgcatggctgcccctagc
cagcggaaggccgtcctatcgacgcttgtggggaggtatggccgtaggacgaagttgtac
gaagcagctcattctgacgtccgtgagtccttagctaggtttatccccaccatcggacct
gttcaggcgaccacatgtgagttatatgaactggttgaggccatggtggaaaagggccaa
gacggttccgctgtacttgagcttgacctttgcaaccgtgacgtctcgcgtattacattt
ttccaaaaagactgcaacaagtttaccaccggggagaccattgctcacggcaaggtcggc
cagggtatttcagcttggagcaagaccttttgtgccttgtttggcccgtggttccgtgct
atcgaaaaagaaatactggccctgctcccgcctaacatcttttatggcgacgcatatgag
gagtctgtgtttgctgccgctgtgtctggggcagggtcgtgcatggtgtttgaaaatgac
ttctcggagtttgacagcacccagaacaatttttccctcggcctagagtgcgtggttatg
gaagagtgtggcatgccccagtggctaatccggttgtatcatttggtccggtcggcctgg
atcctgcaggcgccgaaggagtctcttaaaggattctggaagaagcattctggtgagccc
ggcaccctcctctggaacaccgtttggaatatggcgatcatagcacactgctatgagttt
cgcgactttagggttgcagcttttaagggcgatgactcggtggtcctctgcagtgactac
cgtcagagccgtaatgcggcagccctgattgcaggctgtgggctcaaattaaaggttgat
taccgccctatcggattgtatgctggtgtcgtggtagcccctggtttggggacactaccc
gatgttgtgcgctttgctggccggttgtctgagaagaactggggtcccggaccagagcgg
gctgagcaattacgcctcgcagtttgtgattttcttcgaaggctgacgaatgttgcgcag
gtctgtgttgatgttgtatctcgtgtttatggagttagccccgggctggtacataacctc
attggcatgctgcagaccattgctgacggcaaggcccattttactgagactgtaaaacct
gtacttgaccttacaaattctatcatacagcgggtagaatgaataacatg-tt-------
-ttgtgcattgcccctgggatcaccatgcgccctagggctgttctgctgctgttcctcgt
gcttctgcctatgctgcccgcgccaccggcctgccagccgtctggccgtcgtcgtgggcg
gcgcagcggcggtgccggcagtggtttctggggtgacagggttgattcccagcccttcgc
cctcccctatattcatccaaccaaccccttcgccgccgatgtcatttcgcaacccggggc
tggagctcgccctcgacagccgccccgccccctcggctcctcttggcgtgaccagtccct
gcgcccctccgctgccccccgtcgtcgatctgccccagctggggctgcgccgctgactgc
cgtatcaccggcccctgacacagcccctgttcctgatgtcgattcgcgtggcgctatatt
gcgacggcagtataacttgtccacgtccccgcttacatcatctgtcgcttcgggcactaa
tttggttctttatgctgccccgctaaaccctctcttacccctccaggatggtactaatac
tcatattatggccaccgaggcatctaattatgctcagtatcgggtcgtccgagccacgat
ccgctatcggccgttggtgccgaatgccgtcggcggttatgcaatctctatctcattctg
gcctcagacaactactacccctacatctgttgatatgaactctattacctctactgatgt
tagaattttggtccaacccggtattgcttctgaactggtcatccctagtgagcgcctcca
ctatcgcaaccagggctggcgctccgttgagacatcgggtgtggccgaagaggaggctac
ttctggtttagtcatgctttgcattcatggctctcctgttaattcttacactaacacccc
ctatacgggggcgcttgggcttcttgatttcgcactagagcttgagtttaggaatttgac
acccggaaataccaatacccgcgtgtcccggtatacaagtacagcccgtcatcggctgcg
ccgtggcgctgacggtactgctgagctcaccaccacagcggccacgcgtttt--atgaag
gatctgtatttcactgg-cacgaacggggttggcgaggttggccgtggcattgccttgac
actg-tttaatcttgctgacacgcttctcggtggtttgccgacagaattgatttcgtcgg
ctggggggcagttgttctactcccgccctgtcgtctcagccaatggcgagccgacagtca
aattatatacatctgtagagaatgcgcagcaggacaagggaattgccatcccacatgaca
tagatttgggtgactctcgtgtggttatccaagactatgataaccagcatgagcaggatc
ggcccaccccctcgcctgccccgtctcgccctttttcggtccttcgtgctaatgatgttc
tgtggctctctcttactgccgccgagtatgaccagactacatatgggtcgtccaccaacc
cgatgtatgtctcggacactgttacattcgttaatgtggccacaggagctcaggctgtcg
cccgctctcttgactggtctaaggtcactttggacggccgccctcttattaccatccagc
agtactctaaaacattttatgttctcccgcttcgtgggaagttatccttctgggaggccg
gcacaaccaaggccggttacccgtataattataatactactgctagtgatcaaattttga
tcgagaatgcggctggccatcgtgttgccgtctccacttacactactagtctgggtgccg
gccctgtgtccatctctgcagtcggtgtactggccccgcattcggctcttgctgttcttg
aggacactgttgactatcctgctcgcgcccatacttttga
>FJ998008_3i
atggaggcccatcagtttattaaggctcctggcatt-actactgccattgagcaagctgc
tctggctgcggccaactctgccttggcgaatgctgtggtggttcggccgtttttatcccg
cgtgcagactgagattcttattaatttgatgcaacctcggcagctggtgttccgacctga
ggtgctctggaaccatcctattcagcgggttatccataatgagctggagcaatactgccg
ggctcgggcaggtcgttgcctagaagtaggggcccacccaaggtccattaacgataaccc
caatgttttgcaccggtgtttcctgcgcccggtcgggagggatgtccagcgctggtattc
cgcccccacccgcggccctgcggctaactgccgccgctccgctttgcgtggcctcccccc
cgtcgatcgcacttactgttttgacggtttttctcgttgtgcttttgccgcggagactgg
tgtggccctctactccctacatgatctctggccggccgatgttgcggaagccatggcccg
gcacgggatgacacgcctgtatgccgcactacatctcccccctgaggtgttgctaccacc
cggtacctaccacacaacttcgtaccttttgatccacgacggcgatcgtgccgttgtgac
ctacgagggtgatactagtgcaggttataaccatgatgtctccatacttcgagcatggat
tcgcacaaccaagatagttggtgaccacccattggtaatagagcgtgtgcgggctattgg
ttgtcactttgtgctgctgcttaccgcagcccctgagccatcaccaatgccttatgtccc
gtaccctcggtcaacagaggtgtatgttcgctctatatttggtcctggtgggtccccgtc
tctgttcccgtcagcttgctctactaaatccacatttcatgccgtcccaacctgtacatt
tagatgtctctgggacctatgctgttcacgggcgccagctcgaggccctgtatagggccc
ttaacatcccacatgacattgccgctcgggcgtctcgcttaactgccactgttgagcttg
ttgcaggcccggaccggctggagtgccgtactgtactcgggaataagaccttccgaacaa
cggtggtcgatggcgcccacctcgaggcaaatggccccgagcagtatgttctctcgtttg
atgcctctcgtacggtgc-taaggtgtatgcaggg-tcattgtttgagtcggactgcgac
tggctggttaatgcgtcaaaccctggccatcgccctgggggcggtctttgccatgccttt
taccagcgctaccctgagtcgtttcacccaactgagttcattatgcgtgatggtcttgcc
gcgtataccctaactcctcgccctattatccatgcggtggcccccgattatagggttgag
cagaacccaaagmggcttgaggcggcgtatcgagagacctgctcccgccgtggtaccgcc
gc-ctacccacttctgggttcgggtatataccaggtccccgtcggccttagtttcgatgc
ttgggagcggaatcaccgtcccggggatgagctctacctcactgaccccgctgctacctg
gttcgaggctaataagccgacacagccggcccttacaataacagaagacacagctcgcac
ggctaacctagcattggagattgatgccgccacggaggtcggccgtgcttgtgcyggctg
cacagttagccccgggattg-tgcact-accaatttaccgctggggttccaggttcaggg
aagtcaagatccatacagcagggggatgttgatgtggtggttgtccccacccgggagctt
cgtaatagctggcgccgccggggctttgcagcctttacgccccatacggcggcccgtgtc
accgcgggccgccgtgttgtgattgatgaggccccatctctcccaccgcacttgttgctg
ttgcatatgcagcgggcttcgtctgtccatcttcttggtgatccaaaccagatccctgct
atagacttcgagcatgccggtttggtccccgcaatacgccctgagctagcacctaccagt
tggtggcacgtcacacaccgatgccctgctgatgtgtgcgagctcatacgtggagcctac
ccgaaaatccagaccaccagccgtgtgctgcggtctctattctggaatgagcccgctatt
ggtcagaagctagttttcacgcaggcagctaaggccgctaaccctggtgcaatcacagtc
catgaagctcaaggcgccactttcacggagaccacagttatagctacggctgatgctagg
ggccttattcaatcttcccgggcccatgctatagttgcactcacccgccacacagagaag
tgcgtcattcttgacgcccctggcctgctccgcgaagttggcatttcggatataattgtc
aacaatttctttcttgctggcggggaggtgggtcaccatcgcccctctgtgatacctcgc
ggtaaccccggccagaaccttgaaacattacaggcctttccgccttcttgtcagattagt
gcctaccatcagttagccgaggaactcggccaccgcccggcccctgtcgccgctgttttg
cctccctgccctgagcttgaacagggcttgttatatatgccgcaggagctcacggtgtct
gatagtgtgttggtcttcgaactcacggatatagtccactgccgcatggctgcccccagc
cagcggaaggccgtcctatcgacgcttgtggggaggtatggtcgtaggacgaaactgtat
gaggcagctcactcagatgtccgtgagtccctggctaggttcatccccaccatcgggccc
gtccaggctactacatgtgaattatacgagttggttgaggccatggtggagaagggccag
gatggttctgctgtacttgagcttgacctttgcaaccgtgacgtatcacgtatcacattt
ttccaaaaagattgcaacaagtttactaccggggagaccatcgcccacggcaaggttggc
cagggtatttcagcctggagtaaaaccttttgtgccttgttcggcccgtggttccgtgct
atcgaaaaagaaatactgaccctgcttccgcctaacatcttttatggcgacgcatatgag
gagtctgtgttcgcagctgctgtgtctggggcagggtcatgtatggtgttcgagaatgac
ttctcagagtttgatagcacccagaataacttctcccttggccttgagtgtgtagttatg
gaggaatgtggcatgcctcagtggctaattcggttgtaccatttggttcggtcggcctgg
atcctacaggccccgaaggagtctcttaaaggattttggaagaagcattctggtgagccc
ggcaccctcctctggaacaccgtctggaatatggcgatcatagcgcattgctatgagttt
cgcgactttagggttgccgcatttaagggcgacgactcagtggttctctgcagtgattac
cgtcagagccgtaatgcggcggccctgattgctgggtgtgggctcaaattgaaggttgat
taccgccctatcgggctgtatgctggtgtggtggtggcccctggcttggggacactgcct
gatgttgtgcgctttgccggccggttatctgagaagaactggggtcctggaccagagcgg
gctgagcagttgcgccttgcagtttgtgattttctccgagggctgacgaatgtcgcgcaa
gtttgtgttgatgttgtatcacgtgtctatggagttagccctgggctggtgcataacctt
attggcatgctgcagaccattgctgatggcaaggcccattttacagagactgtaaaacct
gtacttgaccttacaaattctatcatacagcgggtagaatgaataacatg-tt-------
-ttgtgcattgcccatgggatcaccatgcgccctagggctgttctgctgctgttcctcgt
gcttttgcctatgctgcccgcgccaccggccggccagccggctggccgtcgtcgtgggcg
gcgcagcggcggtgccggcagtggtttctggggtgacagggttgattcccagcccttcgc
cctcccctatattcatccaaccaacccctttgcctccgatgtcgtttcgcaacccggggc
tggagctcgccctcgacagccgccccgcccccttggctcctcttggcgtgaccagtccca
gcgcccctccgctgccccccgccgtcgatctgccccaactggggctgcgccgctgaccgc
catatcaccggcccccgatacagctcctgttcctgatgttgactcgcgcggcgccatatt
gcgacggcagtataatctgtccacgtccccgcttacgtcatctgttgcttcgggtaccaa
tttggtcctttatgctgccccgctgaatcctcttctacctctccaggacggcaccaacac
tcatattatggccactgaggcatctaattatgcccagtatcgggtcgtccgagccacgat
ccgctaccggccgttggtgccgaatgccgtcggcggttatgcaatttctatctcattttg
gccccagactactaccacccctacatctgttgatatgaactctatcacctccactgatgt
tagaattctggtccagcccggtattgcctccgaattagttattcctagtgagcgcctcca
ctatcgtaatcaaggttggcgctctgttgagacgtcgggtgtggctgaagaggaggctac
ctccggtttggttatgctttgtattcatggctcccctgttaattcgtatactaacacccc
ttatacaggggcgcttggacttcttgattttgcactagagcttgagttcaggaacctgac
acccgggaatactaatacccgtgtatcccggtatacgagcacagcccgtcatcggttgcg
ccgtggcgctgatggtaccgctgagctcactaccacggcggccacgcgcttc--atgaag
gatctgcatttcactgg-tacgaatggggttggtgaggtcggccgtggtattgctttaac
actg-tttaatcttgctgacacgcttcttggtggtctgccgacagaattgatttcgtcgg
ctgggggacagttgttctactcccgccctgtcgtttcggccaatggcgagccgactgtta
aattatatacatctgtagagaatgcacagcaagataaggggattgccatcccgcatgaca
tagatctgggtgactctcgtgtggtgatccaggactatgataatcagcatgagcaggatc
ggcctaccccctcacctgccccgtcccgccctttctcggtccttcgcgctaatgatgttc
tatggctctccctcactgccgctgagtatgaccagactacatatgggtcgtccaccaacc
cgatgtatgtctcggacactgttacatttgttaatgtagccacaggagcccaggctgtcg
cccgttctcttgactggtccaaggtcacgctggacggtcgccctcttactaccatccagc
agtactctaaaacattttatgttctcccgcttcgtgggaagttgtctttttgggaggccg
gcacaaccaaggccggctatccgtataattacaacactactgctagtgatcagatcttga
ttgaaaatgcggctggccaccgcgtcgccatctctacttatactactagcttgggcgccg
gtcctgtgtcgatttctgcagtcggcgtgttggccccacattcggccctcgctgttcttg
aagacactgttgactaccctgcccgcgctcatacttttga
>KP294371_UN-VI
atggaggcccatcagtttattaaggctcctggcatc-actactgccattgagcaagctgc
tctggctgcggccaattctgccttggcgaatgctgtggtagtccggccgtttctttcccg
tgtgcagactgagattcttattaacctgatgcaaccccggcagctggttttccgtcctga
ggtgctttggaaccatcctatccaacgggttattcataatgagttagaacagtactgccg
ggcccgggccggccgttgcctagaggttggggcccacccaagatctattaatgacaaccc
caatgttttgcaccggtgttttctacgaccagtcggtagggatgtccagcgttggtattc
cgcccccacccgcggtcctgctgctaattgccgccgctccgctttgcgcggtctcccccc
tgtcgaccgtagctattgttttgatgggttctcccgctgtgcttttgcagcagagactgg
tgtggccctctactcactgcatgatctctggccggctgatgttgcagaggccatggcccg
acatgggatgacacgcttgtacgctgcactacatctcccccctgaggtgctcttaccgcc
tggtacctaccacacaacttcataccttttgattcacgacggcgaccgtgctgttgtgac
ttatgagggtgacactagtgctggttataaccatgatgtttccatactccgagcatggat
ccgtacaactaagatagttggtgaccacccattggtgatagagcgtgtacgagctattgg
ctgccactttgtgctgctgctcaccgcagcccctgagccgtcaccaatgccttacgttcc
ataccctcggtcaacagaggtgtatgtccgctccatattcggccctggtgggtccccgtc
cctgtttccgtcagcttgctctacaaaatctacatttcatgccgtcccagcccgctcatc
ttgatgtttctgggacttattctgtccacgggcgccagctcgaagccctgtatagggcac
ttaacatcccacatgatattgccgctcgagcgtcccgcttaactgctactgtcgagctcg
tcgcaggcccggatcgtctagagtgccgcactgtgcttgggaacaagactttccgaacaa
cggtggtcgatggcgcccatctcgaggctaatggccccgagcagtatgtcctctcgtttg
acgctacccgcacggtgc-caaggtgtatgcaggg-tcattgtttgagtcggactgtgac
tggctggtcaatgcgtcaaatcccggccaccgccctgggggcggcctttgccatgccttt
taccagcgctatcccgagtcattttatccaaccgagttcattatgcgagatggccttgcc
gcatacactctgacccctcggcctattatccatgcagtggcccccgattatagggtcgag
cagaaccctaagaggctcgaggcggcttaccgggagacctgctctcgccgcggtaccgcc
gc-ttacccgctcttgggctctggtatttatcaagttcctgttggcctcagttttgacgc
ttgggagcgaaaccatcgtcccggggatgagctctacctgactgaccccgcagctaactg
gttcgaggctaataagccggcacagccggctcttacaataactgaggacacggcccgcac
ggccaacttagcattggaggttgatgctgctacagaggtaggccgtgcttgcgccggctg
cacggttagccccggggttg-tgcact-accaattcaccgctggagtcccaggctcggga
aaatcaagatctatacagcagggggatgttgatgtggtggttgttcccactcgagagctc
cgtaatagttggcgccgtaggggctttgcagccttcacacctcatacggcggcccgtgta
actacaggtcgtcgtgttgtgattgacgaggccccatcccttccaccgcacctgttgctg
ctgcatatgcagcgggcctcgtcggtccatcttctcggcgacccaaaccagattcctgct
atagacttcgagcatgctggtttggtccccgcaattcgccctgagcttgcgcctactagc
tggtggcatgtcacgcaccgctgtcctgctgatgtatgtgagctcatacgtggggcctat
ccgaagatacagaccactagccgtgtcctgcgatctctattttggaacgagcccgctatt
ggccagaaactagtttttacgcaggccgctaaggctgctaaccctggcgcaattacagtc
catgaggcccagggtgctactttcacggagaccacaattatagccacggctgatgctagg
ggccttattcaatcctcccgggcccatgctattgtcgcacttactcgccatacggagaag
tgcgtcattcttgatgctcccggcctgctccgtgaagttggtatatcggatataattgtc
aataatttcttccttgccggtggggaggtgggccaccaccgcccctccgtgataccccgt
ggtagccctgtccagaatcttgagacattacaggcctttccgccttcctgccagattagt
gcttaccatcagctagctgaagagctaggccatcgtccagcccctgtcgcagctgtcctc
cctccctgccctgagctcgagcagggtttgttatatatgccacaggaacttaccgcgtcc
gacagcgtgctggtttttgaactcacggatatagtccattgccgcatggctgctcctagc
cagcggaaggccgtcctatccacacttgtggggaggtatggtcgtaggacgaagctgtat
gaggcagcccattccaatgtccgtgagtctctagctaggttcatccccaccattgggccc
gtccaagctaccacatgtgaattatatgagttggttgaggctatggtagagaagggtcag
gacggctccgctgtgcttgaactcgacctctgtaatcgtgacgtgtcgcgtattacattt
ttccagaaagactgtaataagtttactactggagagaccatcgctcatggcaaggtcggc
cagggcatctctgcctggagtaagaccttttgtgccttgtttggcccgtggttccgtgct
attgaaaaagaaattttggccctgctcccgtctaatatcttctatggtgacgcatatgag
gagtctgtatttgctgctgctgtgtctggggcagggtcatgcatggtatttgagaatgat
ttttcagagtttgatagcactcagaataatttctccctcggccttgagtgtgtaatcatg
gaggaatgtggcatgcctcaatggctaatccgattgtaccatctggtccggtcggcctgg
attttgcaggcgccgaaggagtcccttaaaggtttctggaagaagcattctggtgagccc
ggtaccctcctttggaataccgtctggagtatggcgatcatagcacactgctatgagttt
cgcgattttagggttgccgctttcaagggtgatgattcggtggtcctttgtagtgactac
cgccagagtcgtaatgcggcgaccttgattgcaggttgtgggctcaaactgaaggttgac
tatcgtcctatcgggctgtatgccggagtggtggtggcccctggcttggggacactaccc
gatgtggtgcgttttgctggccggctgtctgagaagaactggggccctgggctagagcgg
gctgagcagctgcgccttgcggtttgcgattttcttcgagggttgacgaatgttgcgcaa
gtctgtgttgatgtagtgtctcgtgtctacggagttagccccgggctggtacataacctt
attggcatgttgcagaccattgctgatggcaaggcccatttcacagagactgtaaaacct
gtgcttgaccttacaaattccattatacagcgggtggaatgaataacatg-tc-------
-ttatgcattgcccatgggatcaccatgcgccctagggctgttttgctgctgttcctcgt
gcttttgcctatgctgcccgcgccaccggccggccagccgtctggccgtcgtcgtgggcg
gcgcagcggcggtgccggcggtggtttctggggtgacagggttgattcccagcccttcgc
cctcccctatattcatccaaccaacccctttgccgccgacgtcgtttcacaatccggggc
tggagctcgctctcgacagccgccccgcccccttggtacctcttggcgcgaccagtccca
gcgcccccccgctgccccccgtcgtcgacctgccccagctggggctgcgccgctaactgc
tgtgtcaccggctcctgacacagcccctgtgcctgatgttgattcgcgcggcgccatatt
acggcgacagtataatctgtctacgtcccctcttacatcgtctgtcgcctcaggcactaa
cttggttctttatgccgccccgcttaatcccctcttaccccttcaggatggtaccaacac
tcatattatggctactgaggcatctaattatgcccagtatcgggttgttcgagccacgat
ccgttaccgaccgttggtgccgaatgctgttggcggctatgcaatctccatctcattttg
gccccagactactaccacccctacatctgttgacatgaattcaattacttctactgatgt
tagaattttggttcaacccggtattgcctccgagttagttatccctagcgagcgcctcca
ctaccgtaatcaaggctggcgttccgttgagacatcaggtgtggctgaagaggaggctac
ttccggcctggtaatgctttgtattcatggctctcctgtaaactcttatactaatacccc
ttatactggggcgctcgggcttcttgattttgcattagagcttgagttcaggaacttaac
gcccgggaatactaatacccgtgtatcccggtacacaagtacagcccgtcaccgcctgcg
ccgtggcactgatggcactgctgagcttaccaccacagcagccacgcgtttc--atgaag
gatctacatttcaccgg-cacaaatggggttggcgaggtgggtcgtggtattgctctaac
actg-tttaatcttgctgatacgcttctcggaggtttgccgacagaattaatttcgtcgg
ccggaggtcagctgttttactcccgccctgtcgtctcagccaatggcgagccgactgtta
agttgtatacatctgtagagaacgcgcagcaagataaggggatcgccattccacatgata
tagatttgggtgactcccgtgtggtaatccaagattatgataaccagcatgagcaggatc
ggcccaccccttcgcctgccccatctcgccccttttcggttcttcgtgctaatgatgtct
tatggctctctcttaccgccgctgagtacgaccagaccacatacggttcgtccaccaacc
ctatgtacgtctcggacactgttacgtttgttaatgttgctacgggagctcaggccgttg
ctcgctctcttgactggtctaaggtcactttagatggccgccctcttactaccatccagc
agtattctaaaacattttatgtcctcccgcttcgtgggaagttatctttttgggaggccg
gcacaactaagtccggctacccctacaactataataccactgctagtgaccagattttga
ttgagaatgcagctggccaccgtgttgctatctctacttatacaactagcctcggcgctg
gccctgtgtcaatttctgcagttggtgtactggccccccattcggctcttgcaatccttg
aagacactactgactacccagcccgtgctcacacttttga
>OK665855
atggaggcccatcagttcattaaggctcctggcatt-actactgccattgagcaagctgc
tctggctgcggccaattctgccctggcgaatgctgtggtggttcggccgtttttatctcg
tgtgcaaactgagattcttatcaatttgatgcaaccccggcagttggttttccgacctga
agtgctctggaatcatcctatccaacgggttatccataatgaacttgaacagtactgtcg
ggctcgggctggtcgttgcctagaggttggggcccacccaagatccattaatgataaccc
aaatgttctgcaccggtgctttctacgaccagttgggagagatgttcagcgctggtactc
tgctcccacccgtggccctgcggctaactgccgccgttctgccttgcgtggcctcccccc
cgttgatcgtacctattgctttgatggwttttcccgctgctcatttgctgcagaaactgg
ggttgccctctactctctgcatgacctctggccggccgatgttgcggaggccatggcccg
acacgggatgacacgcctgtatgctgcactacatctcccccctgaagtactactaccacc
cggtacttaccatacaacttcataccttctgattcacgacggtgatcgtgccgttgtgac
ctatgaaggtgatactagtgcaggctacaaccatgatgtctccatacttcgtgcatggat
ccgcacgactaagatagtcggcgaccatccgttggtaatagagcgtgtgcgggctattgg
ctgtcattttgtgttgctgcttactgcagcccctgagccgtcaccaatgccatatgtccc
atacccccggtcgacagaggtgtatgtccgctctatattcggccctggcgggtccccgtc
cctattcccatcagcttgctctacgaaatctacatttcacgctgtcccagcccgcccatc
ttgacgtctctgggacttacgccgtccatggccgccaacttgaggccctgtatagggcgc
ttaacatcccgcatgatatcgctgcccgagcctcccgtctgactgccaccgtcgaactcg
ttgcaggtccagaccgcttggagtgccgcactgtgctcgggartaagactttccggacga
cggtggttgatggcgcccatcttgrggcgracggccccgagcagtacgttctttcgtttg
acgcctctcgcatggagc-gaaggtgtatgcgggg-tcactgtttgagtctgactgtgac
tggctggttaacgcgtcgaaccccggccatcgtcctggcggcggcctttgccatgccttc
taccaacgctaccccgagtctttccacccaactgagttcattatgcgcgacggtcttgcc
gcgtatactttaactccccggcctattattcatgcagtggcccctgattatagggttgag
cataacccaaagaggcttgaggcagcataccgagagacttgytctcgccgcggtaccgcc
gc-ctacccactcctcggctcgggcatataccaagtccccgtcagcctcagctttgacgc
ttgggagcgtaatcaccgccccggggatgagctctacctaaccgatctcgccgctacctg
gtttgaggctaataagccagcacagccggcccttacaataaccgaggatgcagcccgcac
agccaacctagctttggagatagatgctgctacggaggtcggccgggcttgcgctggctg
tgtagttagtcctggggttg-tgcact-atcagtttactgctggggtcccaggttcgggg
aagtcgcgttctatacagcagggggatgttgacgtagtagttgttcccactcgggagctc
cggaatagttggcgtcgccggggtttcgcagcttttacacctcatacggcggcccgtgtc
accacgggccgtcgtgttgtgattgatgaggccccatctctcccaccgcatttgttgcta
ttacacatgcagcgggcctcgtcggtccwccttctcggcgacccaaaccagatccctgcy
atagacttcgagcacgccggcctggtccccgcaatacgccctgagcttgcgcccwccagt
tggtggcatgtcacccaccgttgccccgctgacgtgtgcgagcttatacgcggggcttat
cccgaaatccaaaccactagccgcgtactgcggtctttattctggaatgagcctgccatc
ggccagaagttagttttcacccaggccgctaaggccgccaaccccggtgcgatcacagtc
cacgaggcccagggcgccactttcacggaaactacaatcatagccacagctgatgccagg
gggctcatccaatcttcccgagctcatgctatagtcgcacttacccgccacacagagaag
tgcgttattcttgatgcccccggcttgctacgtgaggttggtatatctgatgtgattgtc
aacaacttcttcctcgccggcggggaggtgggccaccatcgcccctctgtgatacctcgc
ggcaatcctgnncagaancttgngacantncaggccttnccnccttcntgccagattagt
gcntaccancanctagctgaggaantnggccacngnccngctcccgtcgccgccgtcttg
cccccctgccctgaacttgagcagggcttactatatatgccgcaggagcttacggtgtct
gatagcgtgctggtctttgaactcacggacatagtccactgccggatggctgccccnagc
cagcggaaggccnnnnnnnnnacgctcgtgggtaggtacggccgtcggacgaaactgtat
gaagcagctcactccgacgtccgtgagaccctggctagattcatccccaccattgggccc
gttcaggctactacgtgagagttatatgagctggttgaggccatggtggagaaaggccag
gatggctctgccgtgcttgagctcgacctctgcaaccgtgatgtatcgcgtatcacattt
ttccagaaagattgtaataaattcaccactggggagactattgcccacggtaaggtcggc
cagggcatctcggcttggagtaagaccttctgtgccctgtttggtccgtggtttcgtgct
attgaaaaagaaatactagccctgctcccccctaatattttctacggtgacgcatacgag
gagtctgtgttcgccgccgctgtgtcaggggcnggttcaagcatggtatttgagaatgat
ttttcagagtttgatagcacccaaaataacttctcccttggcctcgagtgtgtagtcatg
gaggaatgtggcatgccccagtggctaatccggctgtaccatttggttcggtcggcctgg
attctacaggcgccgaaggagtctcttaagggtttttggaagaagcactctggtgagccc
ggcaccctcctctggaacaccgtttggaatatggcgatcatagcacactgctatgaattt
cgtgatttaagggttgccgctttcaagggagatgattccgtggtcctctgtggcgactac
cgccagagccgcaatgcagcggccctgattgcaggttgtgggcttaaactgaaggttgat
taccgccctatcgggttgtatgctggtgtggtggtggcccctggtctggggacgctaccc
gatgtagtgcgctttgccggccggctgtctgagaagaactggggccctgggccggagcgg
gctgagcagttgcgcctagctgtctgtgacttccttcgagggttaacgaatgttgcgcag
gtatgtgttgacgttgtgtcccgagtttatggagtcagtcctgggttggtacataacctt
attggcatgctgcaaaccatagctgatggcaaagcccactttacagagactgttaaacct
gtgcttgatctcacgaactctatcatacagcgggtagaatgaataacatg-tt-------
-ttgtgcattgcccatgggatcaccatgcgccctagggctgttctgttgttgttcttcgt
gcttctgcctatgctgcccgcgccaccggccggccagccgtctggccgccgtcgtgggcg
gcgcagcggcggtgccggcagtggtttctggggtgacagggttgattctcagcccttcgc
cctcccctatattcatccaaccaacccctttgccgccgacgtcgtaccgcaatccggggc
tggagctcgccctagacagccgccccgccccctcggctcctcttggcgtgaccagtccca
gcgcccctccgctgtcccacgtcgtcgatctgccccagctggggctgcgccgctgactgc
catatcacctgcccccgacacagcccctgtgcctgatgttgattcccgtggcgccatatt
gcggcgccagtacaatttatccacttccccgctcacatcatctgttgcttcgggtactaa
tctggttctctatgctgccccgctaaaccccttgctgccccttcaggatggcactaatac
ccacatcatggccaccgaggcatctaattatgcccagtatcgggttgtccgagctacaat
tcgctacaggccattggtgccaaatgctgtcggcggttatgcaatatccatctcattctg
gcctcagaccactactacccccacgtctgttgacatgaactctattacttctactgatgt
taggattctagttcagcccggcattgcttctgagttggttatccccagtgagcgtctcca
ttatcgcaaccagggctggcgctctgtggagacctcgggtgtggctgaagaggaggctac
ttctggtttggtaatgctctgtatccatggctcccctgttaactcctacaccaacacccc
ctataccggggcgcttggactccttgatttcgctttagagcttgagtttaggaacctgac
acccgggaacaccaacacccgtgtgtcccggtatacaagcacagcccgtcatcggctgcg
ccgcggtgccgatggcaccgcagaacttaccaccacagcggccacgcgcttt--atgaag
gacttacatttcactgg-tacgaatggggttggtgaggtgggccgcggtattgccctcac
actc-tttaatcttgctgacacgcttctcggtggtttgccgacagaattaatttcgtcgg
ctgggggacagttattttactcccgccccgtcgtctcagccaatggcgagccgactgtca
agttatatacatctgtagagaatgcgcagcaggataaagggatcgccatcccacatgaca
tagatctgggcgactcccgtgtggtcatccaagactatgacaaccagcatgagcaggatc
ggcctaccccctcgcctgccccttctcgccctttttcggtccttcgcgctaatgatgttc
tatggctctctcttactgccgccgagtatgaccagaccacatatgggtcgtccaccaacc
cgatgtatgtctcggatactgtcacatttgtcaacgtggccacaggagcccaagctgtcg
cccgttcccttgactggtctaaagttactctggacggccgccctcttaccaccatccagc
agtactctaaaacattttatgttctcccgctccgcgggaagttatctttttgggaggccg
gaacgactaaggccggctacccctataattacaacacaactgctagtgatcagattctga
ttgaaaatgcggctggacatcgtgttgctwtttccacgtataccaccagcttgggcgctg
gccctgtgtctgtttctgcagttggtgttttagccccacattcggcccttgcagtccttg
aagacactattgattaccctgcccgcgcccacactttcga
>MZ289133
atggaggcccaccagttcattaaggctcctggcatt-actactgccatcgagcaagctgc
tctggctgcggccaattctgccctggcgaatgctgtggtggttcggccgtttttatctcg
tgtgcaaactgagattcttattaatttgatgcaacctcggcagttggtttttcgacctga
agtgctctggaatcatcctatccaacgggttatccataatgaacttgaacagtactgtcg
ggcccgagctggtcgttgtttagaggttggggcccacccaagatccattaatgacaaccc
aaatgttctgcatcggtgctttctacgaccagttgggagagatgttcagcgctggtactc
tgctcctacccgcggccctgcggctaactgccgccgttctgccttgcgtggcctcccccc
cgttgatcgtacctattgttttgatggattttcccgctgctcatttgctgcagagactgg
ggttgctctctattctttgcatgacctctggccggccgatgttgcggaggctatggcccg
acacgggatgacacgcttgtatgctgcactacatctcccccctgaagtactactaccacc
cggtacttaccatacaacttcataccttctgattcacgatggcaatcgcgctgttgtgac
ctatgaaggtgatactagtgcaggctacaaccatgatgtttccatacttcgtgcatggat
ccgcacaactaagatagtcggcgaccatccgctggtgatagagcgtgtgcgggctattgg
ctgccattttgtgctgctgcttactgcagcccctgaaccgtcaccaatgccttatgtccc
atacccccggtcaacagaggtgtatgttcgctctatatttggccctggcgggtccccatc
cttattcccatcagcttgctctacgaaatctacatttcacgctgtcccagcccgcccatc
tcgatgtctctgggacctatgccgtccatggccgtcaacttgaggccctgtatagggcgc
ttaacatcccgcatgacatcgctgcccgagcctcccgtttgactgccaccgtcgaactcg
ttgcaggtccagaccgtttggagtgccgtactgtgcttgggaataagactttccggacga
cggtggttgatggcgcccatcttgaggcgaacggccccgagcagtacgttctctcgtttg
atgcctctcgcatggggc-aaaggtgtatgcgggg-tcactgtttgagtctgattgtgat
tggctggttaatgcgtcgaatcccggccatcgtcctggcggcggcctttgccatgctttc
tatcaacgctaccccgagtctttccatccaactgagttcattatgcgcgacggtcttgcc
gcgtacactttaactccccggcctatcatccatgcagtggcccctgattatagagttgag
cataacccaaagaggcttgaggcagcataccgagagacttgctctcgccgtggcaccgcc
gc-ctacccactcctcggctcgggtatatatcaagtccccgtcagtctcagctttgacgc
ttgggagcgtaaccaccgccccggggacgagctctacctaaccgacctcgctgccacctg
gtttgaggctaataagccaacacagccggcccttacaataactgaggatgcagcccgcac
agccaacctagcgctggagatcgatgctgctacggaggtcggccgggcttgtgccggctg
tgcagttagtcctggggttg-tgcact-atcagtttactgccggagtcccaggttcgggg
aagtcgcgttctatacagcagggggatgttgatgtagtggttgtccccactcgggagctc
cggaatagttggcgtcgccggggtttcgcagcctttacacctcatacggcggcccgtgtc
accacgggccgtcgtgttgtgattgatgaggccccatcccttccgccgcatttgttgcta
ctacacatgcagcgggcctcgtcggtccacctcctcggcgacccaaaccagatccctgct
atagacttcgagcacgccggcctggtccccgcaatacgccctgagcttgcgcccaccagc
tggtggcatgttacccaccgctgccccgctgacgtgtgcgagcttatacgcggggcttac
cccaaaatccagaccactagccgcgtgctgcggtctttattctggaatgagcctgccatc
ggccagaagttagtttttacccaggctgctaaggccgctaaccccggtgcgatcacagtc
cacgaggcccagggcgccactttcacggaaaccacaatcatagccacagctgatgccagg
gggctcatccaatcttcccgagcacatgccatagttgcacttacccgccacacagagaag
tgcgttattcttgacgcccccggcttgttacgtgaggttggtatatcggatgtgattgtc
aacaattttttcctcgccggcggggaggtgggtcaccatcgcccctctgtgatacctcgc
ggtaatcctgaccagaacctcgcgacactacaggcctttccaccttcctgccagattagt
gcctatcaccagttagctgaggagcttggccaccgtccagctcccgtcgccgctgtcctg
cccccttgccctgaacttgagcaaggtttattatatatgccgcaggagctcacggtgtct
gatagcgtgctggtctttgaactcacggacatagtccactgccggatggctgcccctagc
cagcggaaggccgtcctatcgacgcttgtgggtaggtacggccgtcggacgaagctgtat
gaagcagcccactctgacgttcgcgagtccctggctagattcatccccaccattgggccc
gttcaggctactacgtgtgagttatatgagctggttgaggccatggtggagaagggtcag
gacggctccgccgtgcttgagctcgacctctgcaatcgtgatgtctcgcgtatcacgttt
ttccagaaagattgtaataaatttaccacaggggagaccattgcccacggtaaggtcggt
cagggcatctcggcctggagtaagaccttctgtgccctgtttggtccgtggttccgtgct
attgaaaaagaaatactagccctgctcccgcctaatatcttctacggcgacgcatatgaa
gagtctgtgtttgccgccgctgtgtcaggggcaggctcaagcatggtatttgagaatgat
ttttcagagtttgatagcacccaaaataacttctcccttggcctcgagtgtgtagttatg
gaggaatgtggcatgccccagtggctgatccggttgtaccatctggttcggtcggcctgg
atcctacaggcgccgaaggagtctcttaggggattttggaagaagcattctggtgagccc
ggcactctcctttggaacactgtttggaatatggcgatcatagcacactgctatgagttt
cgtgattttagggttgccgcttttaagggagatgactccgtggtcctctgtagcgactac
cgtcagagccgcaatgcagcggccctgattgcaggttgcgggctcaaactgaaggttgat
tatcgccccattgggttgtatgctggtgtggtagtggcccctggtctggggactctaccc
gatgtggtgcgctttgccggccggctgtctgagaagaactggggccctgggccggagcgg
gctgagcagttgcgcctagctgtttgtgatttccttcgagggttaacgaatgttgcgcag
gtatgtgtcgatgttgtatcccgagtttatggagtcagccctgggctggtacataacctt
attggcatgctgcaaactatagctgatggcaaagcccactttacagagactgttaaacct
gtgcttgacctcacgaactctatcatacagcgggtggaatgaataacatg-tt-------
-ttgtgcattgcccatgggatcaccatgcgccctagggctgttctgttgctgttcttcgt
gcttctgcctatgctgcccgcgccaccggccggccagccgtctggccgccgtcgtgggcg
gcgcagcggcggtgccggcagtggtttctggggtgacagggttgattctcagcccttcgc
cctcccctatattcatccaaccaacccctttgcctccgacgtcgtaccgcaatccggggc
tggagctcgccctcgacagccaccccgccccgtcggctcctccaggcgtgaccagtccca
gcgcccctccgctgtcccacgtcgtcgatctgccccagctggggctgcgccgctgactgc
cgtatcgcctgcccccgatacagcccctgtgcctgatgtcgactctcgcggcgctatatt
gcggcgccagtacaatttatccacatccccgcttacatcatctgttgcttcgggcactaa
tctggttctttatgctgccccgctaaacccattgctgccccttcaggatggcactaacac
tcacatcatggccactgaggcatctaattatgctcagtatcgggttgtccgagctacgat
tcgttacaggccattggtgccaaatgctgttggcggttatgcaatatccatctcattttg
gcctcagactactactacccccacgtctgttgatatgaactccattacttccactgatgt
taggattctggttcagcccggcattgcttctgagttggttatccctagtgagcgcctcca
ttatcgtaaccagggctggcgctctgtggagacctcgggtgtggctgaggaggaggctac
ttctggtttggtaatgctttgtatccatggctcccctgttaattcctacaccaatacccc
ctataccggggcgcttgggctccttgattttgctctagagcttgagtttaggaacctgac
acccgggaataccaacactcgtgtgtcccggtatacaagcacagcccgtcatcggctgcg
ccgcggtgcagatggcaccgcggagcttaccaccacagcggccacgcgcttc--atgaag
gacttgcacttcaccgg-tacgaatggggtcggtgaggtgggtcgtggcatcgctctcac
actc-tttaatcttgctgacacgcttctcggtggtttgccgacagaattgatttcgtcgg
ctggaggacagttattctactcccgccccgtcgtctcagccaatggcgagccgactgtca
agctatatacatctgtagagaatgcgcagcaggataaagggatcgctatcccacatgaca
tagatctgggtgactcccgtgtggtcatccaagactatgacaaccagcatgagcaggatc
gacccaccccctcgcctgccccttctcgccctttttcggttcttcgcgctaatgatgttt
tatggctttctcttactgccgccgagtatgaccagactacatatgggtcgtccaccaacc
cgatgtatgtctcggatactgtcacatttgtcaacgtggctacaggagctcaggctgtcg
cccgttcccttgactggtctaaagttactctggacggtcgccctcttaccactatccagc
agtattccaaaacattttatgttctcccgcttcgcgggaagttatctttctgggaggccg
ggacgactaaggccggctacccctataattataatacaactgccagtgatcagattctga
ttgaaaatgcagctggtcatcgtgttgctatttccacgtataccaccagcttgggcgcag
gccctgtgtctgtttctgcagttggtgttttagccccacattcggcccttgcagtacttg
aagacactattgattaccctgcccgtgcccacactttcga
>MW355218
atggaggcccaccagttcattaaggctcctggcatt-actactgccatcgagcaagctgc
tctggctgcggccaattctgccctggcgaatgctgtggtggttcggccgtttttatctcg
tgtgcaaactgagattcttattaatttgatgcaaccccggcagttggtttttcgacctga
agtgctttggaaccatcctatccaacgggttatccataatgaacttgaacagtactgtcg
ggcccgggctggtcgttgtttagaggttggggcccacccaagatctattaatgacaaccc
aaatgttctgcaccggtgctttctacgaccagtcgggagagatgttcagcgctggtactc
tgctcctacccgcggccctgcggctaactgccgccgttctgccctgcgtggccttccccc
cgttgatcgtacctattgttttgatggattttcccgctgctcatttgccgcagagactgg
ggttgctctctattctttgcatgacctctggccggccgatgttgcggaggctatggcccg
acacgggatgacacgcttgtatgctgcactacatctcccccctgaagtactactaccacc
cggtacttaccatacaacttcataccttctgattcacgatggcaatcgtgctgttgtgac
ctatgaaggtgatactagtgcaggctacaaccatgatgtttccatacttcgtgcatggat
ccgcacaactaagatagtcggcgaccatccgctggtgatagagcgtgtgcgggctattgg
ctgccattttgtgctgctgcttactgcagcccctgagccgtcaccaatgccttatgtccc
atacccccggtcgacagaggtgtatgttcgctctatatttggccctggcgggtccccatc
cctattcccatcagcttgctctacgaaatctacatttcacgccgtcccagcccgcccatc
tcgatgtctctgggacttatgccgtccatggccgtcaacttgaggccctgtatagggcgc
ttaacatcccgcatgacatcgctgcccgagcctcccgtttgactgccaccgtcgaactcg
ttgcaggtccagaccgtttggagtgccgtactgtgcttgggaataagactttccggacga
cggtggttgatggcgcccatcttgaggcgaacggccccgagcagtacgttctctcgtttg
acgcctctcgcatggggc-aaaggtgtatgcgggg-tcactgtttgagtccgactgtgat
tggctggttaatgcgtcgaatcccggccatcgtcctggcggcggcctttgccatgctttc
taccaacgctaccccgagtctttccacccaactgagttcattatgcgcgacggtcttgcc
gcgtacactttaactccccggcctattatccatgcagtggcccctgattatagagttgag
cataacccaaagaggcttgaggcagcataccgagagacttgctctcgccgcggcaccgcc
gc-ctacccactcctcggctcgggcatatatcaagtccccgtcagtctcagctttgatgc
ttgggagcgtaaccaccgccccggggacgagctctatctaaccgacctcgccgccacctg
gtttgaggctaataagccaacacagccggcccttacaataactgaggatgcagcccgcac
agccaacctagcgctggagatcgatgctgctacggaggtcggccgggcttgtgccggctg
tgcagttagtcctgggattg-tgcact-atcagtttactgccggggtcccaggttcgggg
aagtcgcgttctatacagcagggggatgttgatgtagtggtcgtccccactcgggagctc
cggaatagttggcgtcgccggggtttcgcagcttttacacctcacacggcggcccgtgta
accacgggccgtcgtgttgtgattgatgaggccccgtcccttccgccgcatttgttgcta
ctacacatgcagcgggcctcgtcggtccacctcctcggcgacccaaaccagatccctgct
atagacttcgagcacgccggcctggtccccgcaatacgccctgagcttgcacccaccagt
tggtggcatgtcacccaccgctgccccgctgacgtgtgcgagcttatacgcggggcttat
cccaaaatccagaccactagccgcgtgctgcggtctttattctggaatgagcctgccatc
ggccagaagttagtttttacccaggctgctaaggccgccaaccccggtgcgatcacagtc
cacgaggcccagggcgccactttcacggaaactacaatcatagccacagctgatgccagg
gggctcatccaatcttcccgagcacatgccatagttgcacttacccgccacacagagaag
tgcgttattcttgacgcccccggcttgttacgtgaggttggtatatcggatgtgattgtc
aacaatttcttcctcgccggcggggaggtgggtcaccatcgcccctctgtgatacctcgc
ggtaatcctgaccagaacctcgcgacactacaggcctttccaccttcctgccagattagt
gcctatcaccagttagctgaggagcttggccaccgcccagctcccgtcgccgctgtcctg
cccccttgccctgaacttgagcaaggtttattatatatgccgcaggagcttacggtgtct
gatagcgtgctggtctttgaactcacggacatagtccactgccggatggctgcccctagc
cagcggaaggccgtcctatcgacgcttgtgggtaggtacggccgtcggacgaagctgtat
gaagcagcccactctgacgttcgtgagtccctggctagattcatccccaccattgggccc
gttcaggctactacgtgtgagttatatgagctggttgaggccatggtggagaagggtcag
gacggctctgccgtgcttgagctcgacctctgcaatcgtgatgtatcgcgtatcacgttt
ttccagaaagattgtaataaattcaccacaggggagaccattgcccacggtaaggtcggc
cagggcatctcggcctggagtaagaccttctgtgccctgtttggtccgtggtttcgtgct
attgaaaaagaaatactagccctgctcccgcctaatatcttctacggcgacgcatacgaa
gagtctgtgtttgccgccgctgtgtcaggggcaggctcaagcatggtatttgagaatgat
ttttcagagtttgatagcacccaaaataacttctcccttggcctcgagtgtgtagttatg
gaggaatgtggcatgccccagtggctgatccggttgtaccatctggtccggtcggcctgg
atcctacaggcgccgaaggagtctcttaagggattttggaagaagcactctggtgagccc
ggtaccctcctttggaacactgtttggaatatggcgatcatagcacactgctatgagttt
cgtgattttagggttgccgcttttaagggagatgactccgtggtcctctgtagcgactac
cgtcagagccgcaatgcagcggccctgattgcaggttgcgggctcaaactgaaggttgat
tatcgccccattgggttgtatgctggtgtggtggtggcccctggtctggggactctaccc
gatgtggtgcgctttgccggccggctgtctgagaagaactggggccctgggccggagcgg
gctgagcagttgcgcctagctgtttgtgatttccttcgagggttaacgaatgttgcgcag
gtatgtgtcgatgttgtatcccgagtctatggagtcagccctgggttggtacataacctt
attggcatgctgcaaactatagctgatggcaaagcccactttacagagactgttaaacct
gtgcttgacctcacgaactctatcatacagcgggtggaatgaataacatg-tt-------
-ttgtgcattgcccatgggatcaccatgcgccctagggctgttctgttgctgttcttcgt
gcttctgcctatgctgcccgcgccaccggccggccagccgtctggccgccgtcgtgggcg
gcgcagcggcggtgccggcagtggtttctggggtgacagggttgattctcagcccttcgc
cctcccctatattcatccaaccaacccctttgcctccgacgtcgtaccgcaatccggggc
tggagctcgccctcgacagccaccccgccccctcggctcctcttggcgtgaccagtccca
gcgcccctccgttgtcccacgtcgtcgatctgccccagctggggctgcgccgctgactgc
catttcgcccgcccccgatacagcccctgtgcctgatgtcgactctcgtggcgctatatt
gcggcgccagtacaatttatccacatccccgctcacatcatctgttgcttcgggtactaa
tctggttctttatgctgccccgctaaacccattgctgccccttcaggatggcactaacac
tcacatcatggccactgaggcatctaattatgcccagtatcgggttgtccgagctacgat
tcgttacaggccattggtgccaaatgctgtcggcggctatgcaatatccatctcattttg
gccccagactactactacccccacgtctgttgatatgaactctattacttccactgatgt
taggattctggttcagcccggcattgcttctgagttggttatccctagtgagcgcctcca
ttatcgtaaccagggctggcgctctgtggagacctcgggtgtggttgaagaggaggctac
ttctggtttggtaatgctttgtatccatggctcccctgttaattcctacaccaatacccc
ctataccggggcgcttgggctccttgattttgctttagagcttgagtttaggaacctgac
acccgggaacaccaacactcgtgtgtcccggtatacaagcacagcccgtcatcggctgcg
ccgcggtgctgatggcaccgcggagcttactaccacagcggccacgcgcttc--atgaag
gacctgcacttcaccgg-tacgaatggggtcggtgaggtgggtcgtggcattgccctcac
actc-tttaatcttgctgacacgcttctcggtggtttgccgacagaattgatttcgtcgg
ctggaggacagttattctactcccgccccgtcgtctcagccaatggcgagccgactgtca
agctatatacatctgtagagaatgcgcagcaggataaagggatcgctatcccacatgaca
tagatctgggtgactcccgtgtggtcatccaagactatgacaaccagcatgagcaggatc
gacccaccccctcgcctgccccttctcgccctttttcggttcttcgcgctaatgatgttt
tatggctttctcttactgccgccgagtatgaccagactacatatgggtcgtccaccaacc
cgatgtatgtctcggatactgtcacatttgtcaacgtggctacaggagctcaggctgtcg
cccgttcccttgactggtctaaagttactctggacggccgccctcttactactatccagc
agtactccaaaacattttatgttctcccgcttcgcgggaagttatccttctgggaggccg
ggacgactaaggccggctacccctataattataatacaactgccagtgaccagattctga
ttgaaaatgcggctggtcatcgtgttgctatttccacgtataccaccagcttgggcgcag
gccctgtgtctgtatctgcagttggtgttttagccccacattcggcccttgcagtacttg
aagacactattgattaccctgcccgtgcccacacttttga
>MF444115
atggaggcccaccagttcattaaggctcctggcatt-actactgccatcgagcaagctgc
tctggctgcggccaattctgccctggcgaatgctgtggtggttcggccgtttttatctcg
tgtgcaaactgagattcttattaatttgatgcaacctcggcagttggtttttcgacctga
agtgctctggaaccatcctatccaacgggttatccataatgaacttgaacagtactgtcg
ggcccgggctggtcgttgtttagaggttggggcccacccaagatctattaatgacaaccc
aaatgttctgcaccggtgctttctacgaccagttgggagagatgttcagcgytggtactc
tgctcctacccgcggccctgcggctaactgccgccgttctgccctgcgtggcctcccccc
cgttgatcgyacctattgttttgatggattttcccgctgctcatttgccgcagagactgg
ggttgctctctattctttacatgacctctggccggccgatgttgcggaggctatggcccg
acacgggatgacacgcttgtatgctgcactacatctcccccctgaagtactactaccacc
cggtacttaccatacaacttcataccttctgattcacgatggcaatcgtgctgttgtgac
ctatgaaggtgatactagtgcaggctacaaccatgatgtttccatacttcgtgcatggat
ccgcacaactaagatagtcggcgaccatccgctggtgatagagcgtgtgcgggctattgg
ctgccattttgtgctgctgcttactgcagcccctgagccgtcaccaatgccttatgtccc
atacccccggtcgacagaggtgtatgttcgctctatatttggccctggcgggtccccatc
cctattcccatcagcttgctctacgaaatctacatttcacgccgtcccagcccgcccatc
tcgatgtctctgggacttatgccgtccatggccgtcaacttgaggccctgtatagggcgc
ttaacatcccgcatgacatcgctgcccgagcctcccgtttgactgccaccgtcgaactcg
ttgcaggtccagaccgtttggagtgccgtactgtgcttgggaataagactttccggacga
cggtggttgatggcgcccatcttgaggcgaacggccccgagcagtacgttctctcgtttg
acgcctctcgcatggggc-aaaggtgtatgcgggg-tcactgttygagtctgactgtgat
tggctggttaatgcgtcgaatcccggccatcgtcctggcggcggcctttgccatgctttc
taccaacgctaccccgagtctttccacccaactgagttcattatgcgcgacggtcttgcc
gcgtacactttaactccccggcctattatccatgcagtggcccctgattatagagttgag
cataacccaaagaggcttgaggcagcataccgagagacttgctctcgccgcggcaccgcc
gc-ctacccactcctcggctcgggcatatatcaagtccccgtcagtctcagctttgacgc
ttgggagcgtaaccaccgccccggggacgagctctatctaaccgacctcgccgccacctg
gtttgaggctaataagccaacacagccggcccttacaataactgaggatgcagcccgcac
agccaacctagcgctggagatcgatgctgctacggaggtcggccgggcttgtgccggctg
tgcagttagtcctgggattg-tgcact-atcagtttactgccggggtcccaggttcgggg
aagtcgcgttctatacagcagggggatgttgatgtagtggttgtccccactcgggagcty
cggaatagttggcgtcgccggggtttcgcagcttttacacctcatacggcggcycgtgta
accacgggccgtcgtgttgtgattgatgaggccccatcccttccgccgcatttgttgcta
ctacacatgcagcgggcctcgtcggtccacctcctcggygacccaaaccagatccctgct
atagayttcgagcacgccggcctggtccccgcaatacgccctgagcttgcacccaccagt
tggtggcatgtcacccaccgctgccccgctgacgtgtgcgagcttatacgcggggcttay
ccmaaratccagaccactagccgcgtgctgcgatctttattctggaatgagcctgccatc
ggccagaagttagtttttacccaggctgctaaggccgccaaccccggtgcgatcacagtc
cacgaggcccagggcgccactttcacggaaactacaatcatagccacagctgatgccagg
gggctcatccaatcttcccgagcacatgccatagttgcacttacccgccacacagagaag
tgcgttattcttgacgcccccggcttgttacgtgaggttggtatatcggatgtgattgtc
aacaattttttcctcgccggcggggaggtaggtcaccatcgcccctctgtgatacctcgc
ggtaatcctgaccagaacctcgcgacactacaggcctttccaccttcctgccagattagt
gcctatcaccagttagctgaggagcttggccaccgcccagctcccgtcgccgctgtcctg
cccccttgccctgaacttgagcaaggtttattatatatgccgcaggagcttacggtgtct
gatagcgtgctggtctttgaactcacggacatagtccactgccggatggctgcccctagc
cagcggaaggccgtcctatcgacgcttgtgggtaggtacggccgtcggacgaagttgtat
gaagcagcccactctgacgttcgtgagtccctggctagattcatccccaccattgggccc
gttcaggctactacgtgtgagttatatgagctggttgaggccatggtggagaagggtcag
gacggctctgccgtgcttgagcttgacctctgcaatcgtgatgtatcgcgtatcacgttt
ttccagaaagattgtaataaattcaccacaggggagaccattgcccacggtaaggtcggc
cagggcatctcggcctggagtaagaccttctgtgccctgtttggtccgtggtttcgtgct
attgaaaaagaaatactagccctgctcccgcctaatatcttctacggcgacgcatacgaa
gagtctgtgtttgccgccgctgtgtcaggggcaggctcaagcatggtatttgagaatgat
ttttcagagtttgatagcacccaaaataacttctcccttggcctcgagtgtgtagttatg
gaggaatgtggcatgccccagtggctgatccggttgtaccatctggtccggtcggcctgg
atcctacaggcgccgaaggagtctcttaagggattttggaagaagcaytctggygagccc
ggtaccctcctttggaacactgtttggaatatggcgatcatagcacactgctatgagttt
cgtgattttagggttgccgcttttaagggagatgactccgtggtcctctgcagcgactat
cgtcagagccgcaatgcagcggccctgattgcaggttgcgggctcaaactgaaggttgat
tatcgccccattgggttgtatgctggtgtggtggtggcccctggtctggggactctaccc
gatgtggtgcgctttgccggccggctgtctgagaagaactggggccctgggccggagcgg
gctgagcagttgcgcctagctgtttgtgatttccttcgagggttaacgaatgttgcgcag
gtatgtgtcgatgttgtatcccgagtctatggagtcagccctgggttggtacataacctt
attggcatgctgcaaactatagctgatggcaaagcccactttacagagactgttaaacct
gtgcttgacctcacgaactctatcatacagcgggtggaatgaataacatg-tt-------
-ttgtgcattgcccatgggatcaccatgcgccctagggctgttctgttgctgttcttcgt
gcttctgcctatgctgcccgcgccaccggccggccagccgtctggccgccgtcgtgggcg
gcgcagcggcggtgccggcagtggtttctggggtgacagggttgattctcagcccttcgc
cctcccctatattcatccaaccaacccctttgcctccgacgtcgtaccgcaatccggggc
tggagctcgccctcgacagccaccccgccccctcggctcctcttggcgtgaccagtccca
gcgcccctccgttgtcccacgtcgtcgatctgccccagctggggctgcgccgctgactgc
catttcgcctgcccccgatacagcccctgtgcctgatgttgactctcgtggcgctatatt
gcggcgccagtacaatttatccacatccccgctcacatcatctgttgcttcgggtactaa
tctggtcttgtatgctgccccgctaaacccattgctgccccttcaggatggcactaacac
tcacatcatggccactgaggcatctaattatgcccagtatcgggttgtccgagctacgat
tcgttacaggccattggtgccaaatgctgtcggcggttatgcaatatccatctcattttg
gccccagactactactacccccacgtctgttgatatgaactctattacttccactgatgt
taggattctggttcagcccggcattgcttctgagttggttatccctagtgagcgcctcca
ttatcgtaaccagggctggcgctctgtggagacctcgggtgtggctgaagaggaggctac
ttctggtttggtaatgctttgtatccatggctcccctgttaattcctacaccaatacccc
ctataccggggcgcttgggctccttgattttgctttagagcttgagtttaggaacctgac
acccgggaacaccaacactcgtgtgtcccggtatacaagcacagcccgtcatcggctgcg
ccgcggtgctgatggcaccgcggagcttactaccacagcggccacgcgcttc--atgaag
gacttgcacttcaccgg-tacgaatggggtcggtgaggtgggtcgtggcattgccctcac
actc-tttaatcttgctgacacgcttctcggtggtttgccgacagaattgatttcgtcgg
ctggaggacagttattctactcccgccccgtcgtctcagccaatggcgagccgactgtca
agctatatacatctgtagagaatgcgcagcaggataaagggatcgctatcccacatgaca
tagatctgggtgactcccgtgtggtcatccaagactatgacaaccagcatgagcaggatc
gacccaccccctcgcctgccccttctcgccctttttcggttcttcgcgctaatgatgttt
tatggctttctcttactgccgccgagtatgaccagactacatatgggtcgtccaccaacc
cgatgtatgtctcggatactgtcacatttgtcaacgtggctacaggagctcaggctgtcg
cccgttcccttgactggtctaaagttactctggacggccgccctcttactactatccagc
agtactccaaaacattttatgttctcccgcttcgcgggaagttatccttctgggaggccg
ggacgactaaggccggctacccctataattataatacaactgccagtgaccagattctga
ttgaaaatgcggctggtcatcgtgttgctatttccacgtataccaccagcttgggcgcag
gccctgtgtctgtttctgcagttggtgttttagccccacattcggcccttgcagtacttg
aagacactattgattaccctgcccgtgcccacacttttga
>MH504138
atggaggcccatcagttcattaaggctcctggcatt-actactgccattgagcaagctgc
tctggctgcggccaattctgccctggcgaatgctgtggtggttcggccgtttttatctcg
tgtgcaaaccgagattcttattaatttaatgcaaccccggcagttggtttttcgacctga
agtgctctggaatcatcctatccaacgggttatccataatgaacttgaacagtactgtcg
ggcccgggctggtcgttgtttagaggttggggcccacccaagatccattaatgacaaccc
aaatgttctgcaccggtgctttctacgaccagttgggagagatgttcagcgctggtactc
tgcccctacccgcggccctgcggctaactgccgccgttctgccttgcgtggcctcccccc
cgttgatcgtacctattgttttgatggtttttcccgctgctcatttgccgcagagactgg
ggttgccctttattccttgcatgacctctggccggccgatgttgcggaggctatggcccg
acacgggatgacacgcttgtatgctgcactacatctcccccctgaagtactactaccacc
cggtacttaccatacaacttcataccttctgattcacgatggtgatcgtgctgttgtgac
ctatgaaggtgatactagtgcaggctacaaccatgatgtttccatacttcgtgcatggat
ccgcacaactaagatagtcggcgaccatccgctggtgatagagcgtgtgcgggctattgg
ctgccattttgtgctgctgcttactgcagcccctgagccgtcaccaatgccttatgtccc
atacccccggtcgacagaggtgtatgtccgctctatatttggccctggcgggtccccatc
cctattcccatcagcttgctctacgaaatctacatttcacgctgtcccagcccgcccatc
tcgatatttctgggacttatgccgtccatggccgtcaacttgaggctctgtacagggcgc
ttaacatcccgcatgacatcgctgcccgagcctcccgtttaactgccaccgtcgaactcg
ttgcaggtccagaccgcttggagtgccgcactgtgcttgggaataagactttccggacga
cggtggttgatggcgcccatcttgaggcgaacggccccgagcagtacgttctctcgtttg
acgcctctcgcatggggc-aaaggtgtatgcgggg-tcactgtttgagtctgactgtgac
tggctggttaatgcgtcgaatcccggccatcgtcctggcggcggcctttgccatgccttc
tatcaacgctaccccgagtctttccacccaactgagttcattatgcgcgacggtcttgcc
gcgtacactttaactccccggcctattatccatgcagtggcccctgattatagagttgag
cataacccaaagaggcttgaggcagcataccgagagacttgctctcgccgcggcaccgcc
gc-ctacccactcctcggctcgggcatataccaagtccccgtcagcctcagctttgacgc
ttgggagcgtaaccaccgccccggggacgagctctacctaaccgacctcgccgccacctg
gtttgaggctaataagccaacacagccggcccttacaataactgaggatgcagcccgcac
agccaacctagcgctggagattgatgctgctacggaggtcggccgggcctgtgccggctg
tgcagttagtcctggggttg-tgcact-atcagtttactgccggggtcccaggttcgggg
aagtcgcgctctatacagcagggggatgttgatgtagtggttgtccccactcgggagctc
cggaatagttggcgtcgccggggttttgcagcttttacacctcatacggcggcccgtgtt
accacgggccgtcgtgttgtgattgatgaggccccatcccttccgccgcacttgttgcta
ttacacatgcagcgggcctcgtcggtccacctcctcggcgacccaaaccagatccctgct
atagacttcgagcacgccggcctggtccccgcaatacgccctgagcttgcacccaccagt
tggtggcatgtcacccaccgctgccccgctgacgtgtgcgagctcatacgcggggcttac
cccaaaatccaaaccactagccgcgtgctgcggtctttattttggaatgagcctgccatc
ggccagaagttagtttttactcaggctgctaaggccgccaaccctggtgcgatcacagtc
cacgaggcccagggcgccactttcacggaaactacaatcatagccacagctgatgccagg
gggctcatccaatcttcccgagcgcatgccatagttgcacttacccgccacacagagaag
tgcgttattcttgatgcccccggcttgttacgtgaggttggtatatcggatgtgattgtc
aacaacttcttccttgccggtggagaggtgggtcaccatcgcccctcagtgatacctcgc
ggtaatcctgaccagaacctcgcgacactacaggcctttccaccttcttgccagattagt
gcctatcaccagttagctgaggagcttggccaccgcccagctcccgtcgccgctgtcctg
cccccttgccctgaacttgagcaaggcttattatatatgccgcaggagcttacggtgtct
gatagcgtgctggtctttgaactcacggacatagtccactgccggatggctgcccctagc
cagcggaaggccgtcctatcgacgctcgtgggtaggtacggccgtcggacgaagctgtat
gaagcagctcactctgacgtccgtgagtccctggctagattcatccccaccattgggccc
gttcaggccactacgtgtgagttgtatgagctggttgaggccatggtcgagaagggtcag
gacggctctgccgtgcttgagctcgacctctgcaatcgtgatgtatcgcgtatcacattt
ttccagaaagattgtaataaattcaccacaggggagaccattgcccacggtaaggtcggc
cagggcatctcggcctggagtaagactttctgtgccctgtttggtccgtggtttcgtgct
attgaaaaagaaatactagccctgctcccgcctaatatcttctacggtgacgcatacgag
gagtctgtgtttgccgccgctgtgtcaggggcaggctcaagcatggtatttgagaatgat
ttttcagagtttgatagcacccagaataacttctcccttggcctcgagtgtgtagttatg
gaggaatgtggcatgccccagtggctaatccggttgtaccatttggttcggtcggcctgg
attctacaggcaccgaaggagtctcttaagggattttggaagaagcactctggtgagccc
ggtaccctcctttggaacactgtttggaatatggcgatcatagcacactgctatgagttt
cgtgatcttagggttgccgctttcaagggagatgactccgtggtcctctgtagcgactac
cgtcagagccgcaatgcagcggccctgattgcaggttgcgggctcaaactgaaggttgat
tatcgccctatcgggttgtatgctggtgttgtggtggcccctggtctggggactctaccc
gacgtggtgcgctttgccggccggctgtctgagaagaactggggccctgggccggagcgg
gctgagcagttgcgcctagctgtttgtgatttccttcgagggttaacgaatgttgcgcag
gtatgtgtcgatgttgtatcccgagtttatggagttagccctgggttggtacataacctt
attggcatgctgcaaaccatagctgatggcaaggcccattttacagagactgttaaacct
gtgcttgacctcacgaactctatcatacagcgggtggaatgaataacatg-tt-------
-ttgtgcattgcccatgggatcaccatgcgccctagggctgttctgttgctgttcttcgt
gcttctgcctatgctgcccgcgccaccggccggccagccgtctggccgccgtcgtgggcg
gcgcagcggcggtgccggcagtggtttctggggtgacagggttgattctcagcccttcgc
cctcccctatattcatccaaccaacccctttgccgccgacgtcgtaccgcaatccggggc
tggagctcgccctcgacagccaccccgccccctcggctcctcttggcgtgaccagtccca
gcgcccctccgctgccccacgtcgtcgatctgccccagctggggctgcgccgctgactgc
catatcacctgcccccgatacagcccctgtgcctgatgtcgactctcgcggcgccatatt
gcggcgccagtacaatttatccacatccccgctcacatcatctgttgcttcgggtactaa
tttggttctttatgctgccccgctaaaccctttgctgccccttcaggatggcactaatac
tcacatcatggccactgaggcatctaattatgcccagtatcgggttgtccgagctacgat
tcgttacaggccattggtgccaaatgctgtcggcggttatgcaatatccatctcattttg
gcctcagactactactacccccacgtctgttgacatgaactctattacttccactgatgt
tagaattctagttcagcccggcattgcttctgagttggttatccctagtgagcgcctcca
ttatcgtaaccagggctggcgctctgtggagacctcgggtgtggctgaagaggaggctac
ttctggtttggtaatgctttgtatccatggctctcctgttaattcctacaccaatactcc
ctacactggggcgcttgggctccttgattttgctttagagcttgagtttaggaacctgac
acccgggaacaccaacacccgtgtgtcccggtatacaagcacagcccgtcatcggctgcg
ccgcggtgctgatggcaccgcggagcttaccaccacagcggccacgcgcttc--atgaag
gacttgcacttcaccgg-tacgaatggggtcggtgaggtgggtcgtggcattgctctcac
actc-tttaatcttgctgacacgcttctcggtggtttgccgacagaactaatttcgtcgg
ctgggggacagttattttactcccgccccgtcgtctcagccaatggcgagccgactgtca
agctatatacatctgtagagaatgcgcagcaggataaagggatcgctattccacatgata
tagatctgggtgactcccgtgttgtcatccaagactatgacaaccagcatgagcaggatc
gacccaccccctcgcctgccccttctcgccctttttcggttcttcgtgctaatgatgttt
tatggctttctcttactgccgccgagtatgaccagactacatatgggtcgtctaccaacc
cgatgtatgtctcggatactgtcacatttgtcaacgtggctacaggagcccaggctgtcg
cccgttcccttgactggtctaaagttactctggacggccgccctcttactactatccagc
agtactctaaaacattttatgttctcccgcttcgcgggaagttatctttctgggaggccg
ggacgactaaggctggttacccttataattataatacaactgccagtgatcagattctga
ttgaaaatgcggctggtcatcgtgttgctatttccacgtataccaccagcttgggcgctg
gccctgtgtctgtttctgcagttggtgttttagccccacattcggcccttgcagtccttg
aagacactattgactaccctgcccgtgcccacactttcga
>MH504127
atggaggcccaccagttcattaaggctcctggcatt-actactgccattgagcaagctgc
tctggctgcggccaattctgccctggcgaatgctgtggtggttcggccgtttttatctcg
tgtgcaaaccgagattcttattaatttaatgcaaccccggcagttggtttttcgacctga
agtgctctggaatcatcctatccaacgggttatccataatgaacttgaacagtactgtcg
ggcccgggctggtcgttgtttagaggttggggcccacccaagatccattaatgacaaccc
aaatgttctgcaccggtgctttctacgaccagttgggagagatgttcagcgctggtactc
tgcccctacccgcggccctgcggctaactgccgccgttctgccttgcgtggcctcccccc
cgttgatcgtacctattgttttgatggtttttcccgctgctcatttgccgcagagactgg
ggttgccctttattctttgcatgacctctggccggccgatgttgcggaggctatggcccg
acacgggatgacacgcttgtatgctgcactacatctcccccctgaagtactactaccacc
cggtacttaccatacaacttcataccttctgattcacgatggtgatcgtgctgttgtgac
ctatgaaggtgatactagtgcaggctacaaccatgatgtttccatacttcgtgcatggat
ccgcacaactaagatagtcggcgaccatccgctggtgatagagcgtgtgcgggctattgg
ctgccattttgtgctgctgcttactgcagcccctgagccgtcaccaatgccttatgtccc
atacccccggtcgacagaggtgtatgtccgctctatatttggccctggcgggtccccatc
cctattcccatcagcttgctctacgaaatctacatttcacgctgtcccagcccgcccatc
tcgatatttctgggacttatgccgtccatggccgtcaacttgaggctctgtacagggcgc
ttaacatcccgcatgacatcgctgcccgagcctcccgtttaactgccaccgtcgaacttg
ttgcaggtccagaccgcttggagtgccgcactgtgcttgggaataagactttccggacga
cggtggttgatggcgcccatcttgaggcgaacggccccgagcagtacgttctctcgtttg
acgcctctcgcatggggc-aaaggtgtatgcgggg-tcactgtttgagtctgattgtgac
tggctggttaatgcgtcgaatcccggccatcgtcctggcggcggcctttgccatgccttc
tatcaacgctatcccgagtctttccacccaactgagttcattatgcgcgacggtcttgcc
gcgtacactttaactccccggcctattatccatgcagtggcccctgattatagagttgag
cataacccaaagaggcttgaggcagcataccgagagacttgctctcgccgcggcaccgcc
gc-ctacccactcctcggctcgggcatataccaagtccccgtcagcctcagctttgacgc
ttgggagcgtaaccaccgccccggggacgagctctacctaaccgacctcgccgccacctg
gtttgaggctaataagccaacacagccggcccttacaataactgaggatgcagcccgcac
agccaacctagcgctggagattgatgctgctacggaggtcggccgggcctgtgccggctg
tgcagttagtcctggggttg-tgcact-atcagtttactgccggggtcccaggttcgggg
aagtcgcgctctatacagcagggggatgttgatgtagtggttgtccccactcgggagctc
cggaatagttggcgtcgccggggttttgcagcttttacacctcatacggcggcccgtgtt
accacgggccgtcgtgttgtgattgatgaggccccatcccttccgccgcacttgttgcta
ttacacatgcagcgggcctcgtcggtccacctcctcggcgacccaaaccagatccctgct
atagacttcgagcacgccggcctggtccccgcaatacgccctgagcttgcacccaccagt
tggtggcatgtcacccaccgctgccccgctgacgtgtgcgagcttatacgcggggcttac
cccaaaatccaaaccactagccgcgtgctgcggtctttattttggaatgagcctgccatc
ggccagaagttagtttttactcaggctgctaaggccgccaaccctggtgcgatcacagtc
cacgaggcccagggcgccactttcacggaaactacaatcatagccacagctgatgccagg
gggctcatccaatcttcccgagcgcatgccatagttgcacttacccgccacacagagaag
tgcgttattcttgatgcccccggcttgttacgtgaggttggtatatcggatgtgattgtc
aacaacttcttccttgccggtggagaggtgggtcaccatcgcccctcagtgatacctcgc
ggtaatcctgaccagaacctcgcgacactacaggcctttccaccttcttgccagattagt
gcctatcaccagttagctgaggagcttggccaccgcccagctcccgtcgccgctgtcctg
cccccttgccctgaacttgagcaaggcttattatatatgccgcaggagcttacggtgtct
gatagcgtgctggtctttgaactcacggacatagtccactgccggatggctgcccctagc
cagcggaaggccgtcctatcgacgctcgtgggtaggtacggccgtcggacgaagctgtat
gaagcagctcactctgacgtccgtgagtccctggctagattcatccccaccattgggccc
gttcaggccactacgtgtgagttgtatgagctggttgaggccatggtcgagaagggtcag
gacggctctgccgtgcttgagctcgacctctgcaatcgtgatgtatcgcgtatcacattt
ttccagaaagattgtaataaattcaccacaggggagaccattgcccacggtaaggtcggc
cagggcatctcggcttggagtaagactttctgtgccctgtttggtccgtggtttcgtgct
attgaaaaagaaatactagccctgctcccgcctaatatcttctacggtgacgcatacgag
gagtctgtgtttgccgccgctgtgtcaggggcaggctcaagcatggtatttgagaatgat
ttttcagagtttgatagcacccagaataacttctcccttggcctcgagtgtgtagttatg
gaggaatgtggcatgccccagtggctaatccggttgtaccatttggttcggtcggcctgg
attctacaggcaccgaaggagtctcttaagggattttggaagaagcactctggtgagccc
ggtaccctcctttggaacactgtttggaatatggcgatcatagcacactgctatgagttt
cgtgatcttagggttgccgctttcaagggagatgactccgtggtcctctgtagcgactac
cgtcagagccgcaatgcagcggccctgattgcaggttgcgggctcaaactgaaggttgat
tatcgccctatcgggttgtatgctggtgttgtggtggcccctggtctggggactctaccc
gacgtggtgcgctttgccggccggctgtctgagaagaactggggccctgggccggagcgg
gctgagcagttgcgcctagctgtttgtgatttccttcgagggttaacgaatgttgcgcag
gtatgtgtcgatgttgtatcccgagtttatggagttagccctgggttggtacataacctt
attggcatgctgcaaaccatagctgatggcaaggcccattttacagagactgttaaacct
gtgcttgacctcacgaactctatcatacagcgggtggaatgaataacatg-tt-------
-ttgtgcattgcccatgggatcaccatgcgccctagggctgttctgttgctgttcttcgt
gcttctgcctatgctgcccgcgccaccggccggccagccgtctggccgccgtcgtgggcg
gcgcagcggcggtgccggcagtggtttctggggtgacagggttgattctcagcccttcgc
cctcccctatattcatccaaccaacccctttgccgccgacgtcgtaccgcaatccggggc
tggagctcgccctcgacagccaccccgccccctcggctcctcttggcgtgaccagtccca
gcgcccctccgctgccccacgtcgtcgatctgccccagctggggctgcgccgctgactgc
catatcacctgcccccgatacagcccctgtgcctgatgtcgactctcgcggcgccatatt
gcggcgccagtacaatttatccacatccccgcttacatcatctgttgcttcgggtactaa
tttggttctttatgctgccccgctaaaccctttgctgccccttcaggatggcactaatac
tcacatcatggccactgaggcatctaattatgcccagtatcgggttgtccgagctacgat
tcgttacaggccattggtgccaaatgctgtcggcggttatgcaatatccatctcattttg
gcctcagactactactacccccacgtctgttgacatgaactctattacttccactgatgt
tagaattctagttcagcccggcattgcttctgagttggttatccctagtgagcgcctcca
ttatcgtaaccagggctggcgctctgtggagacctcgggtgtggctgaagaggaggctac
ttctggtttggtaatgctttgtatccatggctctcctgttaattcctacaccaatacccc
ctacactggggcgcttgggctccttgattttgctttagagcttgagtttaggaacctgac
acccgggaacaccaacacccgtgtgtcccggtatacaagcacagcccgtcatcggctgcg
ccgcggcgctgatggcaccgcggagcttaccaccacagcggccacgcgcttc--atgaag
gacttgcacttcaccgg-tacgaatggggtcggtgaggtgggtcgtggcattgctctcac
actc-tttaatcttgctgacacgcttctcggtggtttgccgacagaactaatttcgtcgg
ctgggggacagttattttactcccgccccgtcgtctcagccaatggcgagccgactgtca
agctatatacatctgtagagaatgcgcagcaggataaagggatcgctattccacatgata
tagatctgggtgactcccgtgttgtcatccaagactatgacaaccagcatgagcaggatc
gacccaccccctcgcctgccccttctcgccctttttcggttcttcgtgctaatgatgttt
tatggctttctcttactgccgccgagtatgaccagactacatatgggtcgtctaccaacc
cgatgtatgtctcggatactgtcacatttgtcaacgtggctacaggagcccaggctgtcg
cccgttcccttgactggtctaaagttactctggacggccgccctcttactactatccagc
agtactctaaaacattttatgttctcccgcttcgcgggaagttatctttctgggaggccg
ggacgactaaggctggttacccctataattataatacaactgccagtgatcagattctga
ttgaaaatgcggctggtcatcgtgttgctatttccacgtataccaccagcttgggcgctg
gccctgtgtctgtttctgcagttggtgttttagccccacattcggcccttgcagtccttg
aagacactattgactaccctgcccgtgcccacactttcga
>MF444085
atggaggcccaccagttcattaaggctcctggcatt-actactgccattgagcaagctgc
tctggctgcggccaattctgccctggcgaatgctgtggtggttcggccgtttttatctcg
tgtgcaaactgagattcttattaatttgatgcaaccccggcagttggtttttcgacctga
agtgctctggaatcatcctatccaacgggttatccataatgaacttgaacagtactgtcg
ggcccgggctggtcgttgtctagaggttggggcccacccaagatccattaatgacaaccc
aaatgttttgcaccggtgcttcctacgaccagttgggagagatgttcagcgctggtactc
tgctcctacccgcggccctgcggctaactgccgccgttctgccttgcgtggcctcccccc
cgttgatcgcacctattgttttgatggattctcccgctgctcatttgccgcagaaactgg
ggttgccctctattccctgcatgacctctggccggccgatgttgcggaggctatggcccg
acacgggatgacacgcttgtatgctgcactacatctcccccctgaagtactactaccacc
cggtacttaccatacaacttcataccttctgattcacgacggtgatcgtgctgttgtgac
ctatgaaggtgatactagtgcaggctacaaccatgacgtctccatacttcgtgcatggat
ccgcacaaccaagataaccggcgaccatccgctggtgatagagcgtgtgcgggctattgg
ctgccattttgtgctgctgcttactgcagcccctgagccgtcaccaatgccttatgtccc
atatccccggtcgacagaggtgtatgtccgctctatattcggtcctggcgggtccccatc
cctattcccatcagcttgctccacgaaatctacattccacgctgtcccagcccgcccatc
tcgatgtttctgggacctatgccgtccacggccgccaacttgaggccctgtatagggcgc
ttaacatcccgcatgacatcgctgcccgagcctcccgtctgactgccaccgtcgaacttg
ttgcaggtccagaccgcttggagtgccgcactgtgctcgggaataagactttccggacga
cggtggttgatggcgcccatcttgaggcgaacggccctgagcagtacgttctttcgtttg
acgcctctcgcatggggc-aaaggtgtatgcgggg-tcattgtttgagtctgactgtgat
tggctggttaatgcgtcgaatcccggccatcgtcctggcggcggcctttgccatgccttc
taccaacgctaccccgagtctttccacccgactgagttcattatgcgcgacggtcttgcc
gcgtatactttaaccccccggcctattattcatgcagtggcccctgattatagggttgag
cataacccaaagaggcttgaggcagcataccgagagacttgctctcgccgcggtactgcc
gc-ctacccactccttggctcgggcatataccaagtccccgtcagcctcagctttgacgc
ttgggagcgtaatcatcgccccggggacgagctctacttaaccgaccttgccgctacctg
gttcgaagctaataagccaacacagccggcccttacaataactgaggatgcagcccgcac
agccaacttagcactggagatcgatgctgctacggaggtcggccgggcttgtgccggctg
tgcagttagtcctggggttg-tgcact-atcagtttactgctggggtcccaggttcgggg
aagtcgcgttctatacagcagggggatgttgacgtagtggttgttcccactcgggagctc
cggaatagttggcgtcgccggggtttcgcagcttttacacctcatacggcggcccgtgtc
accacaggccgtcgtgttgtgattgatgaggccccatccctcccaccgcatttgttgcta
ctacacatgcagcgggcctcgtcggttcaccttcttggtgacccaaaccagatccctgct
atagacttcgagcacgccggcctggtccccgcaatacgccctgagcttgcgcccaccagt
tggtggcatgtcacccaccgctgccccgctgacgtgtgcgagcttatccgtggggcttat
cccaaaatccaaaccactagccgtgtgctgcggtctttattctggaatgagcctgccatc
ggccagaagttagttttcacccaggctgcaaaggccgctaaccccggtgcgatcacagtc
cacgaggctcagggcgccactttcacggaaactacaattatagccacagctgatgccagg
gggctcatccaatcttcccgagcacatgccatagttgcacttacccgccacacagagaag
tgcgttattcttgacgcccccggcttgttacgtgaggttggtatatcggatgtgattgtc
aacaattttttccttgccggcggggaggtgggtcaccatcgcccctctgtgatacctcgc
ggtaatcctgaccagaatctcgcgacactacaggccttcccaccctcttgccagattagt
gcctaccaccagttagctgaggaactcggccaccgtccagctcccgtcgccgctgtcttg
cccccttgccctgaacttgagcaaggcttattatatatgccacaggagcttacggtgtct
gatagcgtgctggtctttgaactcacggatatagtccactgccggatggctgcccctagc
cagcggaaggccgtcctatcgacgctcgtgggtaggtacggccgtcggacgaagctgtat
gaagcagcccactctgacgtccgtgagtccctggctagatttatccccaccattgggccc
gttcaggctactacgtgtgagttatatgagctagttgaggccatggtggagaaaggtcag
gatggctctgccgtgcttgagctcgacctctgcaatcgtgatgtatcgcgtatcacattt
ttccagaaagactgtaataaattcaccacaggggagaccattgcccacggtaaagtcggc
cagggcatctcggcctggagtaagaccttctgtgccctgtttggtccgtggtttcgtgct
attgaaaaagaaatactagccctgctcccgcctaatatcttctacggcgacgcatacgaa
gaatctgtgtttgccgccgctgtgtcaggggcaggttcaagcatggtatttgagaatgat
ttctcagagtttgatagcacccaaaataacttctcccttggcctcgagtgtgtagttatg
gaggaatgtggcatgccccagtggctaatccggttgtaccatttggttcggtcggcctgg
atcctacaggcaccgaaggagtctctcaagggattttggaagaagcattctggygagccc
ggcaccctcctctggaacactgtttggaatatggcgatcatagcacactgctatgaattt
cgtgattttaaggtcgccgctttcaagggggatgactccgtggtcctctgtagcgactac
cgtcagagccgcaatgcagcggccctgattgcaggttgcgggctcaaactgaaggttgat
tatcgccctattgggttgtatgctggtgtggtggtggcccctggtctggggacgctaccc
gatgtggtgcgctttgccggccggctgtctgagaagaactggggccctgggccggagcgg
gctgagcagttgcgcctagctgtttgtgacttccttcgagggttaacgaatgttgcgcag
gtatgtgtcgatgttgtatcccgagtttacggagttagccctgggttggtacataacctt
attggcatgctgcaaaccatagctgatggcaaagcccactttacagagactgttaaacct
gtgcttgacctcacgaactccatcatacagcgggtggaatgaataacatg-tt-------
-ttgtgcattgcccatgggatcaccatgcgccctagggctgttctgttgctgttcttcgt
gcttctgcctatgctgcccgcgccaccggccggccagccgtctggccgccgtcgtgggcg
gcgcagcggcggtgccggcagtggtttctggggtgacagggttgattctcagcccttcgc
cctcccctatattcatccaaccaacccctttgccgccgacgtcgtaccgcaatccggggc
tggagctcgccctcgacagccaccccgccccctcggctcctcttggcgtgatcagtccca
gcgcccctccgctgtcccacgtcgtcgatctgccccagctggggctgcgccgctgaccgc
catatcacctgcccccgatacagcccctgtgcctgatgttgactctcgcggcgccatatt
gcggcgccagtacaatttatccacatccccgctcacatcatctgttgcttcgggtactaa
tctggttctttatgctgccccgctaaaccctttgctgccccttcaggatggcactaatac
tcacatcatggccactgaggcatctaattatgcccagtatcgggttgtccgagctacgat
tcgttacaggccattggtgccaaatgctgtcggcggttatgcaatttccatctcattttg
gccccagactactactacccccacgtctgttgatatgaactctattacttccactgatgt
taggattttagttcagcccggcattgcttctgagctggtaatccctagtgagcgcctcca
ttatcgtaaccagggctggcgctctgtagagacctctggtgtggctgaagaggaggctac
ttccggtttggtaatgctttgtatccatggctctcctgttaattcctacaccaatacccc
ctataccggggcgcttggactccttgatttcgctttagagcttgagtttaggaacctgac
acccgggaacaccaacacccgtgtgtcccggtatacaagcacagcccgtcatcggctgcg
ccgcggtgctgatggcaccgcggaacttaccaccacagcggccacgcgcttc--atgaag
gacttgcacttcaccgg-tacgaatggggtcggtgaggtgggtcgtggtattgccctcac
actc-tttaatcttgctgacacgcttctcggtggtttgccgacagaattaatttcgtcgg
ctgggggacagctattctactcccgccccgtcgtctcagccaatggcgagccgactgtca
agttatacacatctgtagagaatgcgcagcaggataaagggatcgctatcccacatgaca
tagatctgggtgactcccgtgtggttatccaagactatgacaaccagcatgagcaggatc
gacccaccccctcgcctgccccttctcgccctttctcggttcttcgcgctaatgatgttc
tatggctttctcttacagccgccgagtatgaccagactacatatgggtcgtccaccaacc
cgatgtatgtctcggatactgtcacatttgttaacgtggctacaggagcccaggctgtcg
cccgttcccttgactggtctaaagttactctggacggccgccctcttactactatccagc
agtactccaaaacattttatgttctcccgcttcgcgggaagttatctttctgggaggccg
ggacgactaaggccggttacccctataattacaacacaactgctagtgatcagattctga
ttgaaaatgcggctggtcatcgtgttgctatttccacgtataccaccagcttgggcgctg
gccctgtgtctgtttccgcagttggtgttttagccccacattcggcccttgcagtccttg
aagacactattgattaccctgcccgtgcccacacattcga
>MH504131
atggaggcccaccagttcattaaggctcctggcatt-actactgccattgagcaagctgc
tctggctgcggccaattctgccctggcgaatgctgtggtggttcggccgtttttatctcg
tgtgcaaactgagattcttattaatttgatgcaaccccggcagttggtttttcggcctga
agtgctctggaatcatccgatccaacgggttattcataatgaacttgaacagtactgtcg
ggcccgggctggtcgttgtctagaggttggggcccacccaagatctattaatgacaaccc
aaatgttctgcatcggtgttttctacgaccagttgggagagatgttcagcgctggtactc
tgctcctacccgcggccctgcggctaactgccgccgttctgctttgcgtggcctcccccc
tgttgatcgtacctattgttttgatggattttcccgctgctcatttgccgcagaaactgg
ggttgccctctattctctgcatgacctctggccggccgatgttgcggaggctatggcccg
acacgggatgacacgcctgtatgctgcactacatctccctcctgaagtactactaccacc
cggtacttaccacacaacttcataccttcttattcacgacggtgatcgtgctgttgtgac
ctatgaaggtgatactagtgcaggttacaaccatgatgtttccatacttcgtgcatggat
ccgcacaactaagatagtcggcgaccatccgctggtgatagagcgtgtgcgggctattgg
ctgccattttgtgctgctgcttactgcagcccctgagccgtcaccaatgccttatgtccc
atacccccggtcgacagaggtgtatgtccgctctatattcggccctggcgggtccccatc
cctattcccatcagcttgctctacgaaatctacatttcatgctgtcccagcccgcccacc
tcgatgtttctgggacttacgccgtccatggccgccagcttgaggccctgtatagggcgc
ttaacatcccgcatgacatcgctgcccgagcctcccgtttgactgccaccgtcgaactcg
ttgcaggcccagaccgcctggagtgttgcactgtgctcgggaataagaccttccgcacga
cggtggttgatggcgcccatcttgaggcgaacggccccgagcagtacgttctttcgtttg
acgcctctcgcatggggc-aaaggtgtatgcgggg-tcactatttgagtctgactgtgac
tggctggttaatgcgtcgaatcccggccatcgtcctggcggcggcctttgtcatgccttc
taccaacgctaccccgagtctttctacccaactgagttcattatgcgcgacggtcttgcc
gcgtatactttgactccccggcctattattcatgcagtggcccctgattatagggttgag
cataacccgaagaggcttgaggcagcataccgagagacttgctctcgccgcggtactgcc
gc-ctacccactcctcggctcgggcatataccaagtccccgtcagcctcagctttgacgc
ctgggagcgtaaccatcgccccggggatgagctctacctaaccgacctcgccgctacctg
gtttgaggctaataagccaacacagccggccctcacaataactgaggacgcagcccgtac
agccaacctagcactggagatcgatgctgctacggaggttggccgggcttgtgccggctg
tgcagttagtcctggggttg-tgtact-atcagtttactgctggggtcccaggctcgggg
aagtcgcgttctatacagcagggggatgttgacgtagtggtcgttcctactcgggaactt
cggaatagttggcgtcgccggggttttgcagcttttacacctcatacggcggcccgtgtc
accacgggccgtcgtgttgtgattgatgaggccccatccctcccaccgcatttattgcta
ctacacatgcagcgggcctcgtcggtccaccttctcggcgacccaaaccagatccctgct
atagacttcgagcacgctggtctggtccccgcaatacgccctgagcttgcgcccaccagt
tggtggcatgtcactcaccgctgccccgctgatgtgtgcgagcttatacgcggggcttat
cctaaaatccaaaccactagccgcgtgctgcggtctctattctggaatgagcctgccatc
ggccagaagttagtttttacccaggctgctaaggccgccaaccccggtgcgatcacggtc
cacgaggcccagggcgccactttcacggaaactacaatcatagccacagctgatgctagg
gggctcatccaatcttctcgagctcatgccatagttgcacttacccgccacacagagaag
tgcgttattcttgacgcccccggcttgttacgtgaggttggtatatcggatgtgattgtc
aacaattttttccttgccggcggggaggtgggtcaccatcgcccctctgtgatacctcgc
ggtaatcccgaccagaatctcgcgacattacaggcttttccaccttcttgccagatcagt
gcctatcaccagttagctgaggaacttggtcaccgcccagctcccgtcgctgctgtcttg
cctccttgccctgaacttgagcaaggcttattatatatgccgcaggagcttacggtctct
gatagcgtgttggtctttgaactcacagatatagtccactgccggatggccgcccctagc
cagcggaaggctgtcctatcgacgctcgtgggtaggtacggccgtcggacgaagctgtat
gaagcagctcactctgacgtccgtgagtccctggctagattcatccccaccattgggccc
gttcaggctactacgtgtgagttatatgagctggttgaggccatggtggagaaaggtcag
gatggctctgccgtgcttgagctcgacctctgcaatcgtgatgtatcccgtatcacattt
ttccagaaagattgtaataaattcaccacaggggagactattgcccacggtaaggtcggc
cagggcatttcggcttggagtaagaccttctgtgccctgtttggtccgtggtttcgtgct
attgaaaaagaaatactagctctgctcccgcctaatatcttctacggcgatgcatacgag
gagtctgtgtttgccgccgctgtgtcaggggcaggttcaagcatggtatttgagaatgat
ttctcagagtttgatagcactcagaataacttctcccttggcctcgagtgtgtagttatg
gaggaatgtggcatgccccagtggctaatccggttgtaccatttggttcgatcggcctgg
attctgcaggcgccgaaggagtctcttaagggattttggaagaaacattctggtgagccc
ggcaccctcctctggaacactgtctggaatatggcgatcatagcacactgctatgaattc
cgtgattttagggttgccgctttcaagggagatgactccgtggtcctctgcagcgactac
cgccagagccgcaatgcagcggccttgattgcaggttgtgggctcaaactgaaggttgat
tatcgccctattgggttgtatgctggtgtggtggtggcccctggtctggggacgctaccc
gatgtggtgcgctttgccggccggctgtctgagaagaactggggtcctgggccggagcgg
gctgagcagttgcgcctagctgtttgtgacttccttcgagggttaacgaatgttgcgcag
gtgtgtgtcgatgttgtatcccgagtttatggagttagccctgggttggtacataacctt
attggcatgttgcaaaccatagctgatggcaaagcccactttacagagactgttaaacct
gtgcttgacctcacgaactctatcatacagcgggtggaatgaataacatg-tt-------
-ttgtgcatcgcccatgggatcaccatgcgccctagggctgttttgttgctgctcttcgt
gcttctgcctatgctgcccgcgccaccggccggccagccgtctggccgccgtcgtgggcg
gcgcagcggcggtgccggcggtggtttctggggtgacagggttgattctcagcccttcgc
cctcccctatattcatccaaccaacccctttgccgccgacgtcgtaccgcaatccggggc
tggagctcgccctcgacagccaccccgtcccctcggctcctcttggcgtgatcagtccca
gcgcccctccgctgtcccacgtcgtcgatctgccccagctggggctgcgccgctgactgc
catatcacctgctcccgatacagcccctgtgcctgatgttgactctcgcggcgccatact
gcggcgccagtacaatttatccacatccccgctcacatcatctgttgcttcgggtactaa
tctggttctctacgctgccccgctaaaccctttgctgccccttcaggatggcactaacac
tcacatcatggccactgaggcatctaattatgcccagtatcgggttgttcgagctacgat
ccgctacaggccattggtgccaaatgctgttggcggttatgcaatatccatatcattttg
gcctcaaactactaccacccctacgtctgttgatatgaactctatcacttccactgatgt
taggattctagttcagcccggcattgcttctgagttggttatccctagtgagcgtctcca
ttatcgtaaccagggctggcgctctgtggagacctcgggtgtggctgaagaggaggctac
ttctggtttggtaatgctttgtatccatggttctcccgttaattcctacaccaatacccc
ctataccggggcgcttggactccttgattttgctttagagcttgagtttaggaatctgac
acctgggaacaccaacacccgtgtgtcccggtatacaagcacagcccgtcatcggctgcg
ccgcggtgctgatggcaccgcggaacttaccaccacggcggccacgcgcttc--atgaag
gacttgcacttcaccgg-tactaatggggtcggtgaggtgggtcgcggtattgccctcac
actc-tttaatcttgctgacacgcttctcggtggtttgccgacagaattaatttcgtcgg
ctgggggacagttattctactcccgccccgtcgtctcagccaatggcgagccgaccgtca
agttatacacatccgtagagaatgcgcagcaggataaagggatcgctatcccacatgaca
tagatctgggtgactcccgtgtggtcatccaagactatgataaccagcatgagcaggacc
gacccaccccctcgcctgccccttctcgccctttttcggttcttcgcgctaatgatgttc
tatggctttctctcactgccgccgagtatgaccagactacatatgggtcgtccaccaacc
cgatgtatgtctcggatactgtcacatttgtcaacgtggctacgggagcccaggctgtcg
cccgttcccttgattggtctaaagttactctggacggccgccctcttactactatccagc
agtattccaaaacattttatgttctcccgcttcgcgggaagttatctttctgggaggccg
ggacgactaaggccggctatccctataattacaacacaactgctagtgatcagattttga
ttgaaaatgcagctggtcaccgtgttgctatttccacgtataccaccagcttgggcgctg
gccctgtgtctgtttctgcagttggtgttttagccccacattcggcccttgcagtccttg
aagacactattgattaccctgcccgtgcccacactttcga
>LC406479
atggaggcccaccagttcattaaggctcctggcatt-actactgccattgagcaagctgc
tctggctgcggccaattctgccctggcgaatgctgtggtggttcggccgttcttatctcg
tgtgcaaactgagattcttattaacttgatgcaaccccggcagttggtttttcgacctga
agtgctctggaatcatcctatccaacgggttatccataatgaacttgaacagtactgtcg
ggcccgggctggtcgttgtctagaggttggggcccacccaagatccatcaatgacaaccc
gaatgttctgcaccggtgctttttacggccagttgggagagatgttcagcgctggtattc
tgctcctacccgtggccctgcggctaactgccgccgttctgccttgcgtggcctcccccc
cgttgatcgtacctattgttttgatggattctcccgctgctcatttgccgcagaaactgg
ggttgccctctattctctgcatgacctctggccggccgatgttgcggaggctatggcccg
acacgggatgacacgcttgtatgctgcactacatctcccccctgaagtactactaccacc
cggtacttaccatacaacttcataccttctgattcacgacggtgatcgtgctgttgttac
ttacgaaggtgatactagtgcaggttacaaccatgatgtctccatacttcgtgcatggat
ccgcacaaccaagatagtcggcgaccatccgctggtgatagagcgtgtgcgggctattgg
ctgccattttgtgctgctgcttactgcagcccctgagccgtcaccaatgccttatgtccc
ataccctcggtcgacagaggtgtacgtccgctctatattcggccctggcgggtccccatc
cctattcccatcagcttgctctacgaaatctacatttcatgctgtcccagcccgcccatc
tcgatgtttctgggacttatgctgtccacggccgccagcttgaggccctgtatagggcgc
ttaacatcccgcatgacatcgctgcccgagcctcccgcttgactgccaccgtcgaacttg
ttgcaggtccagaccgcttggagtgtcgcactgtgctcgggaataagactttccggacga
cggtggttgatggcgcccaccttgaggtgaacggccccgagcagtacgttctttcgtttg
acgcctctcgcatggggc-aaaggtgtatgcgggg-tcactgtttgagtccgactgtgat
tggctggttaatgcgtcgaatcccggccatcgtcctggcggtggcctttgccatgccttt
taccagcgttaccccgagtctttccacccaactgagttcattatgcgcgacggtcttgcc
gcgtacactttaactcctcggcctattattcatgcagtggcccctgattacagggttgag
cataacccaaagaggcttgaggcagcataccgagagacttgctctcgtcgcggtaccgcc
gc-ctacccactcctcggctcgggcatataccaagtccccgtcagcctcagctttgacgc
ttgggagcgtaaccaccgccccggggatgagctctacttaaccgacctcgccgctacctg
gttcgaggctaataagccaacacagccggcccttacaataactgaggatgcagcccgcac
agccaacctagcactggagatcgatgctgctacggaagttggccgggcttgtgccggctg
tgcagttagtcctggggttg-tgcact-atcagtttactgctggggtcccaggttcgggg
aagtcgcgttctatacagcagggggatgttgacgtagtggttgttcccactcgggagctc
cggaatagttggcgccgccggggtttcgcagctttcacacctcatacggcggcccgtgtc
accacgggccgtcgtgttgtgattgatgaggccccatccctcccgccgcatttgttgcta
ctacacatgcagcgggcctcgtcggtccacctcctcggcgacccgaatcagatccctgcc
atagatttcgagcacgccggcctggtccccgcaatacgccctgagcttgcgcccaccagt
tggtggcatgtcacccatcgctgccccgctgacgtgtgcgagcttatacgcggggcttac
cccaaaattcaaaccactagccgcgtgctgcggtcattattctggaatgagcctgccatc
ggtcagaagttagttttcacccaggctgctaaggccgccaaccccggtgcgatcacagtc
cacgaggcccagggcgccactttcacggaaactacaatcatagctacagctgatgccagg
gggctcatccaatcttcccgagctcatgccatagtcgcacttacccgccatacagagaag
tgcgttattcttgacgcccccggcttgttacgtgaggttggtatatcggatgtgattgtc
aacaatttcttcctcgccggcggggaggtgggccaccatcgcccctctgtgataccccgc
ggtaatcctgaccagaacctcgcgacactacaggcctttccaccttcctgccagattagt
gcctatcatcagttagctgaggaacttggtcaccgcccagctcccgtcgctgctgttttg
cccccctgccctgaacttgagcaaggcttattatatatgccgcaggagcttacggtgtct
gatagcgtgctggtctttgaactcacggacatagtccactgtcggatggctgcccctagc
cagcggaaggccgtcctatcgacgctcgtgggtaggtacggccgtcggacgaagctgtat
gaagcagctcactctgacgtccgtgagtccctggctagattcatccccaccattgggccc
gttcaggctactacgtgtgagttatatgagctggtcgaggccatggtggagaaaggtcag
gatggctctgccgtgcttgagctcgacctctgcaatcgtgatgtatcgcgtatcacattt
ttccagaaagattgtaacaaattcaccacaggggagactattgcccacggtaaggtcggc
cagggcatctcggcttggagtaagaccttctgtgccctgtttggcccgtggtttcgtgct
attgaaaaagaaatactagccctgctcccgcctaacatcttctacggcgacgcatacgag
gagtctgtgtttgccgccgctgtgtcaggggcaggttcaagcatggtatttgagaatgat
ttttcagagtttgatagcacccagaataacttctcccttggcctcgagtgcgtagttatg
gaggaatgtggcatgccccagtggctaatccggttgtaccatttggttcggtcggcctgg
atcctacaggcgccgaaggagtctcttaagggattttggaagaagcattctggtgagccc
ggcaccctcctctggaacactgtttggaatatggcgatcatagcacactgctatgaattt
cgtgatctcagggtcgccgctttcaagggtgatgattccgtggtcctttgtagcgactac
cgtcagagccgcaatgcagcggccctgattgcaggttgcgggctcaaactgaaggttgat
tatcgccctattgggttgtatgctggtgtcgtggtggcccctggtctggggacgctaccc
gatgtggtgcgctttgccggccggctgtctgagaagaactggggccctgggccggagcgg
gctgagcagttgcgcctagctgtttgtgacttccttcgagggttaacgaatgttgcgcag
gtatgtgtcgatgttgtatctcgagtttatggagttagccctgggttggtacataacctt
attggcatgttgcaaaccatagctgatggcaaagcccattttacagagactgttaaacct
gtgcttgacctcacgaactctatcatacagcgggtggaatgaataacatg-tt-------
-ttgtgcatcgcccatgggatcaccatgcgccctagggctgttctgttactgttcttcgt
gtttctgcctatgctgcccgcgccaccggccggccagccgtctggccgtcgtcgtgggcg
gcgcagcggcggtgccggcagtggtttctggggtgacagggttgattctcagcccttcgc
cctcccctatattcatccaaccaacccctttgccgccgacgtcgtaccgcaatccggggc
tggagctcgccctcgacagccaccccgccccctcggctcctcttggcgtgaccagtccca
gcgcccctccgctgtcccacgtcgtcgatctgccccagctggggctgcgccgctgactgc
catatcacctgctcctgatacagcccctgtgcctgatgttgattcgcgtggcgccatatt
acggcgccagtacaatttatccacatccccgctcacatcatctgttgcttcgggcactaa
tctggttctttatgctgccccgctaaaccctttgctgccccttcaggatggtactaacac
tcacatcatggccactgaggcatctaattatgcccagtatcgggttgttcgagctacgat
ccgttacaggccattggtgccaaatgctgtcggcggttacgcaatatccatctcattttg
gcctcagactactaccacccccacgtctgtcgatatgaactctattacttccactgatgt
taggattttagttcagcctggcattgcttctgagttggttatccccagtgagcgcctcca
ttatcgcaaccaaggctggcgctctgtggagacctcgggcgtggctgaggaggaggctac
ttctggtttggtaatgctttgcatccatggatcccctgttaattcctacaccaatacccc
ctataccggggcgctcggacttcttgattttgctttagagcttgagtttaggaatctgac
acccgggaacaccaacacccgtgtgtcccggtatacaagcacagcccgtcatcggctgcg
ccgcggtgctgacggcaccgctgaacttaccaccacagcggccacgcgcttc--atgaag
gacttgcacttcaccgg-tacgaatggggtcggtgaggtgggtcgtggtattgctctcac
actt-tttaatcttgctgacacgcttctcggtggtttgccgacagaattaatttcgtcgg
ctgggggacagttattctattcccgccccgtcgtctcagccaatggcgagccgactgtca
agttatatacatctgtagagaatgcgcagcaggataaagggatcgctatcccacatgaca
tagatctgggtgactcccgtgtggtcatccaagactatgataaccagcatgagcaggaca
gacctaccccctcgcctgccccctctcgccctttttcggttcttcgcgctaatgatgttc
tatggctttctcttactgccgccgagtacgaccagactacatatgggtcgtccaccaacc
cgatgtatgtctcggatactgttacccttgtcaacgtggccacaggagcccaggctgttg
ctcgttcccttgactggtctaaagttactctggacggccgcccccttactaccatccagc
agtactccaaaacattttatgttctcccgcttcgcgggaaattatctttctgggaggccg
ggacgactaaggccggctacccctataattacaacacaactgctagtgatcagattttga
ttgaaaatgcggctggtcatcgtgttgctatttccacgtacaccaccagcttgggcgctg
gccctgtgtctgtttctgcagttggtgttttagccccacattcggcccttgcagtcctcg
aagacaccattgattaccctgcccgtgcccacactttcga
>MW355245
atggaggcccatcagttcattaaggctcctggcatt-actactgccattgagcaagctgc
tctggctgcggccaattctgccttggcgaatgctgtggtggttcggccgtttttgtctcg
tgtgcaaactgagattcttattaatttgatgcaaccccggcagttggtatttcgacctga
agtgctctggaatcatcctatccaacgggttatccataatgaacttgaacagtactgtcg
ggcccgggctggtcgttgtctagaggttggggcccacccaagatccattaatgataaccc
aaatgttctgcaccggtgttttctacgaccagttgggagagatgttcagcgctggtactc
tgctcctacccgcggccctgcggctaactgccgccgctctgccttgcgcggcctcccccc
cgttgatcgtacctattgttttgatggattctcccgctgctcatttgccgcagaaactgg
ggttgccctctactctctgcatgacctctggccggccgatgttgcggaggctatggcccg
gcacgggatgacacgcttgtatgctgcactacatctccctcctgaagtactactaccacc
tggtacctaccacacaacttcataccttctgattcacgacggtgatcgtgctgttgtgac
ctatgaaggtgatactagtgcaggctacaaccatgatgtctctatacttcgtgcatggat
ccgcacaactaagatagtcggcgaccatccgctggtgatagagcgtgttcgggctattgg
ttgccattttgtgctgctgcttactgcagcccctgagccgtcaccaatgccttatgtccc
atacccccggtcgacagaggtgtatgtccgctctatattcggccctggcgggtccccatc
cctattcccatcagcttgctctacgaaatctacatttcatgctgttccagcccgcccatc
ttgatgtttctgggacttatgccgtccacggccgccaacttgaggccctgtatagggcgc
ttaacatcccacatgacatcgctgcccgagcctcccgtttgactgccaccgtcgaactcg
ttgcgggcccagaccgcttggagtgccgcactgtgctcgggaataagactttccggacga
cggtggttgacggcgcccatcttgaggcgaacggccccgagcagtacgttctttcgtttg
acgcctctcgcatggggc-aaaggtgtatgcgggg-tcactgtttgagtctgattgtgat
tggctggttaatgcgtcgaatcccggccatcgtcctggcggcggcctttgccatgccttt
taccaacgctaccccgagtctttctactcaactgagttcattatgcgcgacggtcttgcc
gcttatactttaactccccggcctattattcatgcagtggcccctgattatagggttgag
cataacccaaagaggcttgaggcagcataccgagagacctgctctcgccgcggtaccgct
gc-ctacccactccttggctcgggcatataccaagtccccgttagccttagctttgatgc
ttgggagcgtaaccaccgccccggggacgagctctacctaaccgacctcgccgctacctg
gtttgaggctaacaagccagcacagccggcccttacaataactgaggatgcagcccgcac
agccaacctagcactggagatcgatgctgctacggaggtcggccgggcttgtgccggctg
tgcagttagtcctggagttg-tgcact-atcagtttactgctggggtcccaggttcgggg
aagtcgcgttctatacagcagggggatgttgatgtagtggttgttcccactcgggagctc
cggaatagctggcgtcgccggggtttcgcagcttttacacctcatacggcggcccgcgtc
accacgggccgtcgtgttgtgattgatgaggccccatccctcccaccgcatttgttacta
ctacacatgcagcgggcctcgtcggtccaccttctcggcgacccaaaccagattcctgct
atagacttcgagcacgctggcctggtccccgcaatacgccctgagcttgcgcccaccagt
tggtggcatgtcacccaccgttgccctgccgacgtgtgcgagcttatacgcggggcttac
cccaaaatccaaaccactagccgcgtgctgcggtctttattctggaatgagcctgccatc
ggccagaagttagtcttcacccaggctgctaaggctgccaaccctggtgcgatcacagtc
cacgaggcccagggcgccactttcacggaaactacaatcatagccacagctgatgccagg
gggctcatccaatcttcccgagctcatgccatagttgcacttacccgccacacagagaag
tgcgttattcttgacgctcccggcttgttacgtgaggttggtatatcggatgtgattgtc
aacaattttttcctcgccggcggggaggtgggtcaccatcgcccctctgtgatacctcgc
ggtaatcctgaccagaatcttgcgacactacaggcctttccaccttcttgccagattagt
gcctatcaccagttagctgaggaacttggccaccgcccagctcccgtcgccgctgtcttg
cccccctgccctgaacttgagcaaggcttattatatatgcctcaggagcttacggtgtct
gatagtgtgctggtctttgaactcacggacatagtccactgccggatggccgcccctagc
cagcggaaggccgtcctatcgacgctcgtgggtaggtacggccgtcggacgaagctgtat
gaagctgctcactctgacgtccgtgagtcccttgctagattcatccccaccattgggccc
gttcaggccactacgtgtgagttatacgagttggttgaggccatggtggagaaaggtcag
gatggctccgccgtgcttgagctcgacctctgcaatcgtgatgtatcgcgtattacattt
ttccaaaaagactgtaataaattcaccacaggggagaccattgcccacggcaaggtcggc
cagggcatctcggcttggagtaagaccttttgtgccctgtttggtccgtggtttcgtgct
attgaaaaagaaatattagccctgctcccgcctaatatcttctacggcgacgcatacgag
gagtctgtgttttccgccgctgtgtcgggggcagattcaagcatggtatttgagaatgat
ttttcagagtttgatagcacccaaaataacttctcccttggcctcgagtgtgtagttatg
gaggagtgtggcatgccccagtggctaatccggttgtaccatttagttcggtcggcctgg
attctacaggcgccgaaggagtctcttaaggggttttggaagaagcattctggtgagccc
ggcaccctcctttggaacactgtttggaatatggcgatcatagcacactgctatgaattt
cgcgatcttagggctgccgctttcaagggagatgactccgtggtcctctgtagcgactac
cgtcagagccgcaatgcagcggccctgattgcaggttgtgggctcaaactgaaggttgat
taccgccctatcgggttgtatgctggtgtggtggtggcccctggtttggggacgctaccc
gatgtggtgcgctttgccggccggctgtctgagaagaactggggccctgggccggagcgg
gctgagcagttgcgcctagctgtttgtgacttccttcgagggttaacgaatgttgcgcag
gtatgtgttgatgttgtatcccgagtttatggagttagccctgggctggtacataacctt
attggcatgttgcaaaccatagctgatggcaaagctcactttacggagactgttaaaccc
gtgcttgacctcacgaactctatcatacaacgggtggaatgaataacatg-tt-------
-ttgtgcattgcccatgggatcaccatgcgccctagggctgttctgttgctgttcttcgt
gcttctgcctatgctgcccgcgccaccggccggtcagccgtctggccgccgtcgtgggcg
gcgcagcggcggtgccggcggtggtttctggggtgacagggttgattctcagcccttcgc
cctcccctatattcatccaaccaacccctttgccgccgacgtcgcaccgcaatccggggc
tggagctcgccctcgacaaccaccccgccccctcggctcctcttggcgtgatcagtccca
gcgcccctccgctgtcccacgtcgtcgatctgccccagctggggctgcgccgctgactgc
catatcacctgctcccgacacagcccctgtgcctgatgttgactctcgcggtgccatatt
gcggcgccagtacaatttatccacgtccccgctcacatcatctgttgcatcgggtactaa
tttggttctttatgctgccccgctaaaccctctgctgccccttcaggatggcactaacac
tcacatcatggccactgaggcatctaattatgcccagtatcgagtcgtccgagctacgat
tcgttacaggccattggtgcctaatgctgtcggtggttatgcaatatccatctcattttg
gcctcagactactactacccccacgtctgttgacatgaactctattacttctactgatgt
taggattctagttcagcccggcattgcttctgagttggttatccctagtgagcgcctcca
ttatcgtaaccagggctggcgctctgtggagacctcgggtgtggctgaagaggaggctac
ttctggtttggtaatgctttgtatccatggctcccctgttaattcctacaccaatacccc
ctataccggggcgcttggactccttgatttcgctttagagcttgagtttaggaacttgac
acccgggaacaccaacacccgtgtgtcccggtacacaagtacagcccgtcatcggctgcg
ccgcggtgctgacggcaccgcggaacttaccaccacagcggccacgcgcttc--atgaag
gacctgcacttcaccgg-aacgaatggggttggtgaagtgggtcgtggtattgccctcac
actc-tttaatctcgctgacacgcttctcggtggtttgccgacagaattaatttcgtcgg
ctgggggacagttattctactcccgccccgtcgtctcagccaatggcgagccgactgtta
agttatatacatctgtagagaatgcgcagcaggataaagggatcgctatcccacatgaca
tagatctgggcgactcccgtgtggtcatccaagactatgacaaccagcatgagcaggatc
gacccaccccttcgcctgccccctctcgccccttttcggttcttcgtgctaatgatgttt
tatggctttctcttactgccgccgagtatgaccagactacatatgggtcgtccaccaacc
cgatgtatgtctcggatactgtcacatttgttaacgtggctacaggagcccaggctgtcg
cccgttcccttgactggtctaaagttaccctggacggccgccctcttactactatccagc
agtactctaaaacattctatgttctcccgcttcgcgggaagttatctttttgggaggccg
ggacgaccaaggccggctacccctataattacaacacaactgctagtgatcaaattctga
ttgaaaatgsggctggtcatcgtgttgctatttccacgtataataccagcctgggcgctg
gccctgkgtctgtttctgcagttggtgttttagccccacattcggcccttgcagtccttg
aagacaccattgattaccctgcccgtgcccacacttttga
>MW355287
atggaggcccaccagttcattaaggctcctggcatt-actactgccattgagcaagctgc
tctggctgcggccaattctgccctggcgaatgctgtggtggttcggccgtttttatctcg
tgtgcaaactgagattcttattaatttgatgcaaccccggcagttggtttttcgacctga
agtgctctggaatcatcctatccaacgggttatccataatgaacttgagcagtactgtcg
ggcccgggctggtcgttgtcttgaggttggggcccatccaagatccattaatgacaaccc
aaatgttttgcaccggtgctttctacgtccagttgggagagatgttcaacgctggtactc
tgcccctacccgcggccctgcggctaactgccgtcgttctgccttgcgtggcctcccccc
cgttgatcgtacctattgttttgatggattctcccgctgctcatttgctgcagaaaccgg
ggttgccctttattctctgcatgacctctggccggccgatgttgcggaggctatggcccg
gcacgggatgacacgcttgtatgctgcactacatctcccccctgaagtactattaccacc
cggtacttaccatacaacttcataccttctgatccacgacggtgatcgtgctgttgtgac
ttatgaaggtgatactagtgcaggctacaaccatgatgtctccatacttcgtgcatggat
ccgcacaactaagatagtcggcgaccatccactggtgatagagcgtgtgcgggccattgg
ctgccattttgtgctgctgcttactgcagcccctgagccgtcaccaatgccttatgtccc
atacccccggtcgacagaggtgtatgtccgctctatattcggccctggcgggtccccatc
cctattcccatcagcttgctctacgaaatctacatttcacgctgtcccagcccgcccatc
ttgatgtttctgggacttatgccgtccatggccgccaacttgaggccctgtatagggcgc
ttaacatcccgcatgacattgccgcccgagcctcccgtttgactgccaccgtcgagctcg
ttgcaggtccagaccgcttggagtgccgcactgtgcttgggaataagactttccggacga
cggtggttgatggcgcccatcttgaggcgaacggccccgagcagtacgttctttcgtttg
acgcctcccgcatggggc-aaaggtgtatgcgggg-tcactgtttgagtcagactgtgat
tggctggttaatgcgtcgaatcccggccatcgtcctggcggcggcctttgccatgccttc
taccaacgctatcccgagtctttctactcaactgagttcatcatgcgcgacggtcttgcc
gcatacactttaactcctcggcctattattcatgcagtggcccctgattatagggttgag
cataacccaaagaggcttgaagcagcataccgagagacttgctctcgccgcggtaccgcc
gc-ctacccactcctcggctcgggtatataccaagttcctgtcagcctcagctttgacgc
ttgggagcgtaaccaccgtcccggggacgagctctacctaaccgacctcgctgctacctg
gtttgaggctaacaaaccaacacagccggcccttacaataactgaggatgcagcccgcac
ggccaacctagcactggagatcgatgctgctacggaggttggccgtgcttgtgccggctg
tgcagttagtcctggggttg-tgcact-atcagtttactgctggggtcccgggttcgggg
aagtcgcgttccatacagcagggggatgttgacgtagtggttgttcccactcgggagctc
cggaatagttggcgccgccggggtttcgcagcttttacaccccatacggcggcccgtgtt
accacgggccgtcgtgttgtgattgatgaggccccatccctcccaccgcatttgttgcta
ctacacatgcagcgggcctcgtcggtccaccttctcggcgacccaaaccagatccctgct
atagacttcgagcacgccggcctggtccccgcaatacgccctgagcttgcgcctaccagt
tggtggcatgttacccaccgctgccccgctgatgtgtgcgagcttatacgcggggcttac
cccaaaatccaaaccactagccgcgtgctgcggtctttattctggaatgagcctgccatc
ggccagaagttagttttcacccaggccgccaaggccgccaaccccggtgcgattacagtc
catgaggcccagggcgctactttcacggaaaccacaatcatagccacagctgatgccagg
gggctcatccaatcttcccgagctcatgccatagttgcacttacccgccacacagagaag
tgcgttattcttgacgcccccggcttgttacgtgaggttggtatatcggatgtgattgtc
aacaattttttcctcgccggcggggaggtgggtcaccaccgcccctctgtgatacctcgc
ggcaatcctgaccagaacctcgcgacactacaggccttcccaccttcttgccagattagt
gcctatcaccagttagctgaggaacttggccaccgcccagcccccgtcgccgctgttttg
cccccttgccccgaacttgagcaaggcttattgtatatgccgcaggagcttacggcgtct
gacagcgtgctggtctttgaactcacagacatagtccattgccggatggctgcccctagc
cagcggaaggccgtcctatcgacgcttgtgggtaggtacggccgtcggacgaagctgtac
gaagcagctcactctgacgtccgtgactccctggctagatttatccccaccattgggccc
gttcaggctactacgtgtgagttatatgagttggttgaggccatggtggagaaaggtcag
gatggctctgctgtgcttgagctcgacctctgcaaccgtgatgtatcgcgtatcacattt
ttccagaaagattgtaacaaattcaccacaggggagaccattgcccacggtaaggtcggc
cagggcatctcggcttggagtaagaccttctgtgccctgtttggtccgtggtttcgtgct
attgaaaaagaaatacttgccctgctcccgcctaatatcttctacggcgacgcatacgag
gagtctgtgtttgccgccgctgtgtcaggggcaggttcaagcatggtatttgagaatgat
ttttcagagtttgatagcacccaaaataacttctccctcggcctcgagtgtgtaatcatg
gaggaatgtggcatgccccagtggctaatccggttgtaccattttgttcggtcggcctgg
atcctacaggcaccgaaggagtctcttaaaggattttggaagaagcattctggtgagccc
ggcaccctcctctggaacactgtttggaatatggcgatcatagcacactgctatgaattc
cgtgattttagggttgccgctttcaagggagatgattccgtggtcctctgtagcgactac
cgtcagagccgtaatgcagcggccctgattgcaggttgtgggctcaaactaaaggttgat
tatcgccctattgggttgtatgctggtgcggtggtggcccctggtctggggacgctaccc
gatgtggtgcgctttgccggccggctgtctgagaagaactggggccctgggccagagcgg
gctgagcagttgcgcctagctgtttgtgacttccttcgagggttgacgaatgttgcgcag
gtatgtgttgatgttgtatcccgagtttatggggttagccctgggttggtacataacctt
attggcatgttgcaaaccatagctgatggtaaagcccacttcacagagactgttaaacct
gtgcttgacctcacgaactctatcatacagcgggtagaatgaataacatg-tt-------
-ttgtgcattgcccatgggatcaccatgcgccctagggctgttctgttgctgttcttcgt
gcttctgcctatgctgcccgcgccaccggccggccagtcgtctggccgccgtcgtgggcg
gcgcggcggcggtgccggcagtggtttctggggtgacagggttgattctcagcccttcgc
cctcccctatattcatccaaccaacccctttgccgccgacgtcgtaccgcaatccggggc
tggagctcgccctcgacagccaccccgccccctcggctcctcttggcgtgatcaatccca
gcgcccctccgctgtcccacgtcgtcgatctgccccagctggggctgcgccgttgactgc
cacatcacctgcccccgatacagtccctgtgcctgatgttgactctcgcggcgccatatt
gcggcgccagtacaatttatccacatccccgcttacatcatctgttgcctcgggtactaa
tctggttctttatgctgccccgctaaaccctttgctgcccctccaggatggcactaacac
tcacattatggccactgaggcatctaattatgcccagtatcgggttgtccgggctacgat
ccgttacaggccattggtgccgaatgctgtcggcggttatgcaatatccatctcattttg
gcctcagactactactacccccacgtctgttgatatgaactctattacttccactgatgt
taggattttagttcagcccggcattgcttctgagttggttatccctagcgagcgcctcca
ttatcgtaatcagggctggcgctctgtggagacctcgggtgtggctgaagaagaggctac
ctctggtttggtaatgctttgtattcatggctcccctgtcaattcatacaccaatacccc
ctataccggggcgcttggactccttgatttcgctttagagcttgagtttaggaacctgac
acccgggaataccaatacccgtgtgtcccggtatacaagcacagcccgtcatcggctgcg
ccgcggtgctgatggcaccgccgaacttaccaccacagcggccacgcgcttc--atgaag
gacttgcacttcaccgg-tacgaatggggtcggtgaggtgggtcgtggtattgctctcac
actc-tttaatcttgctgatacgcttctcggtggtttgccgacagaactaatttcgtcgg
ctgggggacagttattctactcccgccccgtcgtctcagccaatggcgagccgactgtca
agctatacacatctgtagagaatgcgcagcaggataaagggatcgctattccacatgaca
tagatttgggagactcccgtgtggtcatccaagactatgacaaccagcatgagcaggatc
gacccaccccctcgcctgccccttctcgccctttttcggttcttcgcgctaatgatgttc
tatggctttctcttactgccgctgagtatgacaagactacatatgggtcgtccaccaacc
cgatgtatgtctcggatactgtcacatttgtcaacgtggctacaggagcccaggctgtcg
cccgttcccttgactggtctaaagttactctggacggccgccctcttaccactatccagc
agtactccaaaacattttatgttctcccgctccgcgggaagctgtctttttgggaggccg
ggaccactaaggccggatacccctataattacgacacaactgctagtgatcagattttga
ttgaaaatgcagctggtcatcgtgttgctatttccacgtataccaccagcttgggcgctg
gccctgtgtctgtttctgcagttggtgttttagccccacattcggcccttgcggtccttg
aagacactattgattaccctgcccgtgcccacactttcga
>MH504128
atggaggcccatcagttcattaaggctcctggcatt-actactgccattgagcaagctgc
tctggctgcggccaattctgccctggcgaatgctgtggtggttcggccgtttttatctcg
tgtgcaaactgagattcttattaatttgatgcaaccccggcagctggtttttcgacctga
agtgctctggaatcatcctatccaacgggttatccataatgaacttgagcagtactgtcg
ggcccgggctggtcgttgtctagaggttggggctcacccaagatccattaatgacaaccc
aaatgttctgcatcggtgctttctacgaccagttgggagagatgttcagcgctggtactc
tgctcctactcgtggccctgcggctaactgccgccgttctgccttgcgtggcctcccccc
cgttgatcgtacctattgttttgatggattctcccgctgctcatttgccgcagaaaccgg
gattgccctctattctctgcatgacctctggccggccgatgttgcggaggctatggcccg
acacgggatgacacgcttgtatgctgcactacatctcccccctgaagtactactaccacc
tggcacataccatacaacttcataccttctgattcacgacggtgatcgtgctgttgtgac
ctatgagggtgatactagtgcgggctacaaccatgatgtttccatacttcgtgcatggat
ccgcacaactaagatagtcggcgaccatccgctggtaatagagcgtgtgcgggctatcgg
ctgccattttgtactgttgcttactgcagcccctgagccgtcaccaatgccttatgttcc
atacccccggtcgacagaggtgtatgtccgctctatattcggccctggcgggtccccatc
cctattcccatcagcctgctctacgaaatctacattccatgctgtcccagcccgcccatc
ttgatgtttctgggacttatgccgtccatggccgccaacttgaggccctgtatagggcgc
ttaacatcccgcatgacatcgcggcccgagcctcccgtttgactgccaccgtcgaacttg
ttgcaggtccagaccgcttggagtgtcgcactgtgctcgggaataagactttccggacga
cagtggttgatggcgcccatcttgaggcgaacggccctgagcagtacgttctttcgtttg
acgcctctcgtacggggc-aaaggtgtatgcgggg-tcactgtttgagtctgactgtgat
tggctggttaatgcgtcgaatcccggccatcgccctggcggcggcctttgccatgctttc
tatcaacgctaccccgagtctttccacccaactgagtttattatgcgcgacggtcttgcc
gcgtacactttaactccccggcctattattcatgcagtggcccctgattatagggtcgag
cataacccaaagaggcttgaagcagcataccgagagacttgctctcgccgtggtaccgcc
gc-ctacccactcctcggctcgggcatataccaggttcccgtcagcctcagctttgacgc
ttgggagcgtaatcaccgccccggggacgagctttacctaaccgacctcgccgctacctg
gtttgaggctaataagccaacacagccggccctcacaataactgaggatgcagcccgcac
agccaacctagcactggagatcgatgctgctacggaggtcggccgggcttgtgccggctg
tgcagttagccccggggttg-tgcact-atcagtttactgccggggtcccaggctcgggg
aagtcgcgctcaatacagcagggggatgttgacgtagtggttgttcccactcgggagctc
cggaatagttggcgtcgtcggggtttcgcagcttttacacctcatacggcagcccgtgtc
accacgggccgtcgtgttgtgatcgatgaagccccatccctcccaccgcatttgttgcta
ctacacatgcagcgggcttcgtcggtccatcttctcggcgacccaaaccagatccctgcc
atagactttgagcacgccggcctggtccccgcaatacgccctgagcttgcgcccaccagt
tggtggcatgttacccaccgctgccccgctgatgtgtgcgagcttatacgcggcgcttac
ccaaaaatccagaccactagccgcgtgctgcggtctctattctggaatgaacctgccatc
ggccagaagttagttttcacccaggctgctaaggccgccaaccccggtgcgatcacagtc
cacgaggcccagggcgccacttttacggaaactacaatcatagccacagctgatgccagg
gggctcatccagtcttcccgagctcatgccatagttgcacttacccgccacacagagaag
tgcgttattcttgacgcccccggcttgttacgtgaggttggtatatcggatgtgattgtc
aacaattttttcctcgccggtggggaggtgggtcaccatcgcccctctgtgatacctcgt
ggtaaccctgaccagaacctcgcgacactacaggcctttccaccttcttgccagattagt
gcctatcaccagttagctgaggaacttggccaccgtccagctcccgtcgctgctgtcttg
cccccctgccctgaacttgagcaaggcttattatatatgccgcaggagcttacggtgtct
gatagtgtgctggtctttgaactcacggacatagtccactgccggatggctgcccctagt
cagcggaaggccgtcctatcgacgctcgtgggtaggtacggccgtcggacgaagctgtat
gaagcggctcactctgacgtccgtgagtccctggctagattcatccccaccattgggcca
gttcaggctactacgtgtgagttatatgagctggttgaggccatggtggagaagggtcag
gatggctctgccgtgcttgagctcgacctctgcaatcgtgatgtatcgcgtatcacattt
ttccagaaagattgtaataaattcaccacaggggagaccattgcccacggtaaggtcggc
cagggcatctcggcttggagcaagaccttctgtgccctgtttggcccatggtttcgtgct
attgaaaaagaaatactagccttgctcccgcctaatatcttctacggcgacgcatacgag
gagtctgtgtttgccgccgctgtgtcaggggcgggttcaagtatggtatttgagaatgac
ttttcagagtttgatagcacccaaaataacttctcccttggcctcgagtgtgtagttatg
gaggaatgtggcatgccccagtggctaattcggttgtaccatttggttcggtcggcctgg
atcctacaggcaccgaaggagtctcttaagggattttggaagaagcattctggcgagccc
ggcaccctcctctggaacactgtttggaatatggcgatcatagcacactgctatgaattt
cgtgattttagggttgccgcctttaagggagatgattccgtggtcctctgtagcgattac
cgccagagccgcaatgcagcggccctgattgcaggttgcgggctcaaactgaaggttgat
tatcgccctatcgggttgtatgctggtgtggtggtggcccctggtttagggacgctaccc
gatgtggtgcgcttcgccggccggctgtctgagaagaactggggccctgggccggagcgg
gctgagcagttgcgcctagctgtttgtgatttccttcgagggttaacgaatgttgcgcag
gtatgtgtcgatgttgtatcccgagtttatggagttagccctggattggtgcataacctt
attggcatgctgcaaaccatagctgatggcaaagcccattttacagagactgttaaacct
gtgcttgacctcacgaactctatcatacagcgggtggaatgaataacatg-tt-------
-ttgtgcattgcccatgggatcaccatgcgccctagggctgttctgttgctgttcttcgt
gcttctgcctatgctgcccacgccaccggccggccagccgcctggccgccgtcgtgggcg
gcgcagcggcggtgccggcagtggtttctggggtgacagggttgattctcagcccttcgc
cctcccctatattcatccaaccaacccctttgcctccgacgtcgtaccgcaacccggggc
tggagctcgccctcgacagccaccccgccccctcggctcctcttggcgtgatcagtccca
gcgcccctccgctgccccacgtcgtcgatctgccccagctggggctgcgccgctgactgc
catatcgcctgctcccgatacagcccctgtgcctgatgttgactcgcgcggcgccatact
gcggcgccagtacaatctatccacatctccgctcacatcatctgttgcttcgggtactaa
tctggttctttatgctgccccgctgaaccctttgctgccccttcaggatggcactaacac
tcacatcatggccactgaggcgtctaattatgcccagtatcgggttgtccgagctacgat
tcgttacaggccattggtgccaaatgctgtcggtggttatgcaatatccatctcattttg
gcctcagactaccactacccccacgtctgttgatatgaactctattacttctactgatgt
taggattctagttcagcccggcattgcttccgagttggttatccccagtgagcgcctcca
ttatcgtaaccagggctggcgctctgtggagacctcgggtgtggctgaagaagaggctac
ttctggtttggtaatgctttgtatccacggttcccctgttaattcctacaccaatacccc
ctataccggggcgcttggactccttgatttcgctttagagcttgagtttaggaacctaac
acccgggaacactaacacccgtgtgtcccggtatacaagcacagcccgtcatcggctgcg
ccgcggtgctgacggcaccgctgaacttaccaccacagcggccacgcgcttc--atgaag
gacttgcacttcaccgg-tacgaatggggtcggtgaggtgggtcgtggtattgctctcac
actc-tttaatcttgctgatacgcttctcggtggtttgccgacagaattaatttcgtcgg
ctgggggacagttattctattcccgccccgtcgtctcggccaatggcgagccgactgtca
agttatacacatctgtagagaatgcgcaacaagataaaggaattgctatcccacatgaca
tagatctgggtgactctcgtgtggtcatccaagactatgataaccagcatgagcaggacc
gacccaccccctcgcccgccccttctcgccctttctcggttcttcgcgctaatgatgttc
tatggctttctcttactgccgctgagtacgaccagactacatatgggtcgtccaccaacc
cgatgtatgtctcggatactgtcacatttgtcaacgtggctacaggagcccaggctgtcg
cccgctcccttgactggtctaaagttactctggatggccgccctcttactaccatccagc
agtactccaaaacattttatattctcccgcttcgcgggaagttatccttctgggaggctg
ggacgactaaggccggctacccctataattacaacacaactgctagtgatcagattctga
ttgaaaatgcagctggtcatcgtgttgctatttccacgtacaccaccagcttgggcgctg
gccctgtgtctgtttctgcagttggtgttctagccccacattcggcccttgcagtccttg
aagacactattgattaccctgcccgtgcccacactttcga
>MW837255
----------------------------------------actgccattgagcaagctgc
tctggctgcggccaattctgccctggcgaatgctgtggtggttcggccgtttttatctcg
tgtacaaactgagattcttattaatttgatgcaaccccggcagttggtttttcggcctga
agtgctctggaatcatcctatccaacgggttattcataatgaacttgaacattactgtcg
ggcccgcgctggtcgttgtctagaggttggggcccacccaagatccattaatgacaaccc
aaatgttcttcatcggtgttttctacgaccagtagggagagatgttcaacgttggtattc
tgctcctacccgcggccctgcggctaactgccgccgttctgccttgcgtggccttccccc
cgttgatcgtacctattgttttgatggattctcccgctgctcatttgccgcagaaactgg
ggttgccctttattccctgcacgacctctggccggccgatgttgcggaggctatggcccg
acacgggatgacacgcttgtatgctgcactacatctcccccctgaagtactattaccacc
tggtacttaccatacaacttcataccttctgattcacgacggtgatcgtgctgttgtgac
ctatgaaggcgatactagtgcaggctacaaccatgatgtttccatacttcgtgcatggat
ccgcacaactaagatagtcggcgatcatccgctggtgatagagcgtgtgcgggctattgg
ctgccattttgtgctgttgcttactgcagcccctgagccgtcaccaatgccttatgttcc
atacccccggtcgacagaggtgtatgtccgctctatattcggccccggcgggtccccatc
cctatttccatcagcttgctctacgaaatccacattccacgctgtcccagcccgtccatc
tcgatgtctctgggacttatgccgtccatggtagccaacttgaggccctgtatagggcgc
ttaacatcccgcatgacattgctgcccgagcctcccgtttgactgccaccgtcgaactca
ctgcaggttcagaccgcttggagtgccgcactgtgctcgggaataagactttccggacga
cggtggttgatggcgcccaccttgaggcgaacggccccgagcagtatgttctttctttcg
acgcctctcgcatggggc-aaaggtgtatgcgggg-tcactgtttgagtctgactgtgat
tggctggttaatgcgtcgaatcccggtcatcgtcctggaggtggcatttgccatgctttc
taccaacgctaccccgagtctttccacccaactgagttcatcatgcgcgacggtcttgcc
gcgtacactttaactccccggcctattattcatgcagtggcccctgattatagggttgag
cataacccgaagaggcttgaggcagcataccgagagacttgctctcgccgcggtaccgcc
gc-ctacccactcctcggttcgggcatatatcaagttcccgtcagcctcagcttcgacgc
ctgggaacgtaaccaccgccccggggacgagctctacctaaccgacctcgccgccacctg
gttcgaggctaataagccaacacagccggccctcacaataactgaggatgcagcccgcac
agccaacctagcactggagatcgatgctgctactgaggttggccgggcttgtgccggcta
cgcggttagtcctggggttg-tgcact-atcagtttactgctggggtcccaggttcgggg
aagtcgcgctctatacagcagggggatgttgacgtagtggttgtccccacccgggagctc
cggaatagttggcgtcgccggggttttgcagcttttacacctcatacggcggcccgtgtc
accacgggtcgtcgtgttgtgattgatgaggccccatccctcccaccgcatttgttgcta
ttacacatgcagcgggcctcgtcggtccaccttctcggcgacccaaaccagattcctgcc
atagacttcgagcatgccggcctggtccccgcaatacgccctgagcttgcacccaccagt
tggtggcatgttacccatcgctgccccgctgatgtgtgcgagctcatccgcggggcttat
cccaaaattcaaaccactagccgcgtgctgcggtctctattctggaatgagcctgccatt
ggccagaagttagttttcacccaggccgctaaggccgctaaccctggtgcgattacagtc
cacgaggcccagggcgccactttcacggaaactacaatcatagccacggctgatgctagg
gggctcatccaatcttcccgagctcatgccatagtcgcactcacccgccatacagagaag
tgcgttattcttgacgcccccggtttgttacgtgaggttggtatatcggatgtgattgtc
aacaactttttcctcgccggcggggaggtgggtcaccatcgcccctctgtgatacctcgc
ggtaatcctgaccagaacctcgcgacactacaggcctttccaccctcctgccagatcagt
gcctttcaccagttagctgaggaacttggccaccgtccagctcctgtcgctgctgtcctg
cccccctgccctgaacttgagcagggcttgttatatatgccgcaggagcttacggtgtct
gatagcgtgttggtctttgaactcacggacatagtccactgccggatggctgcccccagc
cagcggaaggccgtcctatcgacgctcgtgggtaggtacggccgtcggacgaagctgtat
gaagcagctcactctgacgttcgtgggtccctggctagatttatccccaccattgggccc
gttcaggctactacgtgtgagttatatgagctggttgaggccatggtggagaaaggtcag
gatggctctgccgtgcttgagctcgacctctgtaatcgtgatgtatcgcgtatcacattt
ttccagaatgattgtaacaaattcaccacaggggagaccattgcccacggtaaggtcggc
cagggcatctcggcttggagcaagaccttctgtgccctgtttggcccgtggtttcgtgct
attgaaaaagaaatattggctctgctcccgcctaatattttctacggcgacgcatacgag
gagtctgtgtttgccgccgctgtgtcgggggcaggttcaagcatggtatttgagaatgat
ttttcagagtttgatagcacccaaaataacttctcccttggtcttgagtgtgtggtcatg
gaggaatgtggtatgccccagtggctaatccggttgtaccatttggttcggtcggcctgg
atcttacaggcgccgaaggagtctcttaagggtttttggaagaagcattctggtgagcct
ggtaccctcctttggaacactgtttggaacatggcgatcatagcacactgctatgaattt
cgtgattttagggttgctgctttcaagggagatgattccgtggtcctctgtagcgactac
cgtcagagccgcaatgcagcggccctgattgcaggctgcgggctcaaactgaaggttgat
tatcgccctattgggttgtttgctggtgtggtggtggcccctggcctggggacactaccc
gatgtggtgcgctttgccggccggctgtctgagaagaactggggccctgggccggagcgg
gccgagcagttgcgcctagctgtttgtgacttccttcgaaggttaacgaatgttgcgcag
gtatgtgttgatgttgtatcccgagtttatggggttagccctgggctggtacataacctt
attggcatgttgcaaaccatagccgatggcaaagcccatttcacagaggttgttaaacct
gtgcttgacctcacgaattctatcatacagcgggtggaatgaataacatg-tt-------
-ttgtgcattgcccatgggatcaccatgcgccctagggctattttgttgctgttcttcgt
gcttttgcctatgctgcccgcgccaccggccggccagccgtctggccgccgtcgtgggcg
gcgcagcggcggtaccggcagtggtttctggggtgacagggttgattctcagcccttcgc
cctcccctatattcatccaaccaacccctttgccgccgatgtcgtatcgcaatccggggc
tggagctcgccctcgacagccgccccgccccctcggctcctcttggcgtgatcagtccca
gcgcccctccgctgtcccacgtcgtcgatctgccccagccggggctgcgccgctgactgc
catatcacctgcccccgatacagctcctgtacctgatgttgattcgcgcggcgccatatt
gcgacgccagtacaatttatccacatccccgctcacatcatctgttgcttcgggtactaa
tctggttctttatgctgccccgctaaaccctttgttgccccttcaggatggtactaatac
acacatcatggccactgaggcatctaattatgcccagtatcgggttgtccgagctacgat
tcgttacaggccattggtgccaaatgctgtcgggggctatgcaatatctatctcattctg
gccccagacaactaccacccccacgtctgttgacatgaactctattacttccactgatgt
taggattctagttcagcccggcatcgcttctgagctggttatccctagtgagcgcctcca
ttatcgtaaccagggctggcgctctgtggagacctcgggtgtggctgaagaggaggctac
ttctggtttggtaatgctctgtatccatggctcccctgttaattcctacaccaatacccc
ctacaccggggcgcttggactccttgatttcgctttagagcttgagtttaggaacctgac
acccgggaacaccaacacccgtgtgtcccggtacacaagcacagcccgtcatcggctgcg
ccgcggtgctgatggcaccgctgaacttaccaccacagcggccacgcgcttc--atgaag
gacctgcacttcaccgg-tacgaatggggtcggtgaggtgggtcgtggtattgctctcac
actc-tttaatcttgctgatacgcttctcggtggtttgccgacagaattaatttcgtcgg
ctggggggcagttattttactcccgccccgtcgtctcagccaatggcgagccgactgtca
agttatatacatctgtagagaatgcgcagcaggataaggggattgcaattccacatgata
tagatctaggtgactcccgtgtggtcatccaagactatgacaaccagcatgagcaggatc
gacccaccccctcgcctgccccttctcgccctttttcggttcttcgcactaatgatgttt
tatggctttcccttactgccgccgagtacgaccagactacatatgggtcgtccaccaacc
cgatgtatgtctcggacactgtcacatttgttaacgtggctacaggagcccaggctgtcg
cccgttccctcgactggtccaaagttactctggacggccgccctctcactactatccagc
agtactccaaaacattttatgttctcccgcttcgcgggaagttatccttttgggaggccg
gtacgactaaggccggctatccctataattacaacacaactgctagtgatcagattttga
ttgaaaatgcggctggtcatcgtgtagctatttccacgtataccaccagcttgggtgccg
gccctgtgtctgtttctgcagtcggtgttttagccccacattcggctcttgcagtccttg
aagacactattgactaccctgcccgtg-------------
>MW837254
----------------------------------------actgccattgagcaagctgc
tctggctgcggccaattctgccctggcgaatgctgtggtggttcggccgtttttatctcg
tgtacaaactgagattcttattaatttgatgcaaccccggcagttggtttttcggcctga
agtgctctggaatcatcctatccaacgggttattcataatgaacttgaacattactgtcg
ggcccgcgctggtcgttgtctagaggttggggcccacccaagatccattaatgacaaccc
aaatgttcttcatcggtgttttctacgaccagtagggagagatgttcaacgttggtattc
tgctcctacccgcggccctgcggctaactgccgccgttctgccttgcgtggccttccccc
cgttgatcgtacctattgttttgatggattctcccgctgctcatttgccgcagaaactgg
ggttgccctttattccctgcacgacctctggccggccgatgttgcggaggctatggcccg
acacgggatgacacgcttgtatgctgcactacatctcccccctgaagtactattaccacc
tggtacttaccatacaacttcataccttctgattcacgacggtgatcgtgctgttgtgac
ctatgaaggcgatactagtgcaggctacaaccatgatgtttccatacttcgtgcatggat
ccgcacaactaagatagtcggcgatcatccgctggtgatagagcgtgtgcgggctattgg
ctgccattttgtgctgttgcttactgcagcccctgagccgtcaccaatgccttatgttcc
atacccccggtcgacagaggtgtatgtccgctctatattcggccccggcgggtccccatc
cctatttccatcagcttgctctacgaaatccacattccacgctgtcccagcccgtccatc
tcgatgtctctgggacttatgccgtccatggtagccaacttgaggccctgtatagggcgc
ttaacatcccgcatgacattgctgcccgagcctcccgtttgactgccaccgtcgaactca
ctgcaggttcagaccgcttggagtgccgcactgtgctcgggaataagactttccggacga
cggtggttgatggcgcccaccttgaggcgaacggccccgagcagtatgttctttctttcg
acgcctctcgcatggggc-aaaggtgtatgcgggg-tcactgtttgagtctgactgtgat
tggctggttaatgcgtcgaatcccggtcatcgtcctggaggtggcatttgccatgctttc
taccaacgctaccccgagtctttccacccaactgagttcatcatgcgcgacggtcttgcc
gcgtacactttaactccccggcctattattcatgcagtggcccctgattatagggttgag
cataacccgaagaggcttgaggcagcataccgagagacttgctctcgccgcggtaccgcc
gc-ctacccactcctcggttcgggcatatatcaagttcccgtcagcctcagcttcgacgc
ctgggaacgtaaccaccgccccggggacgagctctacctaaccgacctcgccgccacctg
gttcgaggctaataagccaacacagccggccctcacaataactgaggatgcagcccgcac
agccaacctagcactggagatcgatgctgctactgaggttggccgggcttgtgccggcta
cgcggttagtcctggggttg-tgcact-atcagtttactgctggggtcccaggttcgggg
aagtcgcgctctatacagcagggggatgttgacgtagtggttgtccccacccgggagctc
cggaatagttggcgtcgccggggttttgcagcttttacacctcatacggcggcccgtgtc
accacgggtcgtcgtgttgtgattgatgaggccccatccctcccaccgcatttgttgcta
ttacacatgcagcgggcctcgtcggtccaccttctcggcgacccaaaccagattcctgcc
atagacttcgagcatgccggcctggtccccgcaatacgccctgagcttgcacccaccagt
tggtggcatgttacccatcgctgccccgctgatgtgtgcgagctcatccgcggggcttat
cccaaaattcaaaccactagccgcgtgctgcggtctctattctggaatgagcctgccatt
ggccagaagttagttttcacccaggccgctaaggccgctaaccctggtgcgattacagtc
cacgaggcccagggcgccactttcacggaaactacaatcatagccacggctgatgctagg
gggctcatccaatcttcccgagctcatgccatagtcgcactcacccgccatacagagaag
tgcgttattcttgacgcccccggtttgttacgtgaggttggtatatcggatgtgattgtc
aacaactttttcctcgccggcggggaggtgggtcaccatcgcccctctgtgatacctcgc
ggtaatcctgaccagaacctcgcgacactacaggcctttccaccctcctgccagatcagt
gcctttcaccagttagctgaggaacttggccaccgtccagctcctgtcgctgctgtcctg
cccccctgccctgaacttgagcagggcttgttatatatgccgcaggagcttacggtgtct
gatagcgtgttggtctttgaactcacggacatagtccactgccggatggctgcccccagc
cagcggaaggccgtcctatcgacgctcgtgggtaggtacggccgtcggacgaagctgtat
gaagcagctcactctgacgttcgtgggtccctggctagatttatccccaccattgggccc
gttcaggctactacgtgtgagttatatgagctggttgaggccatggtggagaaaggtcag
gatggctctgccgtgcttgagctcgacctctgtaatcgtgatgtatcgcgtatcacattt
ttccagaatgattgtaacaaattcaccacaggggagaccattgcccacggtaaggtcggc
cagggcatctcggcttggagcaagaccttctgtgccctgtttggcccgtggtttcgtgct
attgaaaaagaaatattggctctgctcccgcctaatattttctacggcgacgcatacgag
gagtctgtgtttgccgccgctgtgtcgggggcaggttcaagcatggtatttgagaatgat
ttttcagagtttgatagcacccaaaataacttctcccttggtcttgagtgtgtggtcatg
gaggaatgtggtatgccccagtggctaatccggttgtaccatttggttcggtcggcctgg
atcttacaggcgccgaaggagtctcttaagggtttttggaagaagcattctggtgagcct
ggtaccctcctttggaacactgtttggaacatggcgatcatagcacactgctatgaattt
cgtgattttagggttgctgctttcaagggagatgattccgtggtcctctgtagcgactac
cgtcagagccgcaatgcagcggccctgattgcaggctgcgggctcaaactgaaggttgat
tatcgccctattgggttgtttgctggtgtggtggtggcccctggcctggggacactaccc
gatgtggtgcgctttgccggccggctgtctgagaagaactggggccctgggccggagcgg
gccgagcagttgcgcctagctgtttgtgacttccttcgaaggttaacgaatgttgcgcag
gtatgtgttgatgttgtatcccgagtttatggggttagccctgggctggtacataacctt
attggcatgttgcaaaccatagccgatggcaaagcccatttcacagaggttgttaaacct
gtgcttgacctcacgaattctatcatacagcgggtggaatgaataacatg-tt-------
-ttgtgcattgcccatgggatcaccatgcgccctagggctattttgttgctgttcttcgt
gcttttgcctatgctgcccgcgccaccggccggccagccgtctggccgccgtcgtgggcg
gcgcagcggcggtaccggcagtggtttctggggtgacagggttgattctcagcccttcgc
cctcccctatattcatccaaccaacccctttgccgccgatgtcgtatcgcaatccggggc
tggagctcgccctcgacagccgccccgccccctcggctcctcttggcgtgatcagtccca
gcgcccctccgctgtcccacgtcgtcgatctgccccagccggggctgcgccgctgactgc
catatcacctgcccccgatacagctcctgtacctgatgttgattcgcgcggcgccatatt
gcgacgccagtacaatttatccacatccccgctcacatcatctgttgcttcgggtactaa
tctggttctttatgctgccccgctaaaccctttgttgccccttcaggatggtactaatac
acacatcatggccactgaggcatctaattatgcccagtatcgggttgtccgagctacgat
tcgttacaggccattggtgccaaatgctgtcgggggctatgcaatatctatctcattctg
gccccagacaactaccacccccacgtctgttgacatgaactctattacttccactgatgt
taggattctagttcagcccggcatcgcttctgagctggttatccctagtgagcgcctcca
ttatcgtaaccagggctggcgctctgtggagacctcgggtgtggctgaagaggaggctac
ttctggtttggtaatgctctgtatccatggctcccctgttaattcctacaccaatacccc
ctacaccggggcgcttggactccttgatttcgctttagagcttgagtttaggaacctgac
acccgggaacaccaacacccgtgtgtcccggtacacaagcacagcccgtcatcggctgcg
ccgcggtgctgatggcaccgctgaacttaccaccacagcggccacgcgcttc--atgaag
gacctgcacttcaccgg-tacgaatggggtcggtgaggtgggtcgtggtattgctctcac
actc-tttaatcttgctgatacgcttctcggtggtttgccgacagaattaatttcgtcgg
ctggggggcagttattttactcccgccccgtcgtctcagccaatggcgagccgactgtca
agttatatacatctgtagagaatgcgcagcaggataaggggattgcaattccacatgata
tagatctaggtgactcccgtgtggtcatccaagactatgacaaccagcatgagcaggatc
gacccaccccctcgcctgccccttctcgccctttttcggttcttcgcactaatgatgttt
tatggctttcccttactgccgccgagtacgaccagactacatatgggtcgtccaccaacc
cgatgtatgtctcggacactgtcacatttgttaacgtggctacaggagcccaggctgtcg
cccgttccctcgactggtccaaagttactctggacggccgccctctcactactatccagc
agtactccaaaacattttatgttctcccgcttcgcgggaagttatccttttgggaggccg
gtacgactaaggccggctatccctataattacaacacaactgctagtgatcagattttga
ttgaaaatgcggctggtcatcgtgtagctatttccacgtataccaccagcttgggtgccg
gccctgtgtctgtttctgcagtcggtgttttagccccacattcggctcttgcagtccttg
aagacactattgactaccctgcccgtg-------------
>MW837253
--------------------------------------gaactgccattgagcaggctgc
tctggctgcggccaattctgccctggcgaatgctgtggtggttcggccgtttttatcccg
tgtacaaactgagattcttattaatttgatgcaaccccggcagttggtttttcggcctga
agtgctctggaatcatcctatccaacgggttatccataatgaacttgaacattactgtcg
ggcccgcgctggtcgttgtctagaggttggggcccacccaagatccattaatgacaaccc
aaatgttcttcatcggtgttttctacgaccagtagggagggatgttcaacgttggtattc
tgctcctacccgcggccctgcggctaactgccgccgttctgccttgcgtggccttccccc
cgttgatcgtacctattgttttgatggattctcccgctgctcatttgccgcagaaactgg
ggttgccctttattccctgcacgacctctggccggccgatgttgcggaggctatggcccg
acacgggatgacacgcttgtatgctgcactacatctcccccctgaagtactattaccacc
tggtacttaccatacaacttcataccttctgattcacgacggtgaccgtgctgttgtgac
ctatgaaggcgatactagtgcaggctacaaccatgatgtctccatacttcgtgcatggat
ccgcacaactaagatagttggcgatcatccgctggtgatagagcgtgtgcgggctattgg
ctgccattttgtgctgttgcttactgcagcccctgagccgtcaccaatgccttatgttcc
atacccccggtcgacagaggtgtatgtccgctctatattcggccccggcgggtccccatc
cctatttccatcagcttgctccacgaaatccacattccacgctgtcccagcccgtccatc
tcgatgtctctgggacttatgccgtccatggtagccaacttgaggccctgtatagggcgc
ttaacatcccgcatgacattgctgcccgagcctcccgtttgactgccaccgtcgaactca
ctgcaggttcagaccgcttggagtgccgcactgtgctcgggaataagactttccggacga
cggtggttgatggcgcccaccttgaggcgaacggccccgagcagtatgttctttctttcg
acgcctctcgcatggggc-aaaggtgtatgcgggg-tcactgtttgagtctaactgtgat
tggctggttaatgcgtcgaatcccggtcaccgtcctggaggcggcctctgccatgctttc
taccaacgctaccccgaggctttctacccaactgagttcatcatgcgcgacggtcttgcc
gcgtacactttaactccccggcctattattcatgcagtggcccctgattatagggttgag
cataacccgaagaggcttgaggcagcataccgagagacttgctctcgccgcggtaccgcc
gc-ctacccactcctcggttcgggcatatatcaagttcccgtcagcctcagcttcgacgc
ctgggaacgtaaccaccgccccggggacgagctttacctaaccgacctcgccgccacctg
gttcgaggctaataagccaacacagccggccctcacaataactgaggatgcagcccgcac
agccaacctagcactggagatcgatgctgctactgaggttggccgggcttgtgccggctg
cgcggttagtcctggggttg-tgcact-atcagtttactgctggggtcccaggttcgggg
aagtcgcgttctatacagcagggggacgttgacgtagtggttgtccccacccgggagctc
cggaatagttggcgccgccggggttttgcagcttttacacctcatacggcggcccgtgtc
accacgggtcgtcgtgttgttattgatgaggccccatccctcccaccgcatttgttgcta
ttacacatgcagcgggcctcgtcggtccaccttctcggcgacccaaaccagattcctgcc
atagacttcgagcatgccggcctggtccccgcaatacgccctgagcttgcacccaccagt
tggtggcatgttacccatcgctgccccgctgatgtgtgcgagctcgtccgcggggcttac
cccaaaattcaaaccactagccgcgtgctgcggtctctattctggaatgagcctgccatt
ggccagaagttagttttcacccaggccgctaaggccgctaaccctggtgcgattacagtc
cacgaggcccagggcgccactttcacggaaactacaatcatagccacggctgatgctagg
gggctcatccaatcttcccgagctcacgccatagtcgcactcacccgccatacagagaag
tgcgttattcttgacgcccccggcttgttacgtgaggttggtatatcggatgtgattatc
aacaactttttcctcgccggcggggaggtgggtcaccatcgcccctctgtgatacctcgc
ggtaatcctgaccagaacctcgcgacactacaggcctttccaccctcctgccagatcagt
gcctttcaccagttagctgaggaacttggccaccgtccagctcctgtcgctgctgtcctg
cccccctgccctgaacttgagcagggcttgttatatatgccgcaggagcttacggtgtct
gatagcgtgttggtctttgaactcacggacatagtccactgccggatggctgcccccagc
cagcggaaggccgtcctatcgacgctcgtgggtaggtacggccgtcggacgaagctgtat
gaagcagctcactctgacgttcgtgggtccctggctagatttatccccaccattgggccc
gttcaggctactacgtgtgagttatatgagctggttgaggccatggtggagaaaggtcag
gatggctctgccgtgcttgagctcgacctctgtaatcgtgatgtatcgcgtatcacattt
ttccagaaagattgtaacaaattcaccacaggggagaccattgcccacggtaaggtcggc
cagggcatctcggcttggagcaagaccttctgtgccctgtttggcccgtggtttcgtgct
attgaaaaagaaatattggctctgctcccgcttaatattttctacggcgacgcatacgag
gagtctgtgtttgccgccgctgtgtcgggggcaggttcaagcatggtatttgagaatgat
ttttcagagtttgatagcacccaaaataacttctcccttggtcttgagtgtgtggtcatg
gaggaatgtggtatgccccagtggctaatccggttgtaccatttggttcggtcggcctgg
atcttacaggcgccgaaggagtctcttaagggtttttggaagaagcattctggtgagcct
ggtaccctcctttggaacactgtttggaacatggcgatcatagcacactgctatgaattt
cgtgattttaaggttgctgctttcaagggagatgattccgtggtcctctgtagcgactac
cgtcagagccgcaatgcagcggccctgattgcaggctgcgggctcaaactgaaggttgat
taccgccctattgggttgtatgctggtgtggtggtggcccctggcctggggacactaccc
gatgtggtgcgctttgccggccggctgtctgagaagaactggggccctgggccggagcgg
gccgagcagttgcgcctagctgtttgtgacttccttcgagggttaacgaatgttgcgcag
gtatgtgttgatgttgtatcccgagtttatggggttagccctgggctggtacataacctt
attggcatgttgcaaaccatagccgatggcaaagcccatttcacagaggttgttaaacct
gtgcttgacctcacgaattctatcatacagcgggtggaatgaataacatg-tt-------
-ttgtgcattgcccatgggatcaccatgcgccctagggctattttgttgctgttcttcgt
gcttttgcctatgctgcccgcgccaccggccggccagccgtctggccgccgtcgtgggcg
gcgcagcggcggtaccggcagtggtttctggggtgacagggttgattctcagcccttcgc
cctcccctatattcatccaaccaacccctttgccgccgatgtcgtatcgcagtccggggc
tggagctcgccctcgacagccgccccgccccctcggctcctcttggcgtgatcagtccca
gcgcccctccgctgtcccacgtcgtcgatctgccccagccggggctgcgccgctgactgc
catatcacctgcccccgatacagctcctgtacctgatgttgactcgcgcggcgccatatt
gcgacgccagtacaatttatccacatccccgctcacatcatctgttgcttcgggtactaa
tctggttctttacgctgccccgctaaaccctttgttgccccttcaggatggcactaatac
acacatcatggccactgaggcatctaattatgcccagtatcgggttgtccgagctacgat
tcgttacaggccattggtgccaaatgctgtcgggggctatgcaatatctatctcattctg
gccccagacaactaccacccccacgtctgttgatatgaactctattacttccactgatgt
taggattctagttcagcccggcatcgcttctgagctggttatccctagtgagcgcctcca
ttatcgtaaccagggctggcgctctgtggagacctcgggtgtggctgaagaggaggctac
ttctggtttggtaatgctctgtatccatggctcccctgttaattcctacaccaacacccc
ttacaccggggcgcttggactccttgatttcgctttagagcttgagtttaggaacctgac
acccgggaacaccaacacccgtgtgtcccggtacacaagcacagcccgtcaccggctgcg
ccgcggtgctgatggcaccgctgaacttaccaccacagcggccacgcgcttc--atgaag
gacctgcatttcaccgg-tacgaatggggtcggtgaggtgggtcgtggtattgctctcac
actc-tttaatcttgctgatacgcttctcggtggtttgccgacagaattaatttcgtcgg
ctggggggcagttattttactcccgccctgtcgtctcagccaatggcgagccgactgtca
agttatatacatctgtagagaatgcgcagcaggataaggggattgcaattccacatgata
tagatctgggtgactcccgtgtggtcatccaagactatgacaaccagcatgagcaggatc
gacccaccccctcgcctgccccttctcgccctttttcggttcttcgcgctaatgatgttt
tatggctttcccttactgccgccgagtacgaccagactacatatgggtcgtccaccaacc
cgatgtatgtctcggacactgtcacatttgttaacgtggctacaggagctcaggctgtcg
cccgttccctcgactggtccaaagttactctggacggccgccctctcactactatccagc
agtactccaaaacattttatgttctcccgcttcgcgggaagttgtccttttgggaggccg
gtacgactaaggccggctatccctataattacgacacaactgctagtgatcagattctga
ttgaaaatgcggctggtcatcgtgtagctatttccacgtataccgccagcttgggtgccg
gccctgtgtctgtttctgcagtcggtgttttagccccacattcggctcttgcagtccttg
aagatactattgactaccctgcccgt--------------
>MW355279
atggaggcccaccagtttattaaggctcctggcatt-actactgccattgagcaagctgc
tctggctgcggccaattctgccctggcgaatgctgtggtggttcggccgtttctatctcg
tgtgcaaaccgagattcttattaatttgatgcaaccccggcagttggtttttcggcctga
agtgctctggaatcatcctatccaacgggttatccataatgaacttgaacagtattgtcg
ggcccgggctggtcgttgtctagaggttggggcccacccaagatccattaatgacaaccc
aaatgttcttcaccggtgctttctacgaccagtagggagagatgttcagcgctggtattc
tgctcctacccgcggccctgcggctaattgccgccgctctgccttgcgtggcctcccccc
tgttgatcgtacctattgttttgatggattctctcgctgctcatttgccgcagaaactgg
ggttgccctttattccctgcatgacctctggccggccgatgttgcggaggctatggcccg
acacggcatgacacgcctgtacgccgcactacatctcccccctgaagtactactaccacc
tggtacttaccatacaacttcataccttctgattcacgacggtgatcgcgctgttgtgac
ctatgaaggtgatactagtgcaggctacaaccatgatgtctccatacttcgtgcatggat
ccgcacaactaagatagtcggcgatcatccgctggtgatagagcgtgtgcgggctattgg
ctgccattttgtgctgctgcttactgcagcccctgagccgtcaccaatgccttatgtccc
atacccccggtcgacagaggtgtatgtccgctctatattcggccctggcgggtccccatc
cctattcccatcagcttgctctacgaaatccacatttcacgctgtcccagcccgcccatc
tcgatgtttctgggacttatgccgtccacggccgccaacttgaggccctgtatagggcgc
ttaacatccctcaggacatcgctgcccgagcctctcgtttgactgccaccgtcgaactcg
ccgcaggtccagatcgcctggagtgccgcactgtgctcgggaacaagactttccggacga
cggtggttgatggcgcccatcttgaggcgaacggccccgagcagtatgttctttcgttcg
atgcttctcgcatggggc-aaaggtgtatgcgggg-tcactgtttgagtctgactgtgat
tggctggttaatgcgtcgaatcctggtcatcgtcctggaggcggcctttgccatgccttc
taccagcgctaccccgagtctttccacccaactgagttcatcatgcgcgacggtcttgcc
gcgtacactttaaccccccggcctattattcacgcagtggctcctgattatagggttgag
cataacccgaagaggcttgaggcagcataccgagagacttgctctcgccgcggcaccgcc
gc-ctatccactcctcggttcgggcatatatcaagtccccgtcagcctcagctttgacgc
ttgggagcgtaaccaccgccccggggacgagctctacctaaccgacctcgccgctgcctg
gttcgaggccaataagccaacacagccggccctcacaataactgaggatacagcccgcac
agccaacctagcactggagatcgatgctgctactgaggtcggccgggcctgtgccggctg
cgcggttagtcctggggttg-tgcact-atcagtttactgctggggtcccaggttcgggg
aagtcgcgttctatacagcagggggatgttgacgtagtggttgtccccactcgtgagctc
cggaatagttggcgtcgccggggcttcgcagcttttacacctcatacggcggcccgtgtc
accacgggtcgtcgtgttgtaattgatgaggccccatccctcccaccgcatttgttatta
ctacacatgcagcgggcctcgtcggtccaccttctcggcgacccaaaccagatccctgcc
atagacttcgagcatgccggcctggtccccgcaatacgccctgagcttgcacccaccagt
tggtggcatgtcacccaccgctgccccgctgatgtgtgtgagcttatacgcggggcttac
cccaaaatccaaaccactagccgcgtgttgcggtcattattctggaatgagcctgccatt
ggccagaagttagttttcacccaggccgctaaggccgccaaccccggtgcgattacagtc
catgaggcccagggcgccactttcacggaaactacaatcatagccacggctgatgctagg
gggctcatccaatcctcccgagctcatgccatagtcgcacttacccgccacacagagaag
tgcgttattcttgacgcccctggcttgttacgtgaggttggtatatcggatgtgattgtc
aacaactttttcctcgccggcggggaagtgggtcaccatcgtccctctgtgatacctcgc
ggtaatcctgaccagaacctcgcgacactacaggcctttccaccttcttgccagatcagc
gcctatcaccagctagctgaggaacttggccaccgcccagctcctgtcgccgccgtcctg
cccccttgccctgaactcgagcaaggcttgttatatatgccgcaggagcttacggtgtct
gatagcgtgctggtctttgaactcacggacatagtccactgccggatggcagcccccagc
cagcggaaggccgtcctatcgacgctcgtgggtaggtacggccgtcggacgaagctgtac
gaagcagctcactctgacgtccgtgagtccctggctagattcatccccaccattgggccc
gttcaggctactacgtgtgagttatatgagccggttgaggccatggtggagaaaggtcag
gatggctctgccgtgcttgagctcgacctctgcaatcgtgatgtatcgcgtatcacattt
ttccagaaagattgtaacaaattcactacaggggagaccattgcccacggtaaggtcggc
cagggcatttcggcttggagcaagaccttctgtgccctgtttggtccgtggttccgtgct
atcgaaaaagaaatactagccctgctcccgcctaatattttctacggcgacgcatacgag
gagtctgtgtttgccgccgctgtgtcgggggcaggttcaagcatggtatttgagaatgat
ttttcagagtttgatagcacccaaaataacttctcccttggtctcgagtgcgtagtcatg
gaggaatgtggcatgccccaatggctaatccggttgtaccatctggttcggtcggcctgg
attttacaggcaccgaaggagtctcttaagggattttggaagaagcattctggtgagcct
ggcaccctcctttggaacactgtttggaacatggcgattatagcacactgctatgaattt
cgtgattttagggttgccgctttcaagggagatgactccgtggtcctctgtagcgactac
cgccagagccgcaatgctgcggccctgattgcaggttgcgggctcaaactgaaggttgac
tatcgccctattgggttgtatgctggtgtggtggtggcccctggtctggggacgctaccc
gatgtggtgcgcttcgccggccggctgtctgagaagaactggggccctgggccggagcga
gctgagcagttgcgcctagctgtttgtgacttccttcgagggttaacgaatgttgcgcag
gtatgtgttgatgttgtatcccgagtttatggagttagccctgggctggtacataacctt
attggcatgctgcaaactatagccgatggcaaagctcatttcacagagactgttaaacct
gtgcttgacctcacgaactctatcatacagcgggtagaatgaataacatg-tt-------
-ttgtgcattgcccatgggatcaccatgcgccctagggctgttctgttgctgttcttcgt
gcttctgcctatgctgcccgcgccaccggccggccagccgtctggccgccgtcgtgggcg
gcgcagcggcggtaccggcagtggtttctggggtgacagggttgattctcagcccttcgc
cctcccctatattcatccaaccaacccctttgccgccgatgtcgtaccgcaatccggggc
tggagctcgccctcgacagccgccccgccccctcggctcctcttggcgcgatcagtccca
gcgcccccccgctgccccacgtcgtcgatctgccccagccggggctgcgccgctgactgc
tatatcacctgctcccgatacagctcctgtacctgatgttgactcacgtggtgccatatt
gcgacgccagtataatttatccacatccccgcttacatcatctgttgcttcgggtactaa
tctggttctttatgctgccccgctaaaccctttgctgccccttcaggatggcactaatac
tcacatcatggccactgaggcatctaattatgcccagtatcgggttgttcgagctacgat
tcgttacaggccattggtgccaaatgccgtcggcggttatgcaatatccatctcattctg
gcctcagacaactaccacccccacgtctgttgatatgaattctattacttccactgatgt
taggattctagtccagcctggcattgcttctgagttggttatccctagtgagcgcctcca
ctatcgtaaccagggctggcgctctgtggagacctcgggtgtggctgaagaggaggctac
ttctggtttggtaatgctttgtatccatggctcccctgttaactcctataccaacacccc
ctacaccggggcgcttgggctccttgatttcgctttagagcttgagtttaggaacctgac
acccgggaacaccaacacccgtgtgtctcggtatacaagcacagcccgtcatcggctgcg
ccgcggtgctgatggcaccgccgaacttaccaccacagcggccacgcgcttc--atgaag
gacctgcacttcaccgg-tacgaatggggtcggtgaagtgggtcgtggtattgctctcac
actc-tttaatcttgctgacacgcttctcggtggtttgccgacagaattaatttcgtcgg
ctgggggacagttattttactcccgccctgtcgtctcagccaatggcgagccgactgtca
agttatatacatctgtagagaatgcgcagcaggataaagggatcgctatcccacatgata
tagatctgggtgactcccgtgtggtcatccaagactatgataaccagcatgagcaggatc
gacccaccccctcgcctgccccttctcgccctttctcggtccttcgcgctaatgatgttt
tatggctttctcttactgccgccgagtacgaccagaccacatatgggtcgtccaccaacc
cgatgtatgtctcggatactgtcacgtttgttaacgtggctacaggagcccaggctgtcg
cccgttcccttgactggtctaaagttacactggacggccgccctcttactactatccagc
agtactccaaaacattttatgttctcccgcttcgcgggaagttatccttttgggaggccg
ggacgactaaggccggctacccctataattacaacacaactgctagtgatcagattttga
ttgaaaatgcggctggtcatcgtgtagctatttccacgtataccaccagcttgggcgcag
gtcctgtgtctgtttytgcagtcggtgttttarccccacattcggctcttgcagtccttg
aagacactattgactaccctgcccgtgcccmcmcttttga
>FJ705359_3c
atggaggcccaccagtttattaaggctcctggcatt-actactgccattgagcaagctgc
tctggctgcggccaattctgccctggcgaatgctgtggtggttcggccgtttttatctcg
tgtgcaaactgagattcttattaatttgatgcaaccccggcagttggtttttcggcctga
agtgctctggaatcatcctatccaacgggttatccataatgaacttgaacagtactgtcg
ggcccgggctggtcgttgtctagaggttggggcccacccaagatccattaatgacaaccc
aaatgttcttcaccggtgctttctacgaccagtagggagagatgttcagcgctggtactc
tgctcctacccgcggccctgcggctaactgccgccgttctgccttgcgtggcctcccccc
cgttgatcgtacctattgttttgatggattctcccgctgctcatttgccgcagaaactgg
ggttgccctttattccctgcatgacctctggccggccgatgttgcggaggctatggcccg
acacgggatgacacgcttgtatgccgcactacatctcccccctgaagtactactaccacc
tggtacttaccatacaacttcataccttctgattcacgacggtgatcgtgctgttgtgac
ctatgaaggtgatactagtgcaggctacaaccatgatgtctccatacttcgtgcatggat
ccgcacaactaagatagtcggcgatcatccgctggtgatagagcgtgtgcgggctattgg
ctgccattttgtgctgctgcttactgcagcccctgagccgtcaccaatgccttatgttcc
atacccccggtcgacagaggtgtatgtccgctctatattcggccctggcgggtccccatc
cctattcccatcagcttgctctacgaaatccacatttcacgctgtcccagcccgcccatc
tcgatgtttctgggacttatgccgtccatggccgccaacttgaggccctgtatagggcgc
ttaacatcccgcatgacatcgttgcccgagcctcccgtttgactgccaccgtcgaactcg
ctgcaggtccagaccgcttggagtgccgcactgtgctcgggaataagactttccggacga
cggtggttgatggcgcccaccttgaggcgaacggccccgagcagtatgttctttcgttcg
acgcctctcgcatggggc-aaaggtgtatgcggga-tcactgtttgagtctgactgtgat
tggctggttaacgcgtcgaatcccggtcatcgtcctggaggcggcctttgccatgccttc
taccagcgctaccccgagtctttccacccaactgagttcatcatgcgcgacggtcttgcc
gcgtacactttaactccccggcctattattcatgcagtggctcctgattatagggttgag
cataacccgaagaggcttgaggcagcataccgagagacttgctctcgccgcggtaccgcc
gc-ctatccactcctcggttcgggcatataccaagttcccgtcagcctcagcttcgacgc
ttgggagcgtaaccaccgccccggggacgagctctacctaaccgacctcgccgctacctg
gttcgaggccaataagccaacacagccggccctcacaataactgaggatgcagcccgcac
agccaacctagcactggagatcgatgctgctactgaggtcggccgggcttgtgccggctg
cgcggttagtcctggggttg-tgcact-atcagttcactgctggggtcccaggttcgggg
aagtcgcgttctatacagcagggggatgttgacgtagtggttgttcccactcgggagctc
cggaatagttggcgtcgccggggtttcgcagcttttacacctcatacggcggcccgtgtc
accacgggtcgtcgtgttgtgattgatgaggccccatccctcccaccgcatctgttgcta
ctacacatgcagcgggcctcgtcggtccaccttctcggcgacccaaaccagatccctgcc
atagacttcgagcatgccggcctggtccccgcaatacgccctgagcttgcgcccaccagt
tggtggcatgtcacccatcgctgccccgctgatgtgtgcgagcttatacgcggggcttat
cccaaaatccaaaccactagccgcgtgctgcggtctttattctggaatgagcctgccatt
ggccagaagttagttttcacccaggccgctaaggccgccaaccccggtgcgattacagtc
cacgaggcccagggcgccactttcacggaaactacaatcatagccacggctgatgctagg
gggctcatccaatcttcccgagctcatgccatagtcgcacttacccgccacacagagaag
tgcgttattcttgacgcccccggcttgttacgtgaggttggtatatcggatgtgattgtc
aacaactttttcctcgccggcggggaggtgggtcaccatcgcccctctgtgatacctcgc
ggtaatcctgaccagaacctcgcgacactacaggcctttccaccttcctgccagatcagt
gcctatcaccagttagctgaggaacttggccaccgcccagctcctgtcgccgccgtcctg
cccccttgccctgaacttgagcaaggcttgttatatatgccgcaggagcttacggtgtct
gatagcgtgctggtctttgaactcacggacatagtccactgtcggatggctgcccccagc
cagcggaaggccgtcctatcgacgctcgtgggtaggtacggccgtcggacgaagctgtat
gaagcagctcactctgacgtccgtgagtccctggctagatttatccccaccattgggccc
gttcaggccactacgtgtgagttatatgagctggttgaggccatggtggagaaaggtcag
gatggctctgccgtgcttgagctcgacctctgcaatcgtgatgtatcgcgtatcacattt
ttccagaaagattgtaacaaattcaccacaggggagaccattgcccacggtaaggtcggc
cagggcatctcggcttggagcaagaccttctgtgccctgtttggtccgtggtttcgtgct
attgaaaaagaaatactagccctgctcccgcctaatattttctacggcgacgcatacgag
gagtctgtgtttgccgccgctgtgtcgggggcaggttcaagcatggtatttgagaatgat
ttttcagagtttgatagcacccaaaataacttctcccttggtctcgagtgtgtagtcatg
gaggaatgtggcatgccccagtggctaatccggttgtaccatttggttcggtcggcctgg
atcttacaggcgccgaaggagtctcttaagggattttggaagaagcattctggtgagcct
ggcaccctcctttggaacactgtctggaacatggcgatcatagcacactgctatgaattt
cgtgattttagggttgccgctttcaagggagatgattccgtggtcctctgtagcgactac
cgccagagccgcaatgcagcggccctgattgcaggttgcgggctcaaactgaaggttgac
tatcgccctattgggttgtatgctggtgtggtggtggcccctggcctggggacgctaccc
gatgtggtgcgctttgccggccggctgtctgagaagaactggggccctgggccggagcgg
gctgagcagttgcgcctagctgtttgtgacttccttcgagggttaacgaatgttgcgcag
gtatgtgtcgatgttgtatcccgagtttatggagttagccctgggctggtacataacctt
attggcatgttgcaaaccatagccgatggcaaagcccatttcacagagactgttaaacct
gtgcttgacctcacgaactctatcatacagcgggtggaatgaataacatg-tt-------
-ttgtgcattgcccatgggatcaccatgcgccctagggctgttctgttgctgttcttcgt
gtttctgcctatgctgcccgcgccaccggccggccagccgtctggccgccgtcgtgggcg
gcgcagcggcggtgccggcagtggtttctggggtgacagggttgattctcagcccttcgc
cctcccctatattcatccaaccaacccctttgccgccgatgtcgtaccgcaatccggggc
tggagctcgccctcgacagccgtcccgccccctcggctcctcttggcgtgatcaatccca
gcgcccctccgctgtcccacgtcgtcgatctgccccagccggggctgcgccgctgactgc
catatcacctgctcccgatacagctcctgtacctgatgttgactcacgcggcgccatatt
gcgacgccagtacaatttatccacatccccgctcacatcatctgtcgcttcgggtactaa
tctggttctttacgctgccccgttaaaccctttgctgccccttcaggatggcactaatac
tcacatcatggccactgaggcatctaattatgcccagtatcgggttgtccgagctacgat
tcgttacaggccattggtgccaaatgctgtcggcggttatgcaatatccatctcattctg
gcctcagacaactaccacccccacgtctgttgatatgaactctattacttccactgatgt
taggattctagttcagcccggcattgcttctgagttggttatccctagtgagcgcctcca
ttatcgtaaccagggctggcgctctgtggagacctcgggtgtggctgaagaggaggctac
ttctggtttggtaatgctttgtatccatggctcccctgttaactcctacaccaatacccc
ctataccggggcgcttgggctccttgatttcgctttagagcttgagtttaggaacctgac
acccgggaacaccaacacccgtgtatctcggtatacaagcacagcccgtcatcggctgcg
ccgcggtgctgatggcaccgccgaacttaccaccacagcggccacgcgcttc--atgaag
gacctgcacttcaccgg-tacgaatggggtcggtgaagtgggtcgtggtattgctctcac
actc-tttaatcttgctgacacgcttctcggtggtttgccgacagaattaatttcgtcgg
ctgggggacagttattttactcccgccctgtcgtctcagccaatggcgagccgactgtca
agttatacacatctgtagagaatgcgcagcaggataaagggatcgctatcccacatgata
tagatctgggtgactcccgtgtggtcgtccaagactatgacaaccagcatgagcaggatc
gacccactccctcgcctgccccttctcgccctttttcggttcttcgcgctaatgatgttt
tatggctttctcttactgccgccgagtacgaccagactacatatgggtcgtccaccaacc
cgatgtatgtctcggatactgtcacatttgtcaacgtggctacaggagcccaggctgtcg
cccgttcccttgactggtctaaagttactctggacggccgccctcttactactatccagc
agtactccaaaacattttatgttctcccgcttcgcgggaagttatccttttgggaggccg
ggacgactaaggccggctacccctataattacaacacaactgctagtgatcagattttga
ttgaaaatgcggctggtcatcgtgtagctatttccacgtacaccaccagcttgggcgcag
gccctgtgtctgtttctgcagtcggtgttttagccccacattcggctcttgcagtccttg
aagacactattgactaccctgcccgtgcccacacttttga
>MH504134
atggaggcccaccagttcattaaggctcctggcatt-actactgccattgagcaagctgc
tctggctgcggccaattctgccctggcgaatgctgtggtggttcggccgtttttatctcg
tgtgcaaactgagattcttattaatttgatgcaaccccggcagttggtttttcggcctga
agtgctctggaatcatcctatccaacgggttatccataatgaacttgaacagtactgtcg
agcccgagctggtcgttgtttagaggttggggcccacccaagatccattaatgacaaccc
aaatgttcttcaccggtgctttctacgaccagtagggagagatgttcagcgttggtactc
tgcccctacccgcggccctgcggctaactgccgccgctctgccttgcgtggcctcccccc
cgttgatcgtacctactgttttgatggattctcccgctgctcatttgccgcagaaactgg
ggttgccctttattccctgcatgacctctggccggccgatgttgcggaggctatggcccg
acacgggatgacacgcttgtatgctgcactacatctcccccctgaagtactattaccacc
cggtacttaccatacaacttcataccttctgattcacgacggtgatcgtgctgttgtgac
ctatgaaggtgacactagtgcaggctacaaccatgatgtttccatacttcgtgcatggat
ccgtacaactaagatagtcggcgatcatccgctggtgatagagcgtgtgcgggctattgg
ttgccattttgtgctgctgcttactgcagcccctgagccgtcaccaatgccttatgttcc
atacccccgatcgacagaggtgtatgttcgctctatattcggccctggcgggtccccatc
cctattcccatcagcttgctctacgaaatccacatttcacgctgtcccagcccgcccatc
tcgatgtttctgggacttatgccgtccatggccgccagcttgaggccctgtatagggcgc
ttaacatcccgcacgacatcgctgcccgagcctcccgtttgactgccaccgtcgaactcg
ttgcaggcccagaccgcttggagtgccgcactgtgctcgggaataagattttccggacga
cggtggctgatggcgcccatcttgaggcaaacggccccgagcagtatgttctttcgttcg
acgcctctcgcatggggc-aaaggtgtatgcggga-tcactgtttgagtctgactgtgac
tggttggttaacgcgtcgaatcccggtcatcgtcctggaggtggcctttgccatgccttc
taccaacgctaccccgagtcttttcacccaactgagttcatcatgcgcgacggtcttgcc
gcgtacactctaactccccggcctattattcatgcagtggctcctgattatagggttgag
cataacccaaagaggcttgaggcagcataccgagagacttgctctcgccgtggtaccgcc
gc-ctacccactccttggttcgggcatataccaagttcccgttagcctcagcttcgacgc
ttgggagcgtaatcaccgccccggggacgagctctacttaaccgatctcgccgctacctg
gtttgaggctaataagccaacacagccggccctcacaataactgaggatgcagcccgcac
agccaacctggcattggagatcgatgctgctactgaggtcggccgggcttgtgccggctg
cgcagttagccctggggtcg-tgcact-atcagtttactgctggggtcccgggttcgggg
aagtcgcgttctatacagcagggggatgttgacgtagtggttgttcccactcgggagctc
cggaatagttggcgtcgccggggtttcgcagcttttacacctcatacggcggcccgtgtc
accacgggccgccgtgttgtgattgatgaggccccatccctcccaccgcatctgttgcta
ctacacatgcagcgggcctcgtcggtccaccttctcggcgacccaaaccagatccctgcc
atagactttgaacatgccggcctggtccccgcgatacgccctgagcttgcgcccaccagt
tggtggtatgttacccaccgctgccccgctgatgtgtgcgagcttatacgcggggcttat
cccaaaatccaaaccactagccgcgtgctgcggtctttattctggaatgagcctgccatt
ggccagaagttagttttcacccaggccgctaaggccgccaaccccggtgcgattacagtc
catgaggcccagggcgccactttcacggaaactacaatcatagccacggctgatgctagg
gggctcatccaatcttcccgagctcatgccatagtcgcacttacccgccatacagagaag
tgcgttattcttgacgcccccggcctgttacgtgaggttggtatatcggatgtgattgtc
aacaactttttcctcgccggcggggaagtgggtcaccaccgcccctctgtgatacctcgc
ggtaatcctgaccggaacctcgcgacactacaggcctttccaccttcctgccagtttagt
gcctatcaccagttagctgaggaacttggccaccgcccagctcctgtcgccgccgtcctg
cccccgtgccctgagcttgagcaaggcttgttatatatgccgcaggaacttacggtgtct
gatagcgtgctggtctttgaactcacggatatagtccattgccggatggctgcccccagc
cagcggaaagccgtcctatcgacgctcgtgggtaggtacggccgtcggacgaagctgtat
gaagcagcccactctgacgtccgtgagtctctggctagattcatccccactattgggccc
gttcaggctactacgtgtgagttatatgagctggttgaagccatggtggagaaaggtcag
gatggctctgccgtgctcgagcttgacctctgcaatcgtgatgtatcgcgtattacattt
ttccagaaggattgtaataaattcaccacaggggagaccattgcccatggtaaggtcggc
cagggcatctcggcttggagcaagaccttctgtgccctgtttggtccgtggtttcgtgct
attgaaaaagaaatactagccctgctcccgcctaacattttctacggcgacgcgtacgag
gagtctgtgtttgccgccgctgtgtcgggggcaggttcaagcatggtgtttgagaatgat
ttttcagagtttgatagcacccaaaataacttctcccttggtctcgagtgtgtagtcatg
gaggaatgtggcatgccccagtggctaatccggttgtaccatttggttcggtcggcctgg
attttacaggcgccgaaggagtctcttaagggattttggaagaagcattctggtgagcct
ggcaccctcctttggaacactgtttggaacatggcgatcatagcacactgctatgaattt
cgtgattttagggccgccgctttcaagggagatgactccgtggtcctctgtagcgactac
cgtcagagccgcaatgcagcggccctgattgcaggctgcgggctcaaactaaaggttgac
tatcgccctattgggttgtatgctggtgtggtggtggcccctggcctggggacgctaccc
gatgtggtgcgctttgccggccggctgtctgagaagaactggggccctgggccggagcgg
gctgagcagttgcgcctagctgtctgtgacttccttcgagggttaacgaatgttgcgcag
gtatgcgtcgatgttgtatcccgagtttatggagttagccctgggctggtacataacctt
attggcatgttgcaaactatagccgatggcaaagcccattttacagagactgttaaacct
gtgcttgacctcacgaattctatcatacagcgggtggaatgaataacatg-tt-------
-ttgtgcatcgcccatgggatcaccatgtgccctagggctgttctgttgctgttcttcgt
gcttctgcctatgctgcccgcgccaccggccggccagccgtctggccgccgtcgtgggcg
gcgcagcggcggtaccggcagtggtttctggggtgacagggttgattctcagcccttcgc
cctcccctatattcatccaaccaacccctttgccgccgatgtcgtaccgcaatccggggc
tggagctcgccctcgacagccgccccgccccctcggctcctcttggcgtgaccagtccca
gcgcccctccgctgtcccacgtcgtcgatctgccccagttggggctgcgccgttgactgc
catatcacctgctcctgatacagctcctgtacctgatgttgattcgcgcggagccatatt
gcgacgccagtacaatttatccacatccccgctcacatcgtctgttgcttcgggtactaa
tctggttctttatgctgccccgctaaaccctttgctgccccttcaggatggcaccaacac
tcacatcatggccactgaggcatctaattatgcccagtatcgggttgtccgagctacgat
tcgttacaggccattggtgccaaatgctgtcggcggttatgcaatatctatctcattctg
gcctcagacaactactacccccacgtctgttgatatgaattctattacttccactgatgt
taggatcctagttcagcccggcattgcttctgagttggttatccctagtgagcgcctcca
ttatcgtaaccagggctggcgctctgtggagacctcgggtgtggctgaagaggaggctac
ttctggtttggtaatgctttgtatccatggctcccctgttaattcctataccaatacccc
ctataccggggcgcttggactccttgatttcgctttagagcttgagtttaggaacctgac
acccgggaacaccaacacccgtgtgtcccggtatacaagcacagcccgtcatcggctgcg
tcgcggtgctgatggcactgctgaacttaccaccacagcggccacgcgtttc--atgaag
gacctgcacttcaccgg-tacgaatggggtcggtgaggtgggtcgtggtattgctctcac
actc-tttaatctcgctgacacgcttctcggtggtttgccgacagaattaatttcgtcgg
ctgggggacagttattctactcccgtcccgtcgtctcagccaatggcgagccgactgtca
agttatatacatctgtagagaatgcacagcaggataaagggatcgctatcccacatgata
tagatctgggtgactcccgtgtggtcatccaagactatgacaaccagcatgagcaggatc
gacccaccccctcgcctgccccttctcgccctttttcggttcttcgcgctaatgatgttt
tatggctttctcttactgccgccgagtatgaccagactacatatgggtcgtccaccaacc
cgatgtatgtctcggatactgtcacatttgtcaacgtggctacaggagcccaggctgttg
cccgttcccttgactggtctaaagttactctggacggccgccctcttactactatccagc
agtactccaaaacattttatgttctcccgcttcgcggcaagttatcattctgggaggctg
ggacgactaaggccggctacccttataactacaacacaactgctagtgatcagattctga
ttgaaaatgcggctggtcatcgtgtagccatctccacgtataccaccagcttgggcgccg
gccctgtgtctgtttctgcagtcggtgttttagccccacactcggctcttgcagtccttg
aagacactattgactaccctgcccgtgcccacacttttga
>KT159771
----------------------------------tt-actactgccattgagcaggctgc
tctggctgcggccaattctgccctggcgaatgctgtggtggttcggccgtttttatctcg
tgtgcaaactgagattcttattaatttgatgcaaccccggcagttggtttttcgacctga
agtgctctggaatcatcctatccaacgggttatccataatgaacttgaacagtactgtcg
ggcccgggctggtcgttgtttagaagttggggcccacccaagatccattaatgacaaccc
aaatgttcttcaccggtgctttctacgaccagtagggagagatgttcagcgctggtactc
tgcccctacccgcggccctgcggctaactgccgccgttctgccttgcgtggcctcccccc
cgttgatcgtacctattgttttgatggattttcccgctgctcatttgccgcagaaactgg
ggttgccctttattccctgcatgacctctggccggccgatgttgcagaggctatggcccg
acacgggatgacacgcttgtatgctgcactacatctcccccctgaagtactactaccacc
cggtacttaccatacaacttcataccttctgattcacgacggtgatcgtgccgtcgtgac
ctatgaaggtgacactagtgcaggctacaaccatgatgtttccatacttcgtgcatggat
ccgcacaactaagatagtcggcgatcatccgctggtgatagagcgtgtgcgggctattgg
ctgccattttgtgctgctgcttactgcagcccctgagccgtcaccaatgccttatgttcc
atacccccggtcgacagaggtgtatgttcgctctatattcggccctggcgggtccccatc
cctattcccatcagcttgctctacgaaatccacatttcacgctgtcccagcccgcccatc
ttgatgtttctgggacttatgccatccatggccgccaacttgaggccttgtatagggcgc
ttaacatcccgcacgacatcgctgcccgagcttcccgtttgactgccaccgtcgaactcg
ctgcaggcccagaccgcttagagtgccgcactgtgctcgggaataagactttccggacga
cggtggttgatggcgcccatcttgaggcaaacggccccgagcagtatgttctttcgttcg
acgcctcccgcatggggc-aaaggtgtatgcggga-tcattgtttgagtctgactgtgat
tggctggttaatgcgtcgaatcccggtcatcgtcctggaggtggcctttgccatgccttc
taccaacgctaccccgagtcttttcatccaactgagttcatcatgcgcgacggtcttgcc
gcgtacactctaactccccggcctattattcatgcagtggctcctgattatagggttgag
cataacccaaagaggcttgaggcagcataccgagagacttgctctcgtcgcggtaccgcc
gc-ctacccactcctcggttcaggcatataccaagttcccgtcagcctcagtttcgacgc
ttgggagcgtaaccaccgccccggggacgagctctacctaaccgacctcgccgctacctg
gttcgaggctaataagccaacacagccggctctcacaataactgaggatgcagcccgcac
agccaacctagcactggagatcgatgctgctactgaggtcggccgggcctgtgccggctg
cgcggttagccctggggtcg-tgcact-atcagtttactgctggggtcccaggttcgggg
aagtcgcgttctatacagcagggggatgttgacgtagtggttgtccccactcgggagctc
cggaatagttggcgtcgccggggtttcgcagcttttacaccccatacggcggcccgtgtc
accacgggccgccgtgttgtgattgatgaggccccatccctcccaccgcatctgttgcta
ttacacatgcagcgggcctcgtcggtccaccttctcggcgacccaaaccagatccctgcc
atagactttgagcatgccggcctggtccccgcaatacgccctgagcttgcgcccaccagt
tggtggcatgtcacccatcgctgccccgctgatgtgtgcgagcttatacgcggggcttat
cccaaaatccaaaccactagccgcgtgctgcggtctttattctggaatgagcctgctatt
ggccagaagttagttttcacccaggccgctaaggccgccaaccccggtgcgatcacagtc
catgaggcccagggcgccactttcacggaaactacaatcatagccacggctgatgctagg
gggctcatccaatcttcccgagctcatgccatagtcgcacttacccgccatacagagaag
tgcgttatttttgacgcccccggcttgttacgtgaggttggtatatcggatgtgattgtc
aacaactttttcctcgccggcggggaggtgggtcaccaccgcccctctgtgatacctcgc
ggtaatcctgaccagaacctcgcgacactacaggcctttccaccttcctgccagattagt
gcctatcaccagttagctgaggaacttggccaccgcccagctcctgtcgccgccgtcctg
cccccgtgccctgagcttgagcaaggcttgttatatatgccgcaggagcttacggtgtct
gatagcgtgctggtctttgaactcacggatatagtccattgccggatggctgcccccagc
cagcggaaagctgtcctatcgacgctcgtgggtaggtacggccgtcggacgaagctgtat
gaagcagctcactctgacgtccgtgagtccctggctagattcatccccaccattgggccc
gttcaggctactacgtgtgagttatatgagctggttgaggccatggtggagaaaggtcag
gacggctctgccgtgcttgagctcgacctctgcaaccgtgatgtatcgcgtatcacattt
ttccagaaagattgtaacaaattcaccacaggggagaccattgcccacggtaaggtcggc
cagggcatctcggcttggagcaagaccttctgtgccctgtttggtccgtggtttcgtgct
attgaaaaagaaatactagccctgctcccgcctaatattttctacggcgacgcgtatgag
gagtctgtgtttgccgctgctgtgtcgggggcaggttcgagcatggtatttgagaatgat
ttctcagagtttgatagcacccaaaataacttctcccttggtctcgagtgtgtagtcatg
gaggaatgtggcatgccccagtggctaatccggttgtaccatttggttcggtcggcctgg
atcttacaggcgccgaaggagtctcttaaggggttttggaagaagcattctggtgagcct
ggcaccctcctttggaacactgtttggaacatggcgatcatagcacactgctatgaattt
cgtgatttcagggtcgccgctttcaagggagacgattccgtggtcctctgtagcgactac
cgtcagagccgcaatgcagcggccctgattgcaggctgcgggctcaaactgaaggttgac
tatcgccctattgggttgcatgctggtgtggtggtggcccctggcctggggacgctgccc
gatgtggtgcgctttgccggccggctgtctgagaagaactggggccctgggccggagcgg
gctgagcagttgcgcctagctgtctgtgacttccttcgagggttaacgaatgttgcgcag
gtatgtgtcgatgttgtatcccgagtttatggagttagccctgggctggtacataacctt
attggcatgctgcaaactatagccgatggcaaagcccattttacagagactgttaaacct
gtgcttgacctcacgaattctatcatacagcgggtggaatgaataacatg-tt-------
-ttgtgcattgcccatgggatcaccatgcgccctagggctgttctgttgctgttcctcgt
gcttctgcctatgctgcccgcgccaccggccggccagccgtctggccgccgtcgtgggcg
gcgcagcggcggtaccggcagtggtttctggggtgacagggttgattctcagcccttcgc
cctcccctatattcatccaaccaacccctttgccgccgatgtcgtaccgcaatccggggc
tggagctcgccctcgacagccgcctcgccccctcggctcctcttggcgtgaccagtccca
gcgcccctccgctgtcccacgtcgtcgatctgccccagctggggctgcgccgctgactgc
catatcacctgctcccgatacagctcctgtacctgatgttgattcgcgcggagccatatt
gcgacgccagtacaatttgtctacatccccgctcacatcatctgttgcttcgggtactaa
tctggttctttatgctgccccgctaaaccctttgctgccccttcaggatggcactaacac
tcacatcatggccactgaggcatctaattatgcccagtatcgggttgtccgagctacgat
tcgttacaggccattggtgccaaatgctgtcggcggttatgcaatatccatctcattctg
gcctcagacaactactacccccacgtctgttgatatgaattccattacttccactgatgt
taggattctagttcagcccggtattgcttctgagttggttatccctagtgagcgcctcca
ttatcgtaaccagggctggcgctctgtggagacctcgggtgtggccgaagaggaggctac
ttctggtttggtaatgctttgtatccatggctcccctgttaactcctataccaatacccc
ctataccggggcgcttggactccttgatttcgctttagagcttgagtttaggaacctgac
acccgggaacaccaacacccgtgtgtcccggtatacaagcacagcccgtcaccggctgcg
tcgcggtgctgatggcactgctgaacttaccaccacagcggccacgcgcttc--atgaag
gacctgcacttcaccgg-tacgaatggggtcggtgaggtgggtcgtggtattgctctcac
actc-tttaatcttgctgacacgcttctcggtggtttaccgacagaattaatttcgtcgg
ctgggggacagttattctactcccgccccgtcgtctcagccaatggcgagccgactgtca
agttatacacatctgtagagaatgcgcagcaggataaagggatcgctattccacatgata
tagatctgggtgactcccgtgtggtcatccaagactatgacaaccagcatgagcaggatc
gacccaccccctcgcctgccccttctcgcccttnttcggttcttcgcgctaatgatgttt
tatggctttctcttactgccgccgagtacgaccagactacatatgggccgtccaccaacc
cgatgtatgtctcggatactgtcacatttgtcaacgtggctacaggagcccaggctgtcg
cccgttcccttgactggtctaaagttactctggacggccgccctcttactactatccagc
agtattccaaaacattttatgttctcccgctccgcgggaagttatctttctgggaggccg
ggacgactaaggccggctatccttataattacaacacaactgctagtgatcagattctga
ttgagaatgcggctggtcatcgtgtggctatctccacgtataccaccagcttgggcgccg
gccctgtgtctgtttctgcggtcggtgttttagccccacattcggctcttgcagcccttg
aagacactatggactaccctgcccgtgcccacacttttga
>MN629976
---gaggcccaccagttcattaaggctcctggcatt-actactgccattgagcaagctgc
tctggctgcggccaattctgccctggcgaatgctgtggtggttcggccgtttttatctcg
tgtgcaaactgagattcttattaatttgatgcaaccccggcagttggtttttcgacctga
agtgctctggaatcatcctatccaacgggttatccacaatgaacttgaacagtactgtcg
ggcccgggctggtcgttgtctagaggttggggcccacccaagatccatcaatgacaaccc
aaatgttctgcaccggtgcttcttacgaccagttgggagagatgttcagcgctggtactc
tgctcctacccgcggccctgcggctaactgccgccgttctgccttgcgtggcctcccccc
cgttgatcgtacctattgttttgatggattctcccgctgctcatttgccgcagaaactgg
ggttgctctttattctctgcatgacctctggccggccgatgttgcggaggctatggcccg
acacgggatgacacgcttgtatgctgcactacatctcccccctgaagtactactaccacc
tggtacttaccatacaacttcataccttttgattcacgacggtgatcgtgctgttgtgac
ctatgaaggtgacactagtgcaggctacaaccatgatgtttccatacttcgtgcatggat
ccgcacaactaagatagtcggcgatcatccgctggtgatagagcgtgtgcgggctattgg
ctgccattttgtgctactgcttactgcagcccctgagccgtcaccaatgccttatgttcc
atacccccggtcgacagaggtgtatgtccgctccatattcggtcctggcgggtctccatc
cctattcccatcagcttgctctacgaaatccacatttcacgctgtcccagcccgcccatc
ttgatgtttctgggacttatgccgtccatggccgccaacttgaggccctgtatagggcac
ttaacatcccgcatgacatcgctgcccgagcctcccgtttgactgccaccgtcgaactcg
ttgcaggtccagaccgcttggagtgccgcactgtgctcgggaataagactttccggacga
cggtggttgatggcgcccatcttgaggcgaacggccccgagcagtacgttctttcgtttg
atgcttctcgcatggggc-aaaggtgtacgcgggg-tcactgtttgagtctgactgtgat
tggctggtcaatgcgtcgaatcccggccatcgtcccggaggcggcctttgccatgccttc
taccaacgctaccccgagtctttccacccaactgagttcattatgcgcgacggtcttgcc
gcgtacactttaactccccggcctattattcatgcagtggcccctgattatagggttgag
cataacccaaagaggcttgaggcagcataccgagagacttgctctcgccgcggtaccgcc
gc-ctatccactcctcggctcgggcatataccaagttcccgtcagcctcagctttgacgc
ctgggagcgtaaccaccgccccggggacgagctttacttaaccgacctcgccgctacctg
gttcgaggctaataagccaacacagccggccctcacaataactgaggatgcagcccgcac
agccaacctagcactggagatcgatgctgctacggaggttggccgggcttgtgccggctg
tgcagttagtcctggggttg-tgcact-atcagtttactgctggcgtcccaggttcgggg
aagtcgcgttctatacagcagggggatgttgacgtagtggttgttcccacccgggagctc
cggaatagttggcgtcgccggggctttgcagcttttacacctcatacggcggcccgtgtc
accacgggccgtcgtgttgtgattgatgaggccccatctctcccaccgcatttgctgcta
ctacatatgcagcgggcctcgtcggtccaccttctcggcgacccaaaccagatccctgcc
atagacttcgagcatgccggcctggtccccgccatacgtcctgagcttgcgcccaccagt
tggtggcatgtcacccatcgctgccccgctgacgtgtgcgagcttatacgcggggcttac
cccaaaattcaaaccactagccgcgtgctgcggtctttattctggaatgagcctgccatt
ggccagaagttagttttcacccaggctgctaaggccgccaaccccggtgcgattacggtc
cacgaggcccagggcgccactttcacggaaactacaatcatagccacggctgatgctagg
gggctcatccaatcttcccgagctcacgccatagtcgcactcacccgccacacagagaag
tgcgttattcttgacgcccccggcttgctacgtgaggttggtatatcggatgtgattgtt
aacaattttttcctcgccggcggggaggtaggtcaccatcgcccctctgtgatacctcgt
ggtaatcctgaccagaacctcgcgacactacaggcctttccaccttcctgccagattagt
gcctatcaccagttagctgaggaacttggccaccgcccagctcccgtcgccgctgtcttg
cccccttgccctgaacttgagcaaggcctgttatatatgccgcaggagcttacggtgtct
gatagcgtgctggtctttgaactcacggacatagttcactgccggatggctgcccccagc
cagcggaaggccgtcctatcgacgctcgtgggtaggtacggccgtcggacgaagctgtat
gaagcagctcactctgacgtccgtgagtccctggctagattcatccccaccatcgggccc
gttcaggctactacgtgtgaattatatgagctggttgaggccatggtggagaaaggtcag
gatggctctgccgtgcttgagctcgacctctgcaaccgtgatgtatcgcgtatcacattt
ttccagaaagattgtaacaaattcaccacaggggagaccattgcccacggcaaggtcggc
cagggcatctcggcttggagtaagaccttctgtgccctgtttggtccgtggtttcgtgct
attgaaaaagaaatactagccctgctcccgcctaatattttctacggcgacgcatacgag
gagtctgtgttcgccgccgctgtgtcgggggcaggttcaagcatggtatttgagaatgat
ttttcagagtttgatagcactcaaaataacttctcccttggtctcgagtgtgtagtcatg
gaggaatgtggcatgcctcaatggctaatccggttgtaccatttggttcggtcggcctgg
attctacaggcgccgaaggagtctcttaagggattttggaagaagcattctggtgagcca
ggcaccctcctctggaacactgtttggaatatggcgatcatagcacattgctatgaattt
cgtgattttagggttgccgctttcaagggagatgattccgtggtcctctgtagtgactac
cgtcagagccgcaatgcagcggccctgattgcaggttgcgggctcaaactgaaggttgac
taccgccctattgggttgtatgctggcgtggtggtggcccctggtctggggacgctaccc
gatgtggtgcgctttgccggccggctgtctgagaagaactggggccccgggccggagcgg
gctgagcagttgcgcctagctgtttgtgatttccttcgagggttaacgaatgttgcacag
gtatgtgttgatgttgtatcccgagtttatggagttagccctgggttggtacataacctt
attggcatgttgcaaaccatagctgatggcaaagcccattttacagagactgttaaacct
gtgcttgaccttacgaattctatcatacagcgggtggaatgaataacatg-tc-------
-ttgtgcattgcccatgggatcaccatgcgccctagggctgttctgttgctgttcttcgt
gcttctgcctatgctgcccgcgccaccggccggccagccgtctggccgccgtcgtgggcg
gcgcagcggcggtaccggcagtggtttctggggtgacagggttgattctcagcccttcgc
cctcccctatattcatccaaccaaccccttcgccgccgatgttgtaccgcaatccggggc
tggagctcgccctcgacagccaccccgccccctcggctcctcttggcgtgatcagtccca
gcgcccctccgctgccccacgtcgtcgatctgccccagctggggctgcgccgctgactgc
catatcacctgcccccgatacagctcccgtgcctgatgttgactcgcgcggcgccatatt
gcgacgccagtacaatttatccacatccccgcttacatcatctgttgcttcgggtactaa
tctggttctttatgctgccccgctaaaccctttgctgccccttcaggatggcaccaacac
tcacatcatggccactgaggcatccaattatgcccagtatcgggttgtccgtgctacgat
tcgttacaggccattggtgccaaatgctgtcggcggttatgcaatatctatttctttctg
gcctcagactactactacccctacgtctgttgatatgaactctattacttccactgatgt
taggattctagttcagcccggtattgcttctgagttggttatccccagtgagcgcctcca
ttatcgtaaccagggttggcgctctgtggagacctcgggtgtggctgaagaggaggctac
ttctggtttggtaatgctttgtatccatggctctcctgttaattcctacaccaatacccc
ctataccggggcgcttggactccttgatttcgctttagagcttgagtttaggaacctgac
acccgggaacaccaacacccgtgtgtcccggtatacaagcacagcccgtcaccggctgcg
ccgcggtgctgatggcaccgccgaacttaccaccacagcggccacgcgcttc--atgaag
gacctgcacttcaccgg-tacgaatggggtcggtgaagtgggtcgtggtattgctctcac
actc-tttaatcttgctgacacgcttctcggtggtttgccgacagaattaatttcgtcgg
ctgggggacagttattctactcccgccccgtcgtctcagccaatggcgagccgactgtca
agttatacacatctgttgagaatgcgcagcaggataaagggatcgccatcccacatgaca
tagatctgggtgactctcgtgtggtcatccaagactatgacaaccagcatgagcaggatc
gacccaccccctcgcctgccccttctcgccctttttcggttcttcgcgctaatgatgttc
tttggctttctctcaccgccgccgagtacgaccagaccacatatgggtcgtccaccaacc
cgatgtatgtctcggatactgtcacatttgtcaacgtggctacaggagcccaggctgtcg
cccgttccctcgactggtctaaagttactctggacggccgccctcttactactatccagc
agtattccaaaacattctatgttctcccgcttcgcgggaagttatctttctgggaggccg
ggactactaaggccggttatccctataattacaacacaactgccagtgatcagattctga
ttgaaaatgcggctggtcatcgtgttgctatttctacgtataccaccagcttgggcgctg
gccctgtgtctgtttctgcagttggtgttttagccccacattcggcccttgcagtccttg
aagacactattgattaccctgcccgtgcccacacttttga
>MN614140
atggaggcccaccagttcattaaggctcctggcatt-actactgccattgagcaagctgc
tctggctgcggccaattctgccctggcgaatgctgtggtggttcggccgtttttatctcg
tgtgcaaactgagattcttattaatttgatgcaaccccggcagttggtttttcgacctga
agtgctctggaatcatcctatccaacgggttatccacaatgaacttgaacagtactgtcg
ggcccgggctggtcgttgtctagaggttggggcccacccaagatccatcaatgacaaccc
aaatgttctgcaccggtgcttcttacgaccagttgggagagatgttcagcgctggtactc
tgctcctacccgcggccctgcggctaactgccgccgttctgccttgcgtggcctcccccc
cgttgatcgtacctattgttttgatggattctcccgctgctcatttgccgcagaaactgg
ggttgctctttattctctgcatgacctctggccggccgatgttgcggaggctatggcccg
acacgggatgacacgcttgtatgctgcactacatctcccccctgaagtactactaccacc
tggtacttaccatacaacttcataccttttgattcacgacggtgatcgtgctgttgtgac
ctatgaaggtgacactagtgcaggctacaaccatgatgtttccatacttcgtgcatggat
ccgcacaactaagatagtcggcgatcatccgctggtgatagagcgtgtgcgggctattgg
ctgccattttgtgctactgcttactgcagcccctgagccgtcaccaatgccttatgttcc
atacccccggtcgacagaggtgtatgtccgctccatattcggtcctggcgggtctccatc
cctattcccatcagcttgctctacgaaatccacatttcacgctgtcccagcccgcccatc
ttgatgtttctgggacttatgccgtccatggccgccaacttgaggccctgtatagggcac
ttaacatcccgcatgacatcgctgcccgagcctcccgtttgactgccaccgtcgaactcg
ttgcaggtccagaccgcttggagtgccgcactgtgctcgggaataagactttccggacga
cggtggttgatggcgcccatcttgaggcgaacggccccgagcagtacgttctttcgtttg
atgcttctcgcatggggc-aaaggtgtacgcgggg-tcactgtttgagtctgactgtgat
tggctggtcaatgcgtcgaatcccggccatcgtcccggaggcggcctttgccatgccttc
taccaacgctaccccgagtctttccacccaactgagttcattatgcgcgacggtcttgcc
gcgtacactttaactccccggcctattattcatgcagtggcccctgattatagggttgag
cataacccaaagaggcttgaggcagcataccgagagacttgctctcgccgcggtaccgcc
gc-ctatccactcctcggctcgggcatataccaagttcccgtcagcctcagctttgacgc
ctgggagcgtaaccaccgccccggggacgagctttacttaaccgacctcgccgctacctg
gttcgaggctaataagccaacacagccggccctcacaataactgaggatgcagcccgcac
agccaacctagcactggagatcgatgctgctacggaggttggccgggcttgtgccggctg
tgcagttagtcctggggttg-tgcact-atcagtttactgctggcgtcccaggttcgggg
aagtcgcgttctatacagcagggggatgttgacgtagtggttgttcccacccgggagctc
cggaatagttggcgtcgccggggctttgcagcttttacacctcatacggcggcccgtgtc
accacgggccgtcgtgttgtgattgatgaggccccatctctcccaccgcatttgctgcta
ctacatatgcagcgggcctcgtcggtccaccttctcggcgacccaaaccagatccctgcc
atagacttcgagcatgccggcctggtccccgccatacgtcctgagcttgcgcccaccagt
tggtggcatgtcacccatcgctgccccgctgacgtgtgcgagcttatacgcggggcttac
cccaaaattcaaaccactagccgcgtgctgcggtctttattctggaatgagcctgccatt
ggccagaagttagttttcacccaggctgctaaggccgccaaccccggtgcgattacggtc
cacgaggcccagggcgccactttcacggaaactacaatcatagccacggctgatgctagg
gggctcatccaatcttcccgagctcacgccatagtcgcactcacccgccacacagagaag
tgcgttattcttgacgcccccggcttgctacgtgaggttggtatatcggatgtgattgtt
aacaattttttcctcgccggcggggaggtaggtcaccatcgcccctctgtgatacctcgt
ggtaatcctgaccagaacctcgcgacactacaggcctttccaccttcctgccagattagt
gcctatcaccagttagctgaggaacttggccaccgcccagctcccgtcgccgctgtcttg
cccccttgccctgaacttgagcaaggcctgttatatatgccgcaggagcttacggtgtct
gatagcgtgctggtctttgaactcacggacatagttcactgccggatggctgcccccagc
cagcggaaggccgtcctatcgacgctcgtgggtaggtacggccgtcggacgaagctgtat
gaagcagctcactctgacgtccgtgagtccctggctagattcatccccaccatcgggccc
gttcaggctactacgtgtgaattatatgagctggttgaggccatggtggagaaaggtcag
gatggctctgccgtgcttgagctcgacctctgcaaccgtgatgtatcgcgtatcacattt
ttccagaaagattgtaacaaattcaccacaggggagaccattgcccacggcaaggtcggc
cagggcatctcggcttggagtaagaccttctgtgccctgtttggtccgtggtttcgtgct
attgaaaaagaaatactagccctgctcccgcctaatattttctacggcgacgcatacgag
gagtctgtgttcgccgccgctgtgtcgggggcaggttcaagcatggtatttgagaatgat
ttttcagagtttgatagcactcaaaataacttctcccttggtctcgagtgtgtagtcatg
gaggaatgtggcatgcctcaatggctaatccggttgtaccatttggttcggtcggcctgg
attctacaggcgccgaaggagtctcttaagggattttggaagaagcattctggtgagcca
ggcaccctcctctggaacactgtttggaatatggcgatcatagcacattgctatgaattt
cgtgattttagggttgccgctttcaagggagatgattccgtggtcctctgtagtgactac
cgtcagagccgcaatgcagcggccctgattgcaggttgcgggctcaaactgaaggttgac
taccgccctattgggttgtatgctggcgtggtggtggcccctggtctggggacgctaccc
gatgtggtgcgctttgccggccggctgtctgagaagaactggggccccgggccggagcgg
gctgagcagttgcgcctagctgtttgtgatttccttcgagggttaacgaatgttgcacag
gtatgtgttgatgttgtatcccgagtttatggagttagccctgggttggtacataacctt
attggcatgttgcaaaccatagctgatggcaaagcccattttacagagactgttaaacct
gtgcttgaccttacgaattctatcatacagcgggtggaatgaataacatg-tc-------
-ttgtgcattgcccatgggatcaccatgcgccctagggctgttctgttgctgttcttcgt
gcttctgcctatgctgcccgcgccaccggccggccagccgtctggccgccgtcgtgggcg
gcgcagcggcggtaccggcagtggtttctggggtgacagggttgattctcagcccttcgc
cctcccctatattcatccaaccaaccccttcgccgccgatgttgtaccgcaatccggggc
tggagctcgccctcgacagccaccccgccccctcggctcctcttggcgtgatcagtccca
gcgcccctccgctgccccacgtcgtcgatctgccccagctggggctgcgccgctgactgc
catatcacctgcccccgatacagctcccgtgcctgatgttgactcgcgcggcgccatatt
gcgacgccagtacaatttatccacatccccgcttacatcatctgttgcttcgggtactaa
tctggttctttatgctgccccgctaaaccctttgctgccccttcaggatggcaccaacac
tcacatcatggccactgaggcatccaattatgcccagtatcgggttgtccgtgctacgat
tcgttacaggccattggtgccaaatgctgtcggcggttatgcaatatctatttctttctg
gcctcagactactactacccctacgtctgttgatatgaactctattacttccactgatgt
taggattctagttcagcccggtattgcttctgagttggttatccccagtgagcgcctcca
ttatcgtaaccagggttggcgctctgtggagacctcgggtgtggctgaagaggaggctac
ttctggtttggtaatgctttgtatccatggctctcctgttaattcctacaccaatacccc
ctataccggggcgcttggactccttgatttcgctttagagcttgagtttaggaacctgac
acccgggaacaccaacacccgtgtgtcccggtatacaagcacagcccgtcaccggctgcg
ccgcggtgctgatggcaccgccgaacttaccaccacagcggccacgcgcttc--atgaag
gacctgcacttcaccgg-tacgaatggggtcggtgaagtgggtcgtggtattgctctcac
actc-tttaatcttgctgacacgcttctcggtggtttgccgacagaattaatttcgtcgg
ctgggggacagttattctactcccgccccgtcgtctcagccaatggcgagccgactgtca
agttatacacatctgttgagaatgcgcagcaggataaagggatcgccatcccacatgaca
tagatctgggtgactctcgtgtggtcatccaagactatgacaaccagcatgagcaggatc
gacccaccccctcgcctgccccttctcgccctttttcggttcttcgcgctaatgatgttc
tttggctttctctcaccgccgccgagtacgaccagaccacatatgggtcgtccaccaacc
cgatgtatgtctcggatactgtcacatttgtcaacgtggctacaggagcccaggctgtcg
cccgttccctcgactggtctaaagttactctggacggccgccctcttactactatccagc
agtattccaaaacattctatgttctcccgcttcgcgggaagttatctttctgggaggccg
ggactactaaggccggttatccctataattacaacacaactgccagtgatcagattctga
ttgaaaatgcggctggtcatcgtgttgctatttctacgtataccaccagcttgggcgctg
gccctgtgtctgtttctgcagttggtgttttagccccacattcggcccttgcagtccttg
aagacactattgattaccctgcccgtgcccacacttttga
>MN614139
atggaggcccaccagttcattaaggctcctggcatt-actactgccattgagcaagctgc
tctggctgcggccaattctgccctggcgaatgctgtggtggttcggccgtttttatctcg
tgtgcaaactgagattcttattaatttgatgcaaccccggcagttggtttttcgacctga
agtgctctggaatcatcctatccaacgggttatccacaatgaacttgaacagtactgtcg
ggcccgggctggtcgttgtctagaggttggggcccacccaagatccatcaatgacaaccc
aaatgttctgcaccggtgcttcttacgaccagttgggagagatgttcagcgctggtactc
tgctcctacccgcggccctgcggctaactgccgccgttctgccttgcgtggcctcccccc
cgttgatcgtacctattgttttgatggattctcccgctgctcatttgccgcagaaactgg
ggttgctctttattctctgcatgacctctggccggccgatgttgcggaggctatggcccg
acacgggatgacacgcttgtatgctgcactacatctcccccctgaagtactactaccacc
tggtacttaccatacaacttcataccttttgattcacgacggtgatcgtgctgttgtgac
ctatgaaggtgacactagtgcaggctacaaccatgatgtttccatacttcgtgcatggat
ccgcacaactaagatagtcggcgatcatccgctggtgatagagcgtgtgcgggctattgg
ctgccattttgtgctactgcttactgcagcccctgagccgtcaccaatgccttatgttcc
atacccccggtcgacagaggtgtatgtccgctccatattcggtcctggcgggtctccatc
cctattcccatcagcttgctctacgaaatccacatttcacgctgtcccagcccgcccatc
ttgatgtttctgggacttatgccgtccatggccgccaacttgaggccctgtatagggcac
ttaacatcccgcatgacatcgctgcccgagcctcccgtttgactgccaccgtcgaactcg
ttgcaggtccagaccgcttggagtgccgcactgtgctcgggaataagactttccggacga
cggtggttgatggcgcccatcttgaggcgaacggccccgagcagtacgttctttcgtttg
atgcttctcgcatggggc-aaaggtgtacgcgggg-tcactgtttgagtctgactgtgat
tggctggtcaatgcgtcgaatcccggccatcgtcccggaggcggcctttgccatgccttc
taccaacgctaccccgagtctttccacccaactgagttcattatgcgcgacggtcttgcc
gcgtacactttaactccccggcctattattcatgcagtggcccctgattatagggttgag
cataacccaaagaggcttgaggcagcataccgagagacttgctctcgccgcggtaccgcc
gc-ctatccactcctcggctcgggcatataccaagttcccgtcagcctcagctttgacgc
ctgggagcgtaaccaccgccccggggacgagctttacttaaccgacctcgccgctacctg
gttcgaggctaataagccaacacagccggccctcacaataactgaggatgcagcccgcac
agccaacctagcactggagatcgatgctgctacggaggttggccgggcttgtgccggctg
tgcagttagtcctggggttg-tgcact-atcagtttactgctggcgtcccaggttcgggg
aagtcgcgttctatacagcagggggatgttgacgtagtggttgttcccacccgggagctc
cggaatagttggcgtcgccggggctttgcagcttttacacctcatacggcggcccgtgtc
accacgggccgtcgtgttgtgattgatgaggccccatctctcccaccgcatttgctgcta
ctacatatgcagcgggcctcgtcggtccaccttctcggcgacccaaaccagatccctgcc
atagacttcgagcatgccggcctggtccccgccatacgtcctgagcttgcgcccaccagt
tggtggcatgtcacccatcgctgccccgctgacgtgtgcgagcttatacgcggggcttac
cccaaaattcaaaccactagccgcgtgctgcggtctttattctggaatgagcctgccatt
ggccagaagttagttttcacccaggctgctaaggccgccaaccccggtgcgattacggtc
cacgaggcccagggcgccactttcacggaaactacaatcatagccacggctgatgctagg
gggctcatccaatcttcccgagctcacgccatagtcgcactsacccgccacacagagaag
tgcgttattcttgacgcccccggcttgctacgtgaggttggtatatcggatgtgattgtt
aacaattttttcctcgccggcggggaggtaggtcaccatcgcccctctgtgatacctcgt
ggtaatcctgaccagaacctcgcgacactacaggcctttccaccttcctgccagattagt
gcctatcaccagttagctgaggaacttggccaccgcccagctcccgtcgccgctgtcttg
cccccttgccctgaacttgagcaaggcctgttatatatgccgcaggagcttacggtgtct
gatagcgtgctggtctttgaactcacggacatagtycactgccggatggctgcccccagc
cagcggaaggccgtcctatcgacgctcgtgggtaggtacggccgtcggacgaagctgtat
gaagcagctcactctgacgtccgtgagtccctggctagattcatccccaccatcgggccc
gttcaggctactacgtgtgaattatatgagctggttgaggccatggtggagaaaggtcag
gatggctctgccgtgcttgagctcgacctctgcaaccgtgatgtatcgcgtatcacattt
ttccagaaagattgtaacaaattcaccacaggggagaccattgcccacggcaaggtcggc
cagggcatctcggcttggagtaagaccttctgtgccctgtttggtccgtggtttcgtgct
attgaaaaagaaatactagccctgctcccgcctaatattttctacggcgacgcatacgag
gagtctgtgttcgccgccgctgtgtcgggggcaggttcaagcatggtatttgagaatgat
ttttcagagtttgatagcactcaaaataacttctcccttggtctcgagtgtgtagtcatg
gaggaatgtggcatgcctcaatggctaatccggttgtaccatttggttcggtcggcctgg
attctacaggcgccgaaggagtctcttaagggattttggaagaagcattctggtgagcca
ggcaccctcctctggaacactgtttggaatatggcgatcatagcacattgctatgaattt
cgtgattttagggttgccgctttcaagggagatgattccgtggtcctctgtagtgactac
cgtcagagccgcaatgcagcggccctgattgcaggttgcgggctcaaactgaaggttgac
taccgccctattgggttgtatgctggcgtggtggtggcccctggtctggggacgctaccc
gatgtggtgcgctttgccggccggctgtctgagaagaactggggccccgggccggagcgg
gctgagcagttgcgcctagctgtttgtgatttccttcgagggttaacgaatgttgcacag
gtatgtgttgatgttgtatcccgagtttatggagttagccctgggttggtacataacctt
attggcatgttgcaaaccatagctgatggcaaagcccattttacagagactgttaaacct
gtgcttgaccttacgaattctatcatacagcgggtggaatgaataacatg-tc-------
-ttgtgcattgcccatgggatcaccatgcgccctagggctgttctgttgctgttcttcgt
gcttctgcctatgctgcccgcgccaccggccggccagccgtctggccgccgtcgtgggcg
gcgcagcggcggtaccggcagtggtttctggggtgacagggttgattctcagcccttcgc
cctcccctatattcatccaaccaaccccttcgccgccgatgttgtaccgcaatccggggc
tggagctcgccctcgacagccaccccgccccctcggctcctcttggcgtgatcagtccca
gcgcccctccgctgccccacgtcgtcgatctgccccagctggggctgcgccgctgactgc
catatcacctgcccccgatacagctcccgtgcctgatgttgactcgcgcggcgccatatt
gcgacgccagtacaatttatccacatccccgcttacatcatctgttgcttcgggtactaa
tctggttctttatgctgccccgctaaaccctttgctgccccttcaggatggcaccaacac
tcacatcatggccactgaggcatccaattatgcccagtatcgggttgtccgtgctacgat
tcgttacaggccattggtgccaaatgctgtcggcggttatgcaatatctatttctttctg
gcctcagactactactacccctacgtctgttgatatgaactctattacttccactgatgt
taggattctagttcagcccggtattgcttctgagttggttatccccagtgagcgcctcca
ttatcgtaaccagggttggcgctctgtggagacctcgggtgtggctgaagaggaggctac
ttctggtttggtaatgctttgtatccatggctctcctgttaattcctacaccaatacccc
ctataccggggcgcttggactccttgatttcgctttagagcttgagtttaggaacctgac
acccgggaacaccaacacccgtgtgtcccggtatacaagcacagcccgtcaccggctgcg
ccgcggtgctgatggcaccgccgaacttaccaccacagcggccacgcgcttc--atgaag
gacctgcacttcaccgg-tacgaatggggtcggtgaagtgggtcgtggtattgctctcac
actc-tttaatcttgctgacacgcttctcggtggtttgccgacagaattaatttcgtcgg
ctgggggacagttattctactcccgccccgtcgtctcagccaatggcgagccgactgtca
agttatacacatctgttgagaatgcgcagcaggataaagggatcgccatcccacatgaca
tagatctgggtgactctcgtgtggtcatccaagactatgacaaccagcatgagcaggatc
gacccaccccctcgcctgccccttctcgccctttttcggttcttcgcgctaatgatgttc
tttggctttctctcaccgccgccgagtacgaccagaccacatatgggtcgtccaccaacc
cgatgtatgtctcggatactgtcacatttgtcaacgtggctacaggagcccaggctgtcg
cccgttccctcgactggtctaaagttactctggacggccgccctcttactactatccagc
agtattccaaaacattctatgttctcccgcttcgcgggaagttatctttctgggaggccg
ggactactaaggccggttatccctataattacaacacaactgccagtgatcagattctga
ttgaaaatgcggctggtcatcgtgttgctatttctacgtataccaccagcttgggcgctg
gccctgtgtctgtttctgcagttggtgttttagccccacattcggcccttgcagtccttg
aagacactattgattaccctgcccgtgcccacacttttga
>MN614141
atggaggcccaccagttcattaaggctcctggcatt-actactgccattgagcaagctgc
tctggctgcggccaattctgccctggcgaatgctgtggtggttcggccgtttttatctcg
tgtgcaaactgagattcttattaatttgatgcaaccccggcagttggtttttcgacctga
agtgctctggaatcatcctatccaacgggttatccacaatgaacttgaacagtactgtcg
ggcccgggctggtcgttgtctagaggttggggcccacccaagatccatcaatgacaaccc
aaatgttctgcaccggtgcttcttacgaccagttgggagagatgttcagcgctggtactc
tgctcctacccgcggccctgcggctaactgccgccgttctgccttgcgtggcctcccccc
cgttgatcgtacctattgttttgatggattctcccgctgctcatttgccgcagaaactgg
ggttgctctttattctctgcatgacctctggccggccgatgttgcggaggctatggcccg
acacgggatgacacgcttgtatgctgcactacatctcccccctgaagtactactaccacc
tggtacttaccatacaacttcataccttttgattcacgacggtgatcgtgctgttgtgac
ctatgaaggtgacactagtgcaggctacaaccatgatgtttccatacttcgtgcatggat
ccgcacaactaagatagtcggcgatcatccgctggtgatagagcgtgtgcgggctattgg
ctgccattttgtgctactgcttactgcagcccctgagccgtcaccaatgccttatgttcc
atacccccggtcgacagaggtgtatgtccgctccatattcggtcctggcgggtctccatc
cctattcccatcagcttgctctacgaaatccacatttcacgctgtcccagcccgcccatc
ttgatgtttctgggacttatgctgtccatggccgccaacttgaggccctgtatagggcac
ttaacatcccgcatgacatcgctgcccgagcctcccgtttgactgccaccgtcgaactcg
ttgcaggtccagaccgcttggagtgccgcactgtgctcgggaataagactttccggacga
cggtggttgatggcgcccatcttgaggcgaacggccccgagcagtacgttctttcgtttg
atgcttctcgcatggggc-aaaggtgtacgcgggg-tcactgtttgagtctgactgtgat
tggctggtcaatgcgtcgaatcccggccatcgtcccggaggcggcctttgccatgccttc
taccaacgctaccccgagtctttccacccaactgagttcattatgcgcgacggtcttgcc
gcgtacactttaactccccggcctattattcatgcagtggcccctgattatagggttgag
cataacccaaagaggcttgaggcagcataccgagagacttgctctcgccgcggtaccgcc
gc-ctatccactyctcggctcgggcatataccaagttcccgtcagcctcagctttgacgc
ctgggagcgtaaccaccgccccggggacgagctttacttaaccgacctcgccgctacctg
gttcgaggctaataagccaacacagccggccctcacaataactgaggatgcagcccgcac
agccaacctagcactggagatcgatgctgctacggaggttggccgggcttgtgccggctg
tgcagttagtcctggggttg-tgcact-atcagtttactgctggcgtcccaggttcgggg
aagtcgcgttctatacagcagggggatgttgacgtagtggttgttcccacccgggagctc
cggaatagttggcgtcgccggggctttgcagcttttacacctcatacggcggcccgtgtc
accacgggccgtcgtgttgtgattgatgaggccccatctctcccaccgcatttgctgcta
ctacatatgcagcgggcctcgtcggtccaccttctcggcgacccaaaccagatccctgcc
atagacttcgagcatgccggcctggtccccgccatacgtcctgagcttgcgcccaccagt
tggtggcatgtcacccatcgctgccccgctgacgtgtgcgagcttatacgcggggcttac
cccaaaattcaaaccactagccgcgtgctgcggtctttattctggaatgagcctgccatt
ggccagaagttagttttcacccaggctgctaaggccgccaaccccggtgcgattacggtc
cacgaggcccagggcgccactttcacggaaactacaatcatagccacggctgatgctagg
gggctcatccaatcttcccgagctcacgccatagtcgcactcacccgccacacagagaag
tgcgttattcttgaygcccccggcttgctacgtgaggttggtatatcggatgtgattgtt
aacaattttttcctcgccggcggggaggtaggtcaccatcgcccctctgtgatacctcgt
ggtaatcctgaccagaacctcgcgacactacaggcctttccaccttcctgccagattagt
gcctatcaccagttagctgaggaacttggccaccgcccagctcccgtcgccgctgtcttg
cccccttgccctgaacttgagcaaggcctgttatatatgccgcaggagcttacggtgtct
gatagcgtgctggtctttgaactcacggacatagtycactgccggatggctgcccccagc
cagcggaaggccgtcctatcgacgctcgtgggtaggtacggccgtcggacgaagctgtat
gaagcagctcactctgacgtccgtgagtccctggctagattcatccccaccatcgggccc
gttcaggctactacgtgtgaattatatgagctggttgaggccatggtggagaaaggtcag
gatggctctgccgtgcttgagctcgacctctgcaaccgtgatgtatcgcgtatcacattt
ttccagaaagattgtaacaaattcaccacaggggagaccattgcccacggcaaggtcggc
cagggcatctcggcttggagtaagaccttctgtgccctgtttggtccgtggtttcgtgct
attgaaaaagaaatactagccctgctcccgcctaatattttctacggcgacgcatacgag
gagtctgtgttcgccgccgctgtgtcgggggcaggttcaagcatggtatttgagaatgat
ttttcagagtttgatagcactcaaaataacttctcccttggtctcgagtgtgtagtcatg
gaggaatgtggcatgcctcaatggctaatccggttgtaccatttggttcggtcggcctgg
attctacaggcgccgaaggagtctcttaagggattttggaagaagcattctggtgagcca
ggcaccctcctctggaacactgtttggaatatggcgatcatagcacattgctatgaattt
cgtgattttagggttgccgctttcaagggagatgattccgtggtcctctgtagtgactac
cgtcagagccgcaatgcagcggccctgattgcaggttgcgggctcaaactgaaggttgac
taccgccctattgggttgtatgctggcgtggtggtggcccctggtctggggacgctaccc
gatgtggtgcgctttgccggccggctgtctgagaagaactggggccccgggccggagcgg
gctgagcagttgcgcctagctgtttgtgatttcctycgagggttaacgaatgttgcacag
gtatgtgttgatgttgtatcccgagtttatggagttagccctgggttggtacataacctt
attggcatgttgcaaaccatagctgatggcaaagcccattttacagagactgttaaacct
gtgcttgaccttacgaattctatcatacagcgggtggaatgaataacatg-tc-------
-ttgtgcattgcccatgggatcaccatgcgccctagggctgttctgttgctgttcttcgt
gcttctgcctatgctgcccgcgccaccggccggccagccgtctggccgccgtcgtgggcg
gcgcagcggcggtaccggcagtggtttctggggtgacagggttgattctcagcccttcgc
cctcccctatattcatccaaccaaccccttcgccgccgatgttgtaycgcagtccggggc
tggagctcgccctcgacagccaccccgccccctcggctcctcttggcgtgatcagtccca
gcgcccctcygctgccccacgtcgtcgatctgccccagctggggctgcgccgctgactgc
catatcacctgcccccgatacagctcccgtgcctgatgttgactcgcgcggcgccatatt
gcgacgccagtacaatttatccacatccccgcttacatcatctgttgcttcgggtactaa
tctggttctttatgctgccccgctaaaccctttgctgccccttcaggatggcaccaacac
tcacatcatggccactgaggcatccaattatgcccagtatcgggttgtccgtgctacgat
tcgttacaggccattggtgccaaatgctgtcggcggttatgcaatatctatttctttctg
gcctcagactactactacccctacgtctgttgatatgaactctattacttccactgatgt
taggattctagttcagcccggtattgcttctgagttggttatccccagtgagcgcctcca
ttatcgtaaccagggttggcgctctgtggagacctcgggtgtggctgaagaggaggctac
ttctggtttggtaatgctttgtatccatggctctcctgttaattcctacaccaatacccc
ctataccggggcgcttggactccttgatttcgctttagagcttgagtttaggaacctgac
acccgggaacaccaacacccgtgtgtcccggtatacaagcacagcccgtcaccggctgcg
ccgcggtgctgatggcaccgccgaacttaccaccacagcggccacgcgcttc--atgaag
gacctgcacttcaccgg-tacgaatggggtcggtgaagtgggtcgtggtattgctctcac
actc-tttaatcttgctgacacgcttctcggtggtttgccgacagaattaatttcgtcgg
ctgggggacagttattctactcccgccccgtcgtctcagccaatggcgagccgactgtca
agttatacacatctgttgagaatgcgcagcaggataaagggatcgccatcccacatgaca
tagatctgggtgactctcgtgtggtcatccaagactatgayaaccagcatgagcaggatc
gacccaccccctcgcctgccccttctcgccctttttcggttcttcgcgctaatgatgttc
tttggctttctctyaccgccgccgagtacgaccagaccacatatgggtcgtccaccaacc
cgatgtatgtctcggatactgtcacatttgtcaacgtggctacaggagcccaggctgtcg
cccgttccctcgactggtctaaagttactctggacggccgccctcttactactatccagc
agyattccaaaacattctatgttctcccgcttcgcgggaagttatctttctgggaggccg
ggactactaaggccggttatccctataattacaacacaactgccagtgatcagattctga
ttgaaaatgcggctggtcatcgtgttgctatttctacgtataccaccagcttgggcgctg
gccctgtgtctgtttctgcagttggtgttttagccccacattcggcccttgcagtccttg
aagacactattgattaccctgcccgtgcccacacttttga
>MK089849
atggaggcccaccagttcattaaggctcctggcatt-actactgccattgagcaagctgc
tctggctgcggccaattctgccctggcgaatgctgtggtggttcggccgtttttatctcg
tgtgcaaactgagattcttattaatttgatgcaaccccggcagttggtttttcgacctga
agtgctctggaatcatcccatccaacgggttattcataatgaacttgaacagtactgtcg
ggcccgggctggtcgttgtctagaggttggggctcacccaagatctattaatgacaaccc
aaatgttctgcaccggtgttttctacgaccagttgggagagatgttcagcgctggtactc
tgctcctacccgtggccctgcggctaactgccgccgttctgctttgcgtggcctcccccc
cgttgatcgtacctattgttttgatggattctcccgctgctcatttgccgcagaaactgg
ggttgccctttattctctgcatgacctctggccggccgatgttgcggaggctatggcccg
gcacgggatgacacgcttgtatgctgcactacatctcccccctgaggtactattaccacc
cggtacttaccatacaacttcataccttctgattcacgacggtgatcgtgctgttgtgac
ctatgaaggtgatactagtgcaggctacaaccatgatgtttccatacttcgtgcatggat
ccgcacaactaagatagtcggcgatcatccgctggtaatagagcgtgtgcgggctattgg
ctgccattttgtgctgctgcttactgcagcccctgagccatcaccaatgccttatgttcc
atacccccggtcgacagaggtgtacgttcgctctatattcggccctggcgggtccccatc
cctattcccatcagcttgctctacgaagtccacatttcacgctgtcccagcccgcccatc
tcgatgtttctgggacttatgctgtccatggccgccaacttgaggccctgtatagggcgc
ttaacattccgcatgacatcgctgcccgagcctcccgtttgactgccaccgtcgaactcg
ttgcaggtccagaccgcttggagtgccgcactgtgctcgggaacaagactttccggacga
cggtggttgatggcgcccatcttgaggcgaacggccccgagcagtacgttctttcgtttg
acgcctctcgcacggggc-aaaggtgtatgcgggg-tcactgtttgagtctgactgtgat
tggctggttaatgcgtcgaatcccggccatcgtcctggaggcggcctttgccatgccttc
taccaacgctaccccgagtctttctacccaactgagttcattatgcgcgacggtcttgcc
gcgtacactctaactccccggcccattattcatgcagtggctcctgactatagggttgag
cgtaacccaaagaggcttgaagcagcataccgagagacttgctctcgccgcggtaccgcc
gc-ctacccactcctcggctcgggcatataccaagttcccgttagcctcagctttgacgc
ttgggagcgtaaccaccgccccggggatgagctctacctaaccgacctcgccgctacctg
gttcgaggctaataagccagcacagccggcccttacaataactgaggatgcagcccgcac
agccaacctagcactggagatcgatgctgctacggaggtcggccgggcttgtgccggctg
cgtagttagtcctggggttg-tgcact-atcagtttactgctggggtcccaggctcgggg
aagtcgcgttctatacagcagggggatgttgacgtagtggttgttcccactcgggagctc
cggaacagttggcgtcgccggggtttcgcggcatttacacctcatacggcagcccgtgtc
accacgggccgtcgtgttgtgattgacgaggccccatcccttccaccgcatttgttgcta
ctacacatgcagcgggcctcgtcggtccaccttctcggcgacccaaaccagatccctgcc
atagacttcgagcatgccggcctggtccccgcaatacgccctgagctcgcgcccaccagt
tggtggcatgtcacccatcgctgccccgctgacgtgtgcgagcttatacgcggggcttat
cctaaaattcaaactactagccgcgtactgcggtctttattctggaatgagcctgccatt
ggccagaagttagttttcacccaggctgctaaggctgccaatcccggtgcgattactgtc
cacgaggcccagggcgccactttcacggaaactacaatcatagccacggctgatgccagg
gggctcatccaatcttcccgagcccatgccatagtcgcactcacccgccacacagagaag
tgcgttattcttgatgcccccggcttgttacgtgaggtcggtatatcggatgtgattgtc
aacaattttttccttgccggcggggaggtgggtcaccaccgcccctctgtgatacctcgc
ggcaatcctgaccagaacctcgcgacactacaggcctttccaccttcctgccaaattagt
gcttaccaccagctagctgaggaacttggccaccgcccagctcccgtcgccgctgtcttg
cccccttgccctgaacttgagcagggcttgttatatatgcctcaggagctcacggtgtct
gatagcgtactggtctttgaactcacggacatagtccactgccggatggccgcccccagc
cagcggaaggccgtcctatcgacgctcgtgggtaggtatggccgtcggacgaagctgtat
gaagcagctcactctgacgtccgtgagtccctcgctagatttatccccaccatcgggccc
gttcaggctactacgtgtgagttatatgagctggttgaggccatggtggagaaaggtcag
gatggctccgccgtgcttgagctagacctctgcaatcgtgatgtatcgcgcatcacattt
ttccagaaagattgtaacaaattcaccacaggggagaccattgcccatggtaaggtcggc
cagggcatctcggcttggagtaagaccttctgcgccctgttcggcccgtggtttcgtgct
attgagaaagaaatactagccctgctcccgcctaatattttctacggtgacgcatacgag
gagtctgtgtttgccgccgctgtctcaggggcaggttcaagcatggtatttgagaatgac
ttttcagagtttgatagcacccaaaataacttctcccttggtcttgagtgtgtggtcatg
gaggaatgtggcatgcctcagtggctaatccggttgtaccatttggtccggtcggcctgg
atcctacaggcgccgaaggagtctcttaagggattttggaagaagcattctggtgagccc
ggcaccctcctctggaacaccgtttggaatatggcgatcatagcacactgctatgaattt
cgtgatcttagggttgccgctttcaagggagatgattccgtggtcctctgtagcgactac
cgtcagagccgcaatgcagcggccctgattgcaggttgcgggctcaaactgaaggttgat
tatcgccccattgggttgtatgctggtgtggtggtggcccctggtctggggacgctaccc
gatgtggtgcgcttcgccggccggctgtctgagaagaactggggccctgggccggagcgg
gctgagcagttgcgcttagctgtttgtgactttcttcgagggttaacgaatgttgcgcag
gtatgtgtcgatgttgtatcccgagtttacggagttagccctgggctggtacataacctt
attggcatgttgcaaactatagctgatggcaaagcccattttatagagactgttaaacct
gtgcttgacctcacgaactctatcatacagcgggtggaatgaataacatg-tt-------
-ttgtgcatcgcccatgggatcaccatgtgccctagggctgttctgttgctgttcttcgt
gcttttgcctatgctgcccgcgccaccggccggccagccgtctggccgccgtcgtgggcg
gcgcagcggcggtgccggcagtggtttctggggtgacagggttgattctcagcccttcgc
cttcccctatattcatccaaccaacccctttgccgccgatgtcgtaccgcaatccggggc
tggagctcgccctcgacagccaccccgccccctcggctcctcttggcgcgatcagtccca
gcgcccctccgctgtcccacgtcgtcgatctgccccagctggggctgcgccgttgactgc
tgtatcacctgcccccgattcagcccctgtacctgatgttgactcgcgtggcgctatatt
gcgacgccagtacaatttatccacatccccgctcacatcatctgttgcttcgggtactaa
tctggttctttatgctgccccgctaaaccctctgctgccccttcaggatggcactaacac
tcacatcatggccactgaggcatctaattatgcccagtatcgggttgtccgagctacgat
tcgttacaggccattggtgccaaatgctgtcggtggctatgcaatatccatctcattctg
gcctcagaccactactacccccacgtctgttgatatgaactctattacttccactgatgt
taggattctagttcagcccggcattgcttctgagttggttatccctagtgagcgcctcca
ttatcgtaaccagggctggcgctctgttgagacctcgggtgtggctgaagaggaggctac
ttctggtttggtaatgctttgtattcatggctctcctgttaactcctacaccaatacccc
ctataccggggcgcttggactccttgatttcgctttagagcttgagtttaggaacctgac
acccgggaacaccaacacccgtgtgtcccggtatacaagcacagctcgtcatcggctgcg
ccgcggtgctgatggcaccgccgaacttaccaccacagcggccacgcgcttc--atgaag
gacctgcacttcaccgg-tacgaatggggtcggtgaggtgggtcgtggtattgctctcac
actc-tttaatcttgctgatacgcttctcggtggtttgccgacagaattaatttcgtcgg
ctgggggacagttgttctactcccgccccgtcgtctcagccaatggcgagccgactgtca
agttatatacatctgtagagaatgcgcagcaggataaagggatcgctatcccacatgata
tagacctgggtgactcccgtgtggtcatccaggactatgacaaccagcatgagcaggatc
gacccaccccttcgcctgccccttctcgccctttttcggttcttcgcgctaatgatgttc
tatggctttctcttaccgccgccgagtatgaccagactacatatgggtcgtccactaacc
cgatgtatgtctcggatactgtcacatttgtcaatgtggctacaggagcccaggctgtcg
cccgttcccttgactggtctaaagttactctggacggccgccctcttactaccatccagc
agtattccaaaacattttatgttctcccgcttcgcgggaagttatccttttgggaggccg
ggacgactaaggccggctacccctataattacaacacaactgctagtgatcagattctga
tcgagaatgcggctggtcatcgtgttgctatttccacgtataccaccagcttgggcgctg
gccctgtgtctgtttctgcagtcggtgttttagccccacattcggctcttgcagttcttg
aagacactactgactaccctgcccgtgcccacacttttga
>KU176129
atggaggcccaccagttcattaaggctcctggcatt-actactgccattgagcaagctgc
tctggctgcggccaattctgccctggcgaatgctgtggtggttcggccgtttttatctcg
tgtgcaaactgagattcttattaatttgatgcaaccccggcagttggtttttcgacctga
agtgctctggaatcatcccatccaacgagttatccataatgaacttgagcagtactgtcg
ggcccgggctggtcgttgtcttgaggttggggcccacccaagatccgtgaatgacaaccc
aaatgttctgcaccggtgttttctacgaccagttgggagagatgttcagcgctggtactc
tgctcctacccgtggccctgcggctaactgccgccgttctgccttgcgtggcctcccccc
agttgatcgtacctattgttttgatggattctcccgctgctcatttgccgcagaaactgg
ggttgccctttattctctgcatgacctctggccggccgatgttgcggaggctatggcccg
acacgggatgacacgcttgtatgctgcactacatctcccccctgaagtactactaccacc
cggtacctaccatacaacttcataccttctgatacacgacggtgatcgtgctgttgtgac
ctatgaaggtgatactagtgcaggctataaccatgatgtttccatacttcgtgcatggat
tcgcacaactaagatagtcggcgatcatccgctggtgatagagcgtgtgcgggccattgg
ctgccattttgtgctgctgcttactgcagcccccgagccgtcaccaatgccttatgttcc
atacccccggtcgacagaggtgtacgtccgctctatattcggccctggcgggtccccatc
cctattcccatcagcttgctctacgaaatccacatttcatgctgtcccagcccgcccatc
tcgatgtttctgggacttatgccgtccatggccgccaacttgaagccctgtatagggcgc
ttaacatcccgcatgacatcgctgcccgagcctcccgtttgactgccaccgtcgaactcg
ttgcaggtccagaccgcttggagtgccgcactgtgctcgggaacaagaccttccggacga
cggtggttgatggcgcccatcttgaggcgaacggccccgagcagtacgttctttcgtttg
acgcctctcgcatggggc-aaaggtgtatgcaggg-tcactgtttgagtctgactgtgat
tggctggttaatgcgtcgaatcccggccatcgtcctgggggcggcctttgccatgccttc
taccaacgctatcccgagtctttccacccaactgagtttatcatgcgcgacggccttgcc
gcgtacaccttaactccccggcctattattcatgcagtggctcctgactacagggttgag
cataacccaaagaggcttgaggcagcataccgagagacttgctctcgccgcggtaccgcc
gc-ctacccactcctcggctcgggcatataccaagtccccgttagcctcagctttgacgc
ttgggagcgtaaccaccgccccggggatgaactctacctaaccgacctcgccgctacctg
gttcgaggctaataagccaacacagccggccctcacaataactgaggatgcagcccgtac
agccaacctcgcactggagatcgatgctgctacggaggtcggccgggcttgtgccggctg
tgcagttagtcctggggttg-tgcatt-atcagtttactgctggggtcccaggttcgggg
aagtcgcgwtcyatacagcagggggatgtygaygtagtggttgtccccactcgggagctc
cggaacagttggcgtcgccggggtttcgcggcttttacacctcatacggcggcccgtgtc
accacgggccgtcgtgttgtgattgatgaggccccatcccttccaccgcatttgttgcta
ctacacatgcagcgggcctcgtcggtccatcttctcggcgacccaaaccagatccctgcc
atagacttcgagcatgccggcctggtccccgcaatacgccctgagcttgcgcccaccagt
tggtggcatgtcacccatcgctgccccgctgacgtgtgcgagcttatacgcggggcttat
cctaaaattcaaaccactagccgcgtgctgcggtctttattctggaatgagcctgccatt
ggccaaaagttagttttcacccaggccgctaaggctgccaaccccggtgcgattacagtc
cacgaggcccagggcgccactttcacggagactacaatcatagccacggctgatgctagg
gggctcatccaatcttctcgagcccatgccatagtcgcacttacccgccacacagagaag
tgcgttattcttgatgcccccggcttgttacgtgaggtcggtatatcggatgtgattgtc
aacaattttttcctcgccggcggggaggtgggtcaccatcgcccctctgtgatacctcgc
ggcaatcctgrycagaaycttgmgacaytrcaggccttyccrccttcytgccagattagt
gcytaccaycarctagctgaggaaytkggccacmgmccrgctccygtagccgctgtcttg
cccccttgccctgaacttgagcagggcttgttatatatgcctcaggagcttacggtgtct
gatagcgtgctggtctttgaactcacggacatagtccattgccggatggccgccccyagc
cagcggaaggccgtcctatcgacgctcgtaggtaggtatggccgtcggacgaagctgtat
gaagcagctcactctgacgtccgtgagtccctggctagattcatccccaccattgggccc
gttcaggctactacgtgtgagttatatgagctggttgaggccatggtggagaaaggtcag
gatggctccgccgtgcttgagctcgacctctgtaatcgtgatgtatcgcgcatcacattt
ttccagaaagattgtaacaaattcaccacaggggagaccattgcccatggtaaggtcggc
cagggcatctcggcttggagtaagaccttctgtgccctgtttggtccgtggtttcgtgct
attgagaaagaaatactagccctgctcccgcctaatattttctacggtgacgcatacgag
gagtctgtgttcgccgccgctgtgtcaggggcrggttcaagcatggtatttgagaatgat
ttttcagagtttgatagcacccaaaataacttctcccttggcctcgagtgtgtagtcatg
gaggaatgtggcatgccccagtggctaatccggttgtaccatttggtccggtcggcctgg
atcctacaggcgccgaaggagtctcttaagggattttggaagaagcattctggtgagccc
ggcaccctcctctggaacaccgtttggaatatggcgatcatagcacactgctatgaattt
cgtgatttaagggttgccgctttcaagggagatgattccgtggtcctctgtagcgactac
cgtcagagccgcaatgcagcggccctgattgcaggttgtgggctcaaactgaaggttgat
tatcgccccattgggttgtatgctggtgtggtggtggcccctggcctggggacgctaccc
gatgtggtgcgctttgccggccggctgtctgagaagaactggggccctgggccggagcgg
gctgagcagttgcgcctagctgtttgtgactttcttcgagggttaacgaatgttgcgcag
gtatgtgtcgatgttgtatcccgagtttacggagttagtcctgggctggtacataacctt
attggcatgttgcaaaccatagctgatggcaaggcccattttacagagactgttaaacct
gtgcttgacctcacgaactctatcatacagcgggtggaatgaataacatg-tt-------
-ttgtgcatcgcccatgggatcaccatgcgccctagggctgttctgttgctgttcctcgt
gtttctgcctatgctgcccgcgccaccggccggccagccgtctggccgccgtcgtgggcg
gcgcagcggcggtaccggcagtggtttctggggtgacagggttgattctcagcccttcgc
cctcccctatattcatccaaccaacccctttgccgccgatgtcgtaccgcaatccggggc
tggagctcgccctcgacagccaccccgccccctcggctcctcttggcgcgatcagtccca
gcgcccctccgctgtcccacgtcgtcgatctgccccagctggggctgcgccgctgactgc
cgtatcacctgctcctgatacagctcctgtacctgatgttgactcgcgtggcgctatact
gcgacgccagtacaatttatccacatccccgctcacatcatctgttgcttcgggtactaa
cctggttctttacgctgccccgctraaccctttgctgccccttcaggayggcaccaacac
tcacatcatggccaccgaggcgtctaattatgcccagtatcgggttgtccgagctacaat
ccgttacaggccattggtgccaaatgctgtcggcggctatgcaatatccatctcattctg
gcctcagacgactactacccccacgtctgttgatatgaactctatcacttccactgatgt
taggattctagttcagcccggcattgcttctgagttggttatccctagtgagcgcctcca
ttatcgtaatcagggctggcgctctgtggagacctcgggtgtggctgaagaggaggctac
ttctggtttggtaatgctttgtatccatggctctcctgttaattcttacaccaatacccc
ctataccggggcgcttggacttcttgatttcgctttagagcttgagtttaggaayytgac
acccgggaacaccaacacccgtgtatcccggtatacaagcacagcccgtcatcggctgcg
ccgcggtgctgatggcaccgccgaacttaccaccacagcagccacgcgcttc--atgaag
gacctgcacttcaccgg-tacgaatggggtcggtgaggtgggtcgtggtattgctctcac
actc-tttaatcttgctgacacgcttctcggtggtttgccgacagaattaatttcgtcgg
ctggggggcagttattctactcccgccccgtcgtctcagccaatggcgagccgactgtca
agttatatacatctgtagagaatgcgcagcaggataaagggattgctatcccacatgaca
tagatttgggtgactcccgtgtggtcatccaggattatgacaaccagcatgagcaggatc
gacccaccccctcgcctgccccttctcgccctttttcggttcttcgcgctaatgatgttc
tatggctttctcttactgccgccgagtacgaccagactacatatgggtcgtccactaacc
cgatgtatgtctcggatactgtcacatttgttaatgtggctacaggagctcaggctgttg
cccgttccctcgactggtccaaagttactctggacggccgccctcttactactatccagc
agtactccaaaacattttatgttctcccgcttcgcgggaagttatccttttgggaggccg
ggacgactaaggccggctacccctataattacaacacaactgctagtgatcagattctga
tcgaaaatgcggctggtcatcgtgttgccatttccacgtataccaccagcttgggcgctg
gccctgtgtctgtttctgcagtcggtgttttagccccacattcggctcttgcagtccttg
aagacactattgactaccctgcccgtgcccacacttttga
>MW355234
atggaggcccaccagttcattaaggctcctggcatt-actactgccattgagcaagctgc
tctggctgcggccaattctgccctggcgaatgctgtggtggttcggccgtttttatctcg
tgtgcaaactgagattcttattaatttgatgcaaccccggcagttggtttttcggcctga
agtgctctggaatcatcccatccaacgagttatccacaatgaactagaacagtactgtcg
ggcccgggctggtcgttgtctagagattggggcccacccgagatccattaatgacaaccc
aaatgttttgcaccggtgttttctacgaccagttgggagagatgttcagcgctggtattc
tgcccctacccgtggccctgcggctaattgccgccgttctgccttgcgtggtctcccccc
tgtagaccgtacctattgttttgatggattctcccgctgctcatttgccgcagaaaccgg
ggttgccctttattctctgcatgacctctggccggccgatgttgcggaggctatggcccg
acacgggatgacgcgcctgtatgctgcactacatctcccccctgaagtactattaccgcc
cggcacttaccatacaacttcataccttctgattcacgacggtgatcgtgctgttgtgac
ctatgaaggtgatactagtgcaggctacaaccatgatgtctccatacttcgtgcatggat
ccgcacaactaagatagttggcgatcatccgctggtgatagagcgtgtgcgggctattgg
ctgtcattttgtgctgctgctcactgcagctcctgagccgtcaccaatgccttatgttcc
atacccccggtcgacagaggtgtatgtccgctctatattcggccctggcgggtccccatc
cctatttccatcagcttgctctacgaaatccacattccacgctgtcccagcccgcccacc
ttgatgtttctggtacttatgccgtccatggccaccaacttgaggccctgtatagggcgc
ttaacatcccgcatgacatcgctgcccgagcctcccgtttgactgccactgttgaactcg
ttgcaggcccagaccgcttggagtgccgcactgtgctcgggaataagactttccggacga
cggtggttgatggcgcccatcttgaggcgaacggccccgagcagtatgtcctttcgtttg
acgccaatcgcatggggc-aaaggtgtatgcaggg-tcactgtttgagtctgactgtgat
tggctggttaatgcgtcgaatcccggccatcgtcctggaggcggcctttgccatgccttc
taccaacgctaccccgagtctttccacccaactgagttcattatgcgcgacggtcttgcc
gcgtacactttaactcctcggcctattattcatgcagtggcccctgattatagggttgag
cacaacccaaagaggcttgaggcggcatatcgagagacctgctctcgccgcggtaccgcc
gc-ttatccactcctcggctcgggtatatatcaagttcctgttagcctcagctttgacgc
ttgggagcgtaaccaccgccccggggatgagctctacctaaccgacctcgccgctacctg
gttcgaggctaataagccagcacagccggccctcacaataactgaggatgcagcccgtac
agccaacctagcactggagatcgatgctgctacggaggtcggccgggcttgtgccggctg
cgcagttagccctggggttg-tgcact-atcagtttactgctggggttccaggttcgggg
aagtcgcgttccatacagcagggggatgttgacgtggtggttgttcccactcgggagctc
cggaatagttggcgtcgccggggtttcgcggcttttacacctcatacggcggcccgagtc
actacaggccgtcgtgttgtgattgatgaggccccatccctcccaccgcatttgttgcta
ctacacatgcagcgggcctcgtcggtccaccttctcggcgacccaaaccagatccctgcc
atagacttcgagcatgctggcctggtccccgcaatacgccctgagcttgcgcccaccagt
tggtggcatgttacccatcgctgccctgccgacgtgtgcgagcttatacgcggggcttat
cccaaaatccaaaccactagccgcgtgctgcggtctttattctggaatgagcctgccatt
ggccagaagttagtttttacccaggctgctaaggctgccaaccccggtgcgattacagtc
catgaggcccaaggcgccaccttcacggaaactacaattatagccacggctgatgctagg
gggctcatccaatcttcacgagcccatgccatagtcgcacttacccgccacacagagaag
tgcgttattcttgatgcccccggcttgttacgtgaggtcggtatatcggatgttattgtc
aacaattttttcctcgctggtggggaggcgggtcaccatcgcccctctgtgatacctcgc
ggcaatcctgaccagaacctcgcgacactacaggcctttccaccttcttgccagattagt
gcctaccaccagctagctgaagaacttggccaccgcccagcccccgtcgccgctgttttg
cccccttgccctgaacttgagcagggcttgttatatatgcctcaggagcttacggtgtct
gatagcgtgctggtctttgaactcacggacatagtccactgccggatggccgcccccagt
cagcggaaggccgtcctatcgacgctcgtgggtaggtacggccgtcggacgaagctgtat
gaagcagcccactctgacgtccgtgagtccctggctagattcatccccaccattgggccc
gtccaggctactacgtgtgagttatatgagctggttgaggccatggtggagaaaggtcag
gatggctctgccgtgcttgagctcgacctctgcaatcgtgatgtatcgcgcatcacattt
ttccagaaagattgtaacaaattcaccacaggtgagaccattgcccatggtaaggtcggc
cagggcatctcggcttggagcaagaccttctgtgccctgtttggtccgtggtttcgtgct
attgaaaaagaaatattagccctgctcccgcctaatattttctacggtgacgcatatgag
gagtccgtgtttgccgccgctgtgtcaggggcaggttcaagcatggtatttgagaatgat
ttttcagagttcgatagcacccaaaataacttttcccttggtcttgagtgtgtagtcatg
gaggaatgtggtatgccccagtggctaatccggttgtaccatttggtccggtcggcctgg
atcctacaggcgccgaaggagtctcttaagggattttggaagaagcattctggtgagccc
ggcaccctcctctggaacaccgtttggaatatggcgatcatagcacattgctatgaattt
cgtgattttaaggttgccgctttcaagggagatgattccgtagtcctctgtagcgactac
cgtcagagccgcaatgcagcggccctgattgcaggttgcgggctcaaactgaaggttgac
tatcgccccattgggttgtatgctggtgtggtggtggcccctggcctggggacgctaccc
gatgtggtgcgctttgccggccggctgtctgagaagaactggggccctgggccggagcgg
gctgagcagttgcgcctagctgtttgtgactttcttcgagggttaacgaatgttgcgcag
gtgtgtgtcgatgttgtatcccgagtttacggggttagccctgggctggtgcataacctt
attggcatgttgcaaaccatagctgatggcaaagcccattttacagagactgttaaacct
gtgcttgacctcacgaactctattatacagcgggtggaatgaataacatg-tt-------
-ttgtgcattgcccatgggatcaccatgcgccctagggctgttctgttgctgttcttcgt
gcttttgcctatgctgcccgcgccaccggccggccagccgtctggccgccgtcgtgggcg
gcgcagcggcggtaccggcagtggtttctggggtgacagggttgattctcagcccttcgc
cctcccctatattcatccaaccaacccctttgccgccgatgtcgtaccgcaacccggggc
tggagctcgccctcgacagccaccccgccccctcggctcctcttggcgcgatcagtccca
gcgcccctccgctgccccacgtcgtcgatctgccccagctggggctgcgccgctgactgc
cgtatcacctgctcccgatacagctcctgtacctgatgttgactcgcgtggcgccatact
gcgacgccagtacaatttatccacatccccgctcacatcatctgttgcttcaggtaccaa
tttggttctttatgctgccccgctaaaccctctgctaccccttcaggatggcactaacac
acacatcatggccactgaggcatctaattatgcccagtatcgggttgtccgagctacgat
tcgttataggccattggtgccaaatgctgttggcggctatgcaatatccatctcattctg
gcctcagactactactacccccacgtctgttgatatgaattctatcacttccactgatgt
taggattctagttcagcccggcattgcttctgagttggtcatccctagtgagcgcctcca
ttatcgtaaccagggctggcgatctgtggagacctcgggtgtggctgaggaggaggcaac
ttctggtttggtaatgctttgtattcatggctctcctgttaattcctacaccaatactcc
ctataccggggcgcttggactccttgatttcgctttagagctcgagtttaggaacctgac
acccgggaataccaacacccgtgtgtcccggtatacaagcacagcccgtcatcggctgcg
ccgcggtgctgatggcaccgccgaactcaccaccacagcggccacgcgcttt--atgaag
gacctgcacttcaccgg-tacgaatggggtcggtgaggtgggtcgtggtattgctctcac
actc-tttaatcttgctgacacgcttctcggtggtttgccgacagaattaatttcgtcgg
ctgggggacagttattctattcccgccccgtcgtctcagccaatggcgagccgactgtca
agttatatacatctgtagagaatgcgcagcaggataaagggatcgctatcccacatgata
tagatctgggtgactcccgtgtggtcatccaagactatgataaccagcatgagcaggatc
ggcccaccccctcgcctgccccttctcgtcctttttcggtccttcgcgctaatgatgttc
tatggctttctcttactgccgccgagtacgaccagactacatatgggtcgtccactaacc
cgatgtatgtctcggacactgtcacatttgttaatgtggctacaggagcccaggctgtcg
cccgttccctcgactggtccaaagttactctggacggccgccctcttactactatccagc
agtactccaaaacattctatgttctcccgcttcgcgggaagctatccttttgggaggccg
ggacgactaaggccggctacccctataattacaacacaactgctagtgatcaaattctga
ttgaaaatgcggctggtcatcgtgtcgctatttccacgtataccaccagcttgggcgctg
gccctgtgtctgtctctgcagtcggtgttttagccccacattcggctcttgcagttcttg
aagacactattgactaccctgctcgtgcccacacttttga
>MT362711
atggaggcccaccagttcattaaggctcctggcatt-actactgccattgagcaagctgc
tctggctgcggccaattctgccctggcgaatgctgtggtggttcggccgtttttatctcg
tgtgcaaactgagattcttattaatttgatgcaaccccggcagttggtttttcggcctga
agtgctctggaatcatcccatccaacgagttatccataatgaacttgaacagtactgtcg
ggcccgggctggtcgttgtctagaggttggggcccacccaagatccattaatgacaaccc
aaatgttctgcaccggtgttttctacgaccagttgggagagatgttcagcgctggtactc
tgcccctacccgcggccctgcggctaattgccgccgttctgccttgcgtggcctcccccc
tgttgatcgtacctattgttttgatggattctcccgctgctcatttgccgcagaaaccgg
ggttgccctttattctctgcatgacctctggccggccgatgttgcggaggctatggcccg
acacgggatgacacgcctgtatgctgcactacatctcccccctgaagtactattaccacc
cggtacttaccatacaacttcataccttctgattcacgacggtgatcgtgctgttgtgac
ctatgaaggtgatactagtgcaggctacaaccatgacgtctccatacttcgtgcatggat
ccgcacaactaagatagtcggcgatcatccgctggtgatagagcgtgtgcgggctattgg
ctgccattttgtgctgctgctcactgcagctcctgagccgtcaccaatgccttatgttcc
atacccccggtcgacagaggtgtatgtccgctctatattcggccctggcgggtccccatc
cctattcccatcagcttgctctacgaaatccacatttcacgctgtcccagcccgcccacc
tcgatgtttctggtacttatgccgtgcatggccaccaacttgaggccctgtatagggcgc
ttaacatcccgcatgacatcgctgcccgagcctcccgtttgactgccactgtcgaactcg
ttgcaggtccagaccgcttggagtgccgcactgtgctcgggaataagactttccggacga
cggtggttgatggcgcccatcttgaggcgaacggccccgagcagtatgtcctttcgtttg
acgccactcgcatggggc-aaaggtgtatgcgggg-tcactgtttgagtctgactgtgat
tggctggttaatgcktcgaatcccggccatcgtcctggaggcggcctttgccatgccttc
taccaacgctaccccgagtctttctactcaactgagttcattatgcgcgacggtcttgcc
gcgtacactttaactcctcggcctattattcatgcagtggctcctgactatagggttgag
cataacccaaagaggcttgaggcagcataccgagagacctgctctcgccgcggtaccgcc
gc-ctacccactcctcggctcgggtatataccaagttcccgtcagcctcagctttgacgc
ttgggagcgtaaccaccgccccggggatgagctctacctaaccgacctcgctgctacctg
gttcgaggctaataagccaacacagccggccctcacaataactgaggatgcagcccgtac
agccaacctagcactggagatcgatgctgctacggaggtcggccgggcttgtgccggctg
cgcagttagccctggggttg-tgcact-atcagtttactgctggggtcccaggttcgggg
aagtcgcgttccatacagcagggggatgttgacgtagtggttgttcccactcgggagctc
cggaatagttggcgtcgccggggtttcgcggcttttacacctcatacggcggcccgagtc
accacgggtcgtcgtgttgtgattgatgaggccccatccctcccaccgcatttgttgcta
ctacacatgcagcgggcctcgtcggtccaccttctcggcgacccaaaccagatccctgcc
atagacttcgagcatgccggcctggtccccgcaatacgccctgagcttgcgcccaccagt
tggtggcatgttacccatcgctgccccgccgacgtgtgcgagcttatacgcggggcttat
cccaaaatccaaaccactagccgcgtgctgcggtctttattctggaatgagcctgccatt
ggccagaagttagttttcacccaggctgctaaggctgccaaccccggtgcgattacagtc
cacgaggcccagggcgccaccttcacggaaactacaattatagccacggctgatgctagg
gggctcatccaatcttctcgagcccatgccatagtcgcacttacccgccacacagagaag
tgcgttattcttgatgcccccggcttgttacgtgaggtcggtatatcggatgtgattgtc
aacaattttttcctcgctggcggggaggtgggycaccatcgcccctctgtgatacctcgc
ggcaatcctgaccagaacctcgcgacactacaggcctttccaccttcctgccagattagt
gcctatcaccagctagctgaagaacttggccaccgcccagctcccgtcgccgctgttttg
cccccttgccctgaacttgagcagggcttgttatatatgcctcaggagcttacggtgtct
gatagcgtgctggtctttgaactcacggacatagtccactgccggatggccgcccccagc
cagcggaaggccgtcctatcgacgctcgtgggtaggtacggccgtcggacgaagctgtat
gaagcagctcactctgacgtccgtgagtccctggctagattcatccccaccattgggccc
gttcaggctactacgtgtgagttatatgagctggttgaggccatggtggagaaaggtcag
gatggctctgccgtgcttgagctcgacctctgcaatcgtgatgtatcgcgcatcacattc
ttccagaaagattgtaacaaattcaccacaggtgagaccatcgcccacggtaaggtcggc
cagggcatctcggcttggagtaagaccttctgtgccctgtttggtccgtggtttcgtgct
atcgaaaaagaaatattagccttgctcccgcctaatatcttctacggtgacgcatatgag
gagtctgtgtttgccgccgctgtgtcaggggcaggttcaagcatggtattcgagaatgat
ttttcagagtttgatagcacccaaaataacttttcccttggtctcgagtgtgtagtcatg
gaggaatgtggcatgccccagtggctaatccggttgtaccatttggtccggtcggcctgg
atcctacaggcgccgaaggagtctcttaagggattttggaagaagcattctggtgagccc
ggcaccctcctctggaacactgtttggaatatggcgatcatagcacattgctatgaattt
cgtgattttagggctgccgctttcaagggagatgattccgtagtcctctgtagcgactac
cgtcagagccgcaatgcagcggccctgattgcaggttgcgggctcaaactgaaggttgac
tatcgccccattgggctgtatgctggtgtggtggtggcccctggcctggggacgctaccc
gatgtggtgcgctttgccggccggctgtctgagaagaactggggccctgggccggagcgg
gctgagcagttgcgcctagctgtttgtgactttcttcgagggttaacgaatgttgcgcag
gtatgtgtcgatgttgtatcccgagtttacggagttagccctgggctggtgcataacctt
attggcatgttgcaaaccatagctgatggcaaagcccattttacagagactgttaaacct
gtgcttgacctcacgaactctatcatacagcgggtggaatgaataacatg-tt-------
-ttgtgcattgcccatgggatcaccatgcgccctagggctgttctgttgctgttcttcgt
gcttctgcctatgctgcccgcgccaccggccggccagccgtctggccgccgtcgtgggcg
gcgcagcggcggtaccggcagtggtttctggggtgacagggttgattctcagcccttcgc
cctcccctatattcatccaaccaacccctttgccgccgatgtcgtaccgcaacccggggc
tggagctcgccctcgacagccaccccgccccctcggctcctcttggcgcgatcagtccca
gcgcccctccgctgccccacgtcgtcgatctgccccagctggggctgcgccgctgactgc
cgtatcacctgctcccgatacagctcctgtacctgatgttgactcgcgtggcgccatact
gcgacgccagtacaatttatccacatccccgctcacatcatctgttgcttcgggtactaa
tctggttctttatgctgccccgctaaaccctctgctgcccctccaggatggtactaacac
tcacatcatggccactgaggcatctaattatgcccagtatcgggttgtccgagctacgat
tcgttataggccattggtgccaaatgctgtcggcggctatgcaatatccatctcattctg
gcctcagactactactacccccacgtctgttgatatgaactctatcacttccactgatgt
taggattytagttcagcccggcattgcttctgagttggtcatccctagtgagcgcctcca
ttatcgtaaccagggctggcgctctgtggagacctcgggtgtggctgaagaggaggctac
ttctggtttggtaatgctttgtattcatggctctcctgttaattcctacaccaatacccc
ctataccggggcgcttggactccttgatttcgctttagagctcgagtttaggaacctgac
acccgggaataccaacacccgtgtgtcccggtatacaagcacagcccgtcatcggctgcg
ccgcggtgctgatggcaccgccgaacttaccaccacagcggccacgcgcttt--atgaag
gacctgcacttcaccgg-tacgaatggggtcggtgaggtgggtcgtggtattgctctcac
actc-tttaatcttgctgacacgcttctcggtggtttgccgacagaattaatttcgtcgg
ctgggggacagttattctactcccgccccgtcgtctcagccaatggcgagccgactgtca
agttatatacatctgtagagaatgcgcagcaggataaagggatcgctatcccacatgata
tagatctgggtgactcccgtgtggtcatccaagactatgacaaccagcatgagcaggatc
gacccaccccctcgcctgccccttctcgtcctttttcggttcttcgcgctaatgatgttc
tatggctttctcttactgccgccgagtacgaccagactacatatgggtcgtccactaacc
cgatgtatgtctcggacactgtcacatttgttaatgtggctacaggagcccaggctgtcg
cccgttccctcgactggtccaaagttactctggacggccgtcctctcactactatccagc
agtactccaaaacattctatgttctcccgcttcgcgggaagctatctttttgggaggccg
ggacgactaaggccggctacccctataattacgacacaactgctagtgatcagattctga
ttgaaaatgcggctggtcatcgtgtcgccatttccacgtataccgccagcttgggcgctg
gccctgtgtctgtctctgcagtcggtgttttagccccacattcggctcttgcagtccttg
aagacactattgactaccctgcccgtgcccacacttttga
>KC618403
atggaggcccaccagttcattaaggctcctggcatt-actactgccattgagcaagctgc
tctggctgcggccaattctgccctggcgaatgctgtggtggttcggccgtttttatctcg
tgtgcaaactgagattcttattaatttgatgcaaccccggcagttggtttttcgacctga
agtgctctggaatcatcccatccaacgggttatccataatgaacttgaacagtactgtcg
ggcccgggctggtcgttgtctagaggttggggcccacccaagatccattaatgacaaccc
aaatgttctgcaccggtgttttctacgaccagttgggagagatgttcagcgctggtactc
tgctcctacccgcggccctgcggctaactgccgccgttctgccttgcgtggcctcccccc
tgctgatcgtacctattgttttgatggattctcccgctgctcatttgctgcagaaactgg
ggttgccctttattctctgcatgacctctggccggccgatgttgcggaggctatggcccg
acatggtatgacacgcttgtatgccgcactacatctcccccctgaagtgctactaccacc
cggtacttaccatacaacttcataccttctgattcacgacggagatcgtgctgttgtgac
ctatgaaggcgatactagtgcaggctacaatcatgatgtttccatactccgtgcatggat
ccgcacaactaagatagtcggcgatcatccgctggtgatagagcgtgtgcgggctattgg
ctgtcattttgtgctgctgcttactgcagcccctgagccgtcaccaatgccttacgttcc
atacccccggtcgacagaggtgtatgtccgctctatattcggccctggcgggtccccatc
cctattcccatcagcttgctctacgaaatccacatttcacgctgtcccagcccgcccatc
tcgatgtttctgggacctatgccgtccatggccgtcaacttgaggccctgtatagagcgc
ttaacatcccgcatgacatcgctgcccgagcctcccgtttgactgccaccgtcgaactcg
ttgcaggtccagaccgtttggagtgccgcactgtgctcgggaataagactttccggacga
cggtggttgacggcgcccatcttgaggcgaatggccccgagcagtacgttctttcgtttg
atgcctctcgcatggggc-aaaggtgtatgtaggg-tcactgtttgagtctgactgtgat
tggctggttaatgcgtcgaatcccggccatcgccctggaggcggcctttgccatgccttc
taccaacgctaccccgagtctttccacccaactgagttcattatgcgcgacggtcttgcc
gcgtatactttaactccccggcctattattcatgcagtggctcctgactatagggttgag
cataaccccaagaggcttgaggcggcataccgagagacttgctctcgccgcggtaccgcc
gc-ctacccactcctcggctcgggtatataccaagttcccgtcagcctcagctttgacgc
ttgggagcgtaaccaccgccccggggatgagctctacctaaccgacctcgccgctacctg
gttcgaggctaataagccaacgcagccgaccctcacaataactgaggatgcggcccgtac
agccaacctagcactggagatcgatgctgctacggaggtcggccgggcttgtgccggctg
cgcagttagtcctggggttg-tgcact-atcagtttactgctggggtcccaggttcgggg
aagtcgcgctctatacagcagggggatgttgatgtggtggttgttcccactcgggagctc
cggaatagttggcgtcgccggggtttcgcggcttttacacctcatacggcggcccgtgtc
accacgggccgtcgtgttgtgattgatgaggccccatccctcccaccgcatttgttgcta
ctacacatgcagcgggcctcgtcggtccaccttctcggcgacccaaaccagatccctgcc
atagacttcgagcatgccggcctggtccccgcaatacgtcctgagcttgcgcccaccagt
tggtggcatgtcacccatcgctgccccgctgacgtgtgcgagcttatacgcggggcctat
cccaaaatccaaaccactagccgcgtgctgcggtctttattctggaatgagcctgccatc
ggccagaagttagtttttactcaggctgctaaggctgccaaccccggtgcgattacagtc
cacgaggcccagggcgctactttcacggagactacaatcatagccacggctgatgctagg
gggctcatccaatcttcccgagcccatgccatagtcgcactcacccgccacacagagaag
tgcgttattcttgatgcccccggcttgttacgtgaggtcggtatatcggatgtgattgtc
aacaattttttcctcgccggcggggaggtgggtcaccatcgcccctctgtgataccccgc
ggctatcctgaccagaacctcgcgacactacaggcctttccaccttcctgccagattagt
gcctaccaccagctagctgaggaacttggccaccgcccagctcccgtcgccgctgtcttg
cccccttgccctgaacttgagcagggcttgttatatatgcctcaggagcttacggtgtct
gatagcgtgctagtctttgaactcacggacatagtccactgccggatggccgcccccagc
cagcggaaggccgtcctatcgacgctcgtgggtaggtatggccgtcggacgaagctgtat
gaagcagctcactctgacgtccgtgagtccctggctagattcatccccaccattgggccc
gttcaggctaccacgtgtgagttatatgagctggttgaggccatggtggagaaaggtcag
gatggctctgccgtgcttgagctcgacctttgcaatcgtgatgtatcgcgtatcacattt
ttccagaaagattgtaacaaattcaccacaggggagaccattgcccacggtaaggttggc
cagggcatctcggcttggagtaagaccttttgtgccctgtttggtccgtggtttcgtgct
attgaaaaagaaatactagccctgctcccacctaatattttctacggcgacgcatacgag
gagtctgtgtttgccgccgctgtgtcgggggcaggttcaagcatggtatttgagaatgat
ttctcagagtttgatagcacccaaaataacttctcccttggtctcgagtgtgtagtcatg
gaggaatgtggcatgccccagtggctaatccggttgtaccatttggtccggtcggcctgg
atcctacaggcgccgaaggagtctctcaagggattttggaagaagcattctggtgagccc
ggcaccctcctctggaacactgtttggaatatggcgatcatagcacattgctatgaattt
cgtgattttagagttgccgctttcaagggagatgattccgtggtcctctgtagcgattac
cgtcagagccgcaatgcagcggccctgattgcaggttgcgggctcaaactgaaggttgat
tatcgccccattgggttgtatgctggtgtggtggtggcccctggcctagggacgctaccc
gatgtggtgcgctttgccggccggctgtctgagaagaactggggccctgggccggagcgg
gctgagcagttgcgcctagctgtttgtgactttcttcgagggttaacgaatgttgcgcag
gtatgtgttgatgttgtatcccgagtttacggggttagccctgggctggtacataacctt
attggcatgttgcaaaccatagctgatggcaaagcccattttacagagactgtcaaacct
gtgcttgacctcacgaactctatcatacagcgggtggaatgaataacatg-tt-------
-ttgtgcattgcccatgggatcaccatgcgccctagggctgttctgttgctgttcttcat
gcttctgcctatgctgcccgcgccaccggccggccagccgtctggccgccgtcgtgggcg
gcgcagcggcggtaccggcagtggtttctggggtgacagggttgattctcagcccttcgc
cctcccctatattcatccaaccaacccctttgccgccgatgtcgtaccgcaatccggggc
tagagctcgccctcgacagccaccccgccccctcggctcctcttggcgcgatcagtccca
gcgcccctctgctgtcccacgtcgtcgatctgccccagccggggctgcgccgctgactgc
cgtttcacctgctcccgacacagctcctgtacctgatgttgactcgcgcggcgccatact
gcgacgccagtacaatttatccacatccccgctcacatcatctgttgcttcgggcactaa
tctggttctttatgccgccccgctaaaccctttgctgccccttcaggatggcactaacac
tcatatcatggccactgaggcatctaattatgcccagtatcgggttgtccgagctacgat
ccgttacaggccattggtgccaaatgctgtcggcggctatgcaatatccatctcattctg
gcctcagactactactacccccacgtctgttgatatgaactctattacttccactgatgt
taggattctagttcaacccggcattgcctctgagttggtcattcctagtgagcgcctcca
ttatcgtaaccagggctggcgctctgtggagacctctggcgtggctgaagaggaggctac
ttccggtttggtaatgctttgtatccatggctctcctgttaattcctacaccaatacccc
ctataccggggcgcttggactccttgatttcgctttagagcttgagtttaggaatttgac
acccgggaacaccaacactcgtgtgtcccggtatacaagcacagcccgtcatcggctgcg
ccgcggtgctgatggcaccgccgaacttaccaccacagcggccacgcgcttt--atgaag
gacctgcacttcaccgg-tacgaatggggtcggtgaggtgggtcgtggtattgctctcac
actc-tttaatcttgctgacacgcttctcggtggtttgccgacagaattaatttcgtcgg
ccgggggacagttattctactcccgccccgtcgtctcagccaatggcgagccgactgtta
agttatatacatctgtagagaatgcgcagcaggataaagggatcgctatcccacatgaca
tagatctgggtgactcccgtgtggtcatccaagactatgacaaccagcatgagcaggatc
gacccaccccctcgcctgccccttctcgccctttttcggttcttcgcgctaatgatgtcc
tatggctttctcttactgccgctgagtacgaccagactacatatgggtcgtccactaacc
cgatgtatgtctcggatactgtcacatttgtcaatgtggctacaggcgcccaggctgtcg
cccgttccctcgactggtctaaagttactctggacggccgtcctcttactactatccagc
agtactccaaaacattttatgttctcccgctccgcgggaagttatctttttgggaggccg
ggacaactaaggccggttacccctataattataacacaactgctagtgatcagattttga
tcgaaaatgcggccggtcatcgtgttgctatttccacgtataccaccagcttgggcgctg
gccctgtgtctgtttctgcagtcggtgttttagccccacattcggctcttgcagtccttg
aagacactattgactactctgcccgtgcccacacttttga
>KC618402
atggaggcccaccagttcattaaggctcctggcatt-actactgccattgagcaagctgc
tctggctgcggccaattctgccctggcgaatgctgtggtggttcggccgtttttatctcg
tgtgcaaactgagattcttattaatttgatgcaaccccggcagttggtttttcgacctga
agtgctctggaatcatcccatccaacgggttatccataatgaacttgaacagtactgtcg
ggcccgggctggtcgttgtctagaggttggggcccacccaagatccattaatgacaaccc
aaatgttctgcaccggtgttttctacgaccagttgggagagatgttcagcgctggtactc
tgctcctacccgcggccctgcggctaactgccgccgttctgccttgcgtggcctcccccc
tgctgatcgtacctattgttttgatggattctcccgctgctcatttgctgcagaaactgg
ggttgccctttattctctgcatgacctctggccggccgatgttgcggaggctatggcccg
acatggtatgacacgcttgtatgctgcactacatctcccccctgaagtgctactaccacc
cggtacttaccatacaacttcataccttctgattcacgacggagatcgtgctgttgtgac
ctatgaaggcgatactagtgcaggctacaatcatgatgtttccatactccgtgcatggat
ccgcacaactaagatagtcggcgatcatccgctggtgatagagcgtgtgcgggctattgg
ctgtcattttgtgctgctgcttactgcagcccctgagccgtcaccaatgccttacgttcc
atacccccggtcgacagaggtgtatgtccgctctatattcggccctggcgggtccccatc
cctattcccatcagcttgctctacgaaatccacatttcacgctgtcccagcccgcccatc
tcgatgtttctgggacctatgccgtccatggccgtcaacttgaggccctgtatagagcgc
ttaacatcccgcatgacatcgctgcccgagcctcccgtttgactgccaccgtcgaactcg
ttgcaggtccagaccgtttggagtgccgcactgtgctcgggaacaagactttccggacga
cggtggttgatggcgcccatcttgaggcgaatggccccgagcagtacgttctttcgtttg
atgcctctcgcatggggc-aaaggtgtatgcaggg-tcactgtttgagtctgactgtgat
tggctggttaatgcgtcgaatcccggccatcgccctggaggcggcctttgccatgccttc
taccaacgctaccccgagtctttccacccaactgagttcattatgcgggacggtcttgcc
gcgtatactttaactccccggcctattattcatgcagtggctcctgattatagggttgag
cataaccccaagaggcttgaggcggcataccgagagacttgctctcgccgcggtaccgcc
gc-ctacccactcctcggctcgggtatataccaagttcccgtcagcctcagctttgacgc
ttgggagcgtaaccaccgccccggggatgagctctacctaaccgacctcgccgctacctg
gttcgaggctaataagccaacgcagccgaccctcacaataactgaggatgcggcccgtac
agccaacctagcactggagatcgatgctgctacggaggtcggccgggcttgtgccggctg
cgcagttagtcctggggttg-tgcact-atcagtttactgctggggtcccaggttcgggg
aagtcgcgctctatacagcagggggatgttgatgtggtggttgttcccactcgggagctc
cggaatagttggcgtcgccggggtttcgcggcttttacacctcatacggcggcccgtgtc
accacgggccgtcgtgttgtgattgatgaggccccatccctcccaccgcatttgttgcta
ctacacatgcagcgggcctcgtcggtccaccttctcggcgacccaaaccagatccctgcc
atagacttcgagcatgccggcctggtccccgcaatacgccctgagcttgcgcccaccagt
tggtggcatgtcacccatcgctgccccgctgacgtgtgcgagcttatacgcggggcctat
cccaaaatccaaaccactagccgcgtgctgcggtctttattctggaatgagcctgccatc
ggccagaagttagtttttactcaggatgctaaggctgccaaccccggtgcgattacagtc
cacgaggcccagggcgctactttcacggagactacaatcatagccacggctgatgctagg
gggctcatccaatcttcccgagcccatgccatagtcgcactcacccgccacacagagaag
tgcgttattcttgatgcccccggcttgttacgtgaggtcggtatatcggatgtgattgtc
aacaattttttcctcgccggcggggaggtgggtcaccatcgcccctctgtgatacctcgc
ggctatcctgaccagaacctcgcgacactacaggcctttccaccttcctgccagattagt
gcctaccaccagctagctgaggaacttggccaccgcccagctcccgtcgccgctgtcttg
cccccttgccctgaacttgagcagggcttgttatatatgcctcaggagcttacggtgtct
gatagcgtgctagtctttgaactcacggacatagtccactgccggatggccgcccccagc
cagcggaaggccgtcctatcgacgctcgtgggtaggtatggccgtcggacgaagctgtat
gaagcagctcactctgacgtccgtgagtccctggctagattcatccccaccattgggccc
gttcaggctaccacgtgtgagttatatgagctggttgaggccatggtggagaaaggtcag
gatggctctgccgtgcttgagctcgacctttgcaatcgtgatgtatcgcgtatcacattt
ttccagaaagattgtaacaaattcaccacaggggagaccattgcccacggtaaggttggc
cagggcatctcggcttggagtaagaccttttgtgccctgtttggtccgtggtttcgtgct
attgaaaaagaaatactagccctgctcccacctaatattttctacggtgacgcatacgag
gagtctgtgtttgccgccgctgtgtcgggggcaggttcaagcatggtatttgagaatgat
ttctcagagtttgatagcacccaaaataacttctcccttggtctcgagtgtgtagtcatg
gaggaatgtggcatgccccagtggctaatccggttgtaccatttggtccggtcggcctgg
atcctacaggcgccgaaggagtctctcaagggattttggaagaagcattctggtgagccc
ggcaccctcctctggaacactgtttggaatatggcgatcatagcacattgctatgaattt
cgtgattttagagttgccgctttcaagggagatgattccgtggtcctctgtagcgactac
cgtcagagccgcaatgcagcggccctgattgcaggttgcgggctcaaactgaaggttgat
tatcgccccattgggttgtatgctggtgtggtggtggcccctggcctagggacgctaccc
gatgtggtgcgctttgccggccggctgtctgagaagaactggggccctgggccggagcgg
gctgagcagttgcgcctagctgtttgtgactttcttcgagggttaacgaatgttgcgcag
gtatgtgttgatgttgtatcccgagtttacggggttagccctgggctggtacataacctt
attggcatgttgcaaaccatagctgatggcaaagcccattttacagagactgtcaaacct
gtgcttgacctcacgaactctatcacacagcgggtggaatgaataacatg-tt-------
-ttgtgcattgcccatgggatcaccatgcgccctagggctgttctgttgctgttcttcgt
gcttctgcctatgctgcccgcgccaccggccggccagccgtctggccgccgtcgtgggcg
gcgcagcggcggtaccggcagtggtttctggggtgacagggttgattctcagcccttcgc
cctcccctatattcatccaaccaacccctttgccgccgatgtcgtaccgcaatccggggc
tggagctcgccctcgacagccaccccgccccctcggctcctcttggcgcgatcagtccca
gcgcccctccgctgtcccacgtcgtcgatctgccccagccggggctgcgccgctgactgc
cgtttcacctgctcccgacacagctcctgtacctgatgttgactcgcgcggcgccatact
gcgacgccagtacaatttatccacatccccgctcacatcatctgttgcttcgggcactaa
tctggttctttatgccgccccgctaaaccctttgctgccccttcaggatggcactaacac
tcatatcatggccactgaggcatctaattatgcccagtatcgggttgtccgagctacgat
ccgttacaggccattggtgccaaatgctgtcggcggctatgcaatatccatctcattctg
gcctcagactactactacccccacgtctgttgatatgaactctattacttccactgatgt
taggattctagttcaacccggcattgcctctgagttggtcattcctagtgagcgcctcca
ttatcgtaaccagggctggcgctctgtggagacctctggcgtggctgaagaggaggctac
ttctggtttggtaatgctttgtatccatggctctcctgttaattcctacaccaatacccc
ctataccggggcgcttggactccttgatttcgctttagagcttgagtttaggaatttgac
acccgggaacaccaacactcgtgtgtcccggtatacaagcacagcccgtcaccggctgcg
ccgcggtgctgatggcaccgccgaacttaccaccacagcggccacgcgcttt--atgaag
gacctgcacttcaccgg-tacgaatggggtcggtgaggtgggtcgtggtattgctctcac
actc-tttaatcttgctgacacgcttctcggtggtttgccgacagaattaatttcgtcgg
ccgggggacagttattctactcccgccccgtcgtctcagccaatggcgagccgactgtta
agttatatacatctgtagagaatgcgcagcaggataaagggatcgctatcccacatgaca
tagatctgggtgactcccgtgtggtcatccaagactatgacaaccagcatgagcaggatc
gacccaccccctcgcctgccccttctcgccctttttcggttcttcgcgctaatgatgtcc
tatggctttctcttactgccgctgagtacgaccagactacatatgggtcgtccactaacc
cgatgtatgtctcggatactgtcacatttgtcaatgtggctacaggcgcccaggctgtcg
cccgttccctcgactggtctaaagttactctggacggccgtcctcttactactatccagc
agtactccaaaacattttatgttctcccgctccgcgggaagttatctttttgggaggccg
ggacaactaaggccggttacccctataattataacacaactgctagtgatcagattctga
tcgaaaatgcggctggtcatcgtgttgctatttccacgtataccaccagcttgggcgctg
gccctgtgtctgtttctgcagtcggtgttttagccccacattcggctcttgcagtccttg
aagacactattgactactctgcccgtgcccacacttttga
>MH504137
atggaggcccaccagttcattaaggctcctggcatt-actactgccattgagcaagctgc
tctggctgcggccaattctgccctggcgaatgctgtggtggttcggccgtttttatctcg
tgtgcaaactgagattcttattaatttgatgcaaccccggcagttggtttttcgacctga
agtgctctggaatcatcccatccaacgggttatccataatgaacttgaacagtactgtcg
ggcccgggctggccgttgtctagaggttggggcccacccaagatccattaatgacaatcc
aaatgttctgcaccggtgctttctacgaccagttgggagagatgttcagcgctggtactc
tgctcctactcgtggccccgcggctaactgccgccgttctgccctgcgcggcctcccccc
tgttgatcgtacctattgttttgatggattctcccgctgttcatttgccgcagaaaccgg
agttgccctttattctctgcatgacctctggccggctgatgttgcagaggctatggcccg
gcacgggatgacacgcctgtatgctgcactacatctcccccctgaagtactactaccacc
cggtacttaccatacaacttcataccttctgattcacgacggtgatcgtgctgttgtgac
ctatgaaggcgatactagtgcaggctacaaccatgatgtttccatacttcgtgcatggat
ccgcacaactaagatagtcggcgaccatccgctggtgatagagcgtgtgcgggctatcgg
ctgccattttgtgctgctgcttactgcagcccctgagccgtcaccaatgccttacgttcc
atacccccggtcgacagaggtgtatgtccgctctatatttggccctggcgggtctccatc
cctattcccatcagcttgctctacgaaatccacatttcacgccgttccagcccgcccatc
tcgatgtttctgggacctatgccgtccatggccgccaacttgaggccctgtatagggcgc
ttaacatcccacatgatatcgctgcccgagcctcccgtttgactgccaccgtcgaactcg
ttgcaggtccagaccgtttggaatgtcgcactgtgcttgggaacaagactttccggacga
cggtggttgatggcgcccatcttgaggcgaacggccccgagcagtacgttctttcgtttg
acgcctctcgcatggggc-aaaggtgtatgcggga-tcactgtttgagtctgactgtgat
tggctggttaatgcgtcgaatcccggccatcgccctggaggtggcctctgccatgccttc
taccaacgctaccccgagtctttccacccaactgagttcattatgcgcgacggtcttgcc
gcgtacactttaaccccccggcctattattcatgcagtggcccctgattatagggttgag
cataacccaaagaggcttgaggcagcgtaccgagagacttgctctcgccgcggtaccgcc
gc-ctacccactcctcggctcgggtatataccaagtccccgtcagcctcagctttgacgc
ttgggagcgtaaccaccgccccggggatgagctctatctaactgacctcgccgccacctg
gttcgaggctaataagccaacacagccggccctcacaataactgaggatgcagcccgtac
agccaacctagcactggagatcgatgctgctacggaggtcggccgggcttgtgccggctg
cgcagttagtcctggggttg-tgtact-atcagtttactgctggggtcccaggttcgggg
aagtcgcgttctatacagcagggggatgttgacgtagtggttgttcccactcgggagctc
cggaatagttggcgtcgccggggttttgcggcttttacacctcatacggcggcccgtgtc
accacgggccgtcgtgttgtgattgatgaggccccatccctcccaccgcatttgttgcta
ctacacatgcagcgggcctcgtcggtccaccttcttggcgacccaaaccagatccctgcc
atagacttcgagcatgccggcctggtccccgcaatacgccctgagcttgcgcccaccagt
tggtggcatgtcacccatcgctgccccgctgatgtgtgcgagcttatacgcggggcttat
cccaaaatccaaaccactagccgcgtgctgcggtctttattctggaatgagcctgccatc
ggccagaagttagttttcacccaggctgctaaggctgccaaccccggtgcgatcacagtc
cacgaggcccagggcgctactttcacggaaactacaatcatagccacggctgatgctagg
gggctcattcaatcctcccgagcccatgctatagtcgcacttacccgccacacagagaag
tgcgttattcttgatgcccccggcttgttacgtgaggtcggtatatcggatgtgattgtc
aacaatttcttccttgccggcggggaggtgggtcaccaccgcccctctgtgatacctcgc
ggcaatcctgaccagaacctcgcgacactacaggccttcccaccttcctgccagattagt
gcctatcaccagttagctgaggaacttggccaccgcccagctcccgttgccgctgtcttg
cccccttgccctgaacttgagcagggcctgttatatatgcctcaggagcttacggtgtct
gatagcgtgctggtctttgaactcacggacatagtccactgccggatggccgcccccagc
cagcggaaggccgtcctatcgacgctcgtgggtaggtacggccgtcggactaagctgtat
gaagcagctcactctgacgtccgtgagtccctggctagattcatccccaccattgggccc
gttcgggctactacgtgtgagttatatgagctggttgaggccatggtggagaaaggtcag
gatggctctgccgtgcttgagctcgacctctgcaaccgtgatgtatcgcgtatcacattt
ttccagaaagattgtaacaaattcaccacaggggagaccattgcccacggtaaggtcggc
cagggcatctcggcttggagtaagaccttctgtgccctgtttggcccgtggtttcgtgcc
attgaaaaagaaatactagccctgctcccgcctaatattttctacggtgacgcatacgag
gagtctgtgtttgccgccgctgtgtcaggggcaggctcaagcatggtgtttgagaatgat
ttttcagagtttgatagcacccaaaataacttctcccttggtcttgagtgtgtagtcatg
gaggaatgtggcatgccccagtggctaatccggttgtaccatctggtccggtcggcctgg
atcctgcaggcgccgaaggagtctcttaagggattttggaagaagcattctggtgagccc
ggcacccttctctggaatactgtttggaatatggcgatcatagcacactgctatgaattt
cgtgactttagggttgccgctttcaagggagatgactctgtggtcctttgtagcgactac
cgtcagagccgcaatgcagcggccctgattgcaggttgcgggctcaaattgaaggttgat
tatcgccctattgggttgtatgctggtgtggtggtggcccctggcctggggacgctaccc
gatgtggtgcgctttgctggccggctgtctgagaagaactggggccctgggccggagcgg
gctgagcagttgcgcctagctgtttgtgactttcttcgagggttaacgaatgttgcgcag
gtatgtgttgatgttgtatctcgagtttacggagttagccctgggctggtacataacctt
attggtatgctgcaaaccatagctgatggcaaagctcattttacagagactgttaaacct
gtgcttgacctcacgaactctatcatacagcgggtagaatgaataacatg-tt-------
-ttgtgcactgcccatgggatcaccatgcgccctagggttgttctgttgctgttcttcgt
gcttctgcctatgctgcccgcgccaccggccggccagccgtctggccgccgtcgtgggcg
gcgcagcggcggtaccggcagtggtttctggggtgacagggttgattctcagcccttcgc
cctcccctatattcatccaaccaacccctttgccgccgatgtcgtaccgcaatccgggac
tggagctcgccctcgacagccactccgccccctcggctcctcttggcgcgatcagtccca
gcgcccctccgctgccccacgtcgtcgatctgccccagctggggctgcgccgctgactgc
cgtgtcacctgctcccgatacagctcctgtacctgatgttgactcgcgcggcgccatact
gcgacgccagtataatctatccacatccccgctcacatcatctgttgcttcgggtactaa
tttggttctttatgctgccccgttaaaccctctgctgccccttcaggatggcactaacac
tcacatcatggccactgaggcatctaattatgcccagtatcgggttgtccgagctacgat
ccgctacaggccattggtgccaaatgctgtcggcggctatgcaatatctatttcattctg
gcctcagactactactactcccacgtctgttgatatgaactctattacttccactgatgt
taggattttagttcagcctggcattgcttctgagttggtcattcctagtgagcgcctcca
ttatcgtaaccagggctggcgctctgtggagacctcgggtgtggctgaagaggaggctac
ttctggcttggtaatgctttgtattcatggctcccctgttaattcctacaccaatacccc
ttacaccggggcgcttggactccttgattttgctttagagcttgagtttaggaacctgac
acccgggaacactaacacccgtgtatcccggtatacaagcacagcccgtcatcggctgcg
ccgcggtgctgatggcaccgccgaactcaccaccacagcggccacgcgcttt--atgaag
gacctgcattttaccgg-tacgaatggggtcggtgaggtgggtcgtggcattgctctcac
actt-tttaatcttgctgacacgcttctcggtggtctgccgacagaattaatttcgtcgg
ctgggggacagttattctactcccgccccgtcgtctcagccaatggcgagccgactgtca
agttatatacatctgtagagaatgcgcagcaggataaagggatcgctatcccacatgaca
tagatctgggtgactcccgtgtggtcatccaagattatgacaaccagcatgagcaggatc
gacccaccccctcgcctgccccttctcgccctttttcggttcttcgcgctaatgatgttc
tatggctttctcttactgctgccgagtacgaccagactacatatgggtcgtccaccaacc
cgatgtatgtctcagatactgtcacatttgtcaatgtggctacaggagcccaggctgtcg
cccgctccctcgactggtctaaagttactctggacggccgccctcttactactatccagc
agtactctaaaacattttatgttctcccgctccgcgggaagttatctttttgggaggccg
ggacgactaaggccggctacccctataattacaacacaactgctagtgatcagattttga
ttgagaatgcggctggtcatcgtgtcgccatttccacgtataccaccagcttgggcgctg
gccctgtgtctgtttctgcagttggtgttttagccccacattcggctcttgcagtccttg
aagacactactgactaccctgcccgtgcccacacttttga
>MW355220
atggaggcccaccagttcattaaggctcctggcatt-actactgctattgagcaagctgc
tctggctgcggccaattctgccctggcgaatgctgtggtagttcggccgtttttatcccg
tgtgcaaactgagattcttattaatttgatgcaaccccggcaattggttttccgacctga
ggtgctctggaatcatcccatccaacgagttatccataatgaacttgaacaatattgtcg
ggcccgggctggtcgttgtctagaggttggggcccacccaagatccattaatgacaaccc
aaatgttctgcaccggtgttttctacgaccggtcgggagagatgttcagcgctggtactc
tgctcctacccgcggccctgcggctaattgccgccgttctgccttgcgcggcctcccccc
tgtagatcgcacctattgttttgatggattctcccgctgctcatttgccgcagaaaccgg
ggttgctctttattctttgcatgacctctggccagccgatgttgcggaggctatggcccg
acacggaatgacacgcttgtatgctgcactacatctcccccctgaagtactactaccacc
cggtacttaccatacaacttcataccttctgattcacgacggtgaccgtgctgttgtgac
ctatgaaggtgatactagtgcaggctacaatcatgatgtctccatacttcgtgcatggat
ccgcacaactaagatagtcggcgatcatccgctggtgatagagcgtgtgcgggctattgg
ctgccattttgtgctgttgctcactgcagctcctgagccgtcaccaatgccttatgtccc
atacccccggtcgacagaggtgtatgtccgctctatattcggccctggtgggtccccatc
cctattcccatcagcttgctctacgaaatccacatttcatgctgtcccagcccgcccacc
tcgatgtttctgggacttatgccgtccatggccgccaacttgaggccctgtacagggcac
ttaacatcccgcatgacattgctgcccgagcctcccgtttgactgccaccgtcgaactcg
ttgcaggtccggatcgcttggagtgccgcactgtgctcgggaataagaccttccggacga
cggtggttgatggtgcccatcttgaggcgaacggtcccgagcagtacgtcctttcgtttg
acgccactcgcatggggc-taaggtgtatgcgggg-tcactgtttgagtccgactgtgac
tggctggttaatgcgtcgaaccccggccatcgtcctggaggtggcctttgccatgccttc
taccaacgctacccagagtctttctacccgactgagttcattatgcgcgacggtcttgcc
gcgtacactttaactccccggcctattattcatgcagtggctcctgactatagggttgag
cataacccaaagaggcttgaggcagcataccgagagacttgctctcgccgcggtaccgcc
gc-ctacccactcctcggctcgggcatataccaagttcccgttagcctcagctttgacgc
ttgggaacgtaaccaccgccccggggatgagctctacctaaccgacctcgctgctacctg
gttcgaggctaataagccaacacagccggccctcacaataactgaggatgcagcccgtac
ggccaacctagcactggagatcgatgctgctacggaggtcggccgggcctgtgccggctg
cgcagttagccctggggttg-tgcact-atcagtttactgctggggtcccaggttcgggg
aagtcgcgttctatacagcagggggatgttgacgttgtggttgttcccactcgggagctc
cggaatagctggcgtcgccggggtttcgcagcttttacacctcatacggcggcccgtgtc
accacgggccgtcgtgttgtgattgatgaggccccatctcttccaccgcatttgttgcta
ctacatatgcagcgggcctcgtcggtccaccttctcggcgacccaaaccagatccctgcc
atagacttcgagcatgccggcctggtccccgcaatacgccctgagcttgcgcccaccagt
tggtggcatgtcacccatcgctgccccgctgacgtatgcgagcttatacgcggggcttat
cccaaaatccaaaccactagccgcgtgatgcggtctttattctggaatgagcctgccatt
ggccagaagttagttttcacccaagctgctaaggctgccaaccccggtgcgattacagtc
cacgaggcccagggcgccactttcacggaaactacaatcatagccacggctgatgctagg
gggctcatccaatcttctcgagcccatgccatagtcgcacttacccgccacacagagaag
tgcgttattcttgatgcccccggcttgttacgtgaggtcggtatatcggatgtgattgtc
aacaattttttcctcgccggcggggaggtgggtcaccatcgcccctctgtgatacctcgc
ggcaaccctgaccagaacctcgcgacactacaggcctttccaccttcctgccagattagt
gcctatcaccagctggctgaggaacttggccaccgcccagctcccgtcgccgccgtcttg
cccccttgccctgaacttgagcagggcttgttatatatgcctcaggagcttacggtgtct
gatagcgtgctggtctttgaactcacggacatagtccattgccggatggccgcccccagc
cagcggaaggccgtcctatcgacactcgtgggtaggtacggccgtcggacaaagctgtat
gaagcagctcactctgacgtccgtgagtccctggctagattcatccccattattgggccc
gttcaggctactacgtgtgagttatatgagctggttgaggccatggtggagaaaggtcag
gatggctctgccgtgcttgagctcgatctctgcaatcgtgatgtatcgcgtatcacattc
ttccagaaagattgtaacaaatttaccacaggggagaccattgcccatggtaaggtcggc
cagggcatttcggcttggagtaagaccttctgtgccttgtttggtccgtggtttcgtgct
attgaaaaagaaatactagccctgctcccgcctaatatcttctacggcgacgcatatgag
gagtctgtgtttgccgccgctgtgtcaggggcaggttcaagcatggtatttgagaatgat
ttttcagagtttgacagcactcaaaataacttctcccttggtctcgagtgtgtaatcatg
gaggaatgtggcatgccccagtggttaatccggttgtatcatttggttcggtcggcctgg
atcctacaggcgccgaaggagtctctcaagggattttggaagaagcattccggtgagccc
ggcaccctcctctggaacactgtttggaatatggcgatcatagcacactgctatgaattt
cgtgattttagggttgccgcttttaagggagatgattctgtggtcctctgtagcgactac
cgtcagagccgcaatgcagcggccctgatcgcaggctgcgggcttaaactgaaggttgat
tatcgccccatcgggttgtacgctggtgtggtggtggcccctggcctggggacgctaccc
gatgtggtgcgctttgccggccggctgtccgagaagaactggggccctgggccggaacgg
gccgagcagttgcgcctagctgtttgtgattttcttcgagggttaacgaatgttgcgcag
gtatgtgtcgatgttgtatcccgagtttacggagttagccctgggctggtacataacctt
attggcatgttgcaaaccatagctgatggcaaagctcattttacagagactgttaaacct
gtgcttgacctcacgaattctattatacagcgggtggaatgaataacatg-tt-------
-ttgtgcattgcccatgggatcaccatgcgccctagggctgttctgttgctgttcttcgt
gcttctgcctatgctgcccgcgccaccggccggccagccgtctggccgccgtcgtgggcg
gcgcagcggcggtaccggcagtggtttctggggtgacagggttgattctcagcccttcgc
cctcccctatattcatccaaccaacccctttgccgccgatgtcgtaccgcaacccggggc
tggagctcgccctcgacagccaccccgccccctcggctcctcctggcgcgatcagtccca
gcgcccctccgctgccccacgtcgtcgatctgccccagctggggctgcgccgctgactgc
cgtatcacctgctcccgatacagctcctgtgcctgatgttgactcgcgtggcgccatact
gcgacgccagtacaatctatccacatccccgctcacatcatctgttgcttcgggtactaa
tctggttctttatgctgccccgctaaaccctttgctaccccttcaggatggcaccaatac
tcacatcatggccactgaggcatctaattatgcccagtatcgggttgtccgagccacgat
tcgttataggccattggtgccaaatgctgtcggcggctatgcaatatccatctcattctg
gcctcagactactacaacccccacgtctgttgatatgaactctattacttccactgatgt
taggatccttgttcagcccggtattgcttctgagttggtcatccctagtgagcgcctcca
ttatcgtaaccagggttggcgctctgttgagacctcgggtgtggctgaagaggaggccac
ttctggcttggtaatgctttgtattcatggctctcctgttaattcctacaccaacacccc
ctataccggggcgcttgggctccttgatttcgctttagagcttgagtttaggaatctgac
acccgggaacaccaacacccgtgtgtcccggtatacaagcacagcccgtcatcggctgcg
ccgcggtgctgacggcaccgccgaacttaccaccacagcggccacgcgcttc--atgaag
gatctgcatttcaccgg-tacgaatggggtcggtgaggtgggtcgtggcattgctctcac
actc-tttaatcttgctgacacgcttctcggtggtttgccgacagaattaatttcgtcag
ctgggggacagttattctactcccgccctgtcgtctcagccaatggcgagccgactgtca
aattgtatacatctgtagagaatgcgcagcaggataaagggattgccatcccacatgata
tagatctgggtgactctcgtgtggtcatccaagactatgacaaccagcatgagcaggatc
gtcctaccccctcgccagccccttcccgccctttttcggttcttcgcgctaatgatgttc
tatggctttctcttactgccgccgagtatgaccagactacatatgggtcgtccactaacc
cgatgtatgtctcggacactgttacatttgtcaatgtggctacaggagcccaggctgttg
cccgttccctcgactggtccaaagtcactctggatggccgtccccttactactatccagc
agtactccaaaacattttatgtcctcccgcttcgcgggaagttatctttttgggaggccg
ggacgactaaggccggctacccctataattacaacacaactgctagtgatcagattctga
ttgaaaatgcggctggtcatcgtgttgctatttccacgtacaccaccagcttgggcgctg
gccctgtgtctgtttctgcagtcggtgttttagcaccacattcggctcttgcagtccttg
aagacactattgactaccctgcccgtgcccacacttttga
>KX172133
atggaggcccaccagttcattaaggcttctggcatt-actactgccattgagcaagctgc
tctggctgcggccaattctgccctggcgaatgctgtggtggttcggccgtttttatctcg
tgtgcaaactgagattcttattaatttgatgcaaccccggcagttggtttttcgacctga
agtgctctggaatcatcccatccaacgggttatccataatgaacttgaacagtactgtcg
ggcccgggctggtcgttgtctagaggttggggcccacccaagatccattaatgacaaccc
aaatgttctgcaccggtgtttcctacgaccagttgggagagatgttcagcgttggtactc
tgctcccactcgcggccccgcggctaactgccgccgctctgctttgcgtggcctcccccc
tgctgatcgaacctattgttttgatggattctcccgctgcccatttgccgcagaaactgg
ggtagccctttattctctgcatgacctctggccggccgatgttgcagaggctatggcccg
acacgggatgacacgcttgtatgctgcactacatctccctcctgaggtactactaccacc
tggtacttatcatacaacttcataccttctgattcacgacggtgatcgtgctgttgtgac
ctatgaaggcgatactagtgcaggctacaaccatgatgtttccatactccgtgcatggat
ccgcacaactaagatagtcggcgatcatccgctggtgatagagcgtgtgcgggctattgg
ttgccatttcgtgttactgcttactgcagcccctgagccgtcaccaatgccttacgttcc
atacccccggtcgacagaggtgtatgtccgctctatattcggccctggcgggtccccatc
cctattcccatcagcttgctctacgaaatccacatttcacgctgtcccaacccgcccatc
tcgacgtttctgggacctatgccgtccatggccgccaacttgaggccctgtatagagcgc
ttaacatcccgcacgacatcgctgcccgagcctcccgtttgactgccaccgtcgaactcg
ttgcaggtccagaccgtttggagtgccgtactgtactcgggaacaagactttccggacga
cggtggttgatggcgcccatcttgaggcgaacggccccgagcagtacgttctttcgtttg
acgcctctcgcatggggc-aaaggtgtatgcgggg-tcactgtttgagtctgactgtgat
tggctggttaatgcatcgaatcccggccatcgccctggaggtggcctttgccatgccttc
taccaacgttaccccgagtccttccacccaactgagttcattatgcgcgacggtcttgcc
gcgtacactttaactccccggcctattattcatgcagtggctcctgactatagggttgag
cataacccaaagaggcttgaggcggcgtaccgagagacctgctctcgccgcggtactgcc
gc-ctacccactcctcggttcaggtatataccaagttcccgtcagcctcagctttgacgc
ttgggagcgtaaccatcgccccggggatgagctctacctaaccgacctcgccgctacctg
gttcgaggctaataagccggcacagccggccctcacaataactgaggatgcagcccgtac
agccaacctagcactggagatcgatgctgctacggaggtcggccgggcttgtgccggctg
cgcagttagccctggggttg-tgcact-atcagtttactgctggggttccgggctcgggg
aagtcacgttctataaagcagggggatgttgatgtagtggttgtccccactcgggagctc
cggaatagctggcgtcgccggggttttgcggcttttacacctcatacggcggcccgtgtc
accacgggccgtcgtgttgtgattgatgaagccccatctctcccaccgcatttgttgcta
ctacacatgcagcgggcttcgtcggtccatcttctcggcgacccaaaccagatccctgcc
atagacttcgatcacgccggcttggttcccgcaatacgccctgagcttgcgcccaccagt
tggtggcatgttacccaccgctgccccgctgacgtatgtgagcttatacgcggggcttat
cctaaaatccaaaccactagccgtgtgctgcggtctttattctggaatgagcctgccatc
ggccagaagttagttttcacccaggctgctaaggctgccaaccccggtgcgattacagtc
cacgaggcccagggcgccactttcacggaaactacaatcatagccacggctgatgctagg
gggctcatccaatcttcccgagctcatgccattgtcgcacttacccgccacacagagaag
tgtgttattcttgatgcccctggcttgttacgtgaggtcggtatatcggatgtgattgtc
aacaatttcttccttgccggcggggaggtgggtcaccatcgcccctctgtgatacctcgc
ggcaatccagaccagaacctcgcgacactacaggcctttccaccttcctgccagattagt
gcctatcaccagctagctgaggagcttggtcaccgcccagcccccgttgccgctgtcttg
cccccttgccctgaacttgaacagggcctgttatatatgcctcaggagcttacggtgtct
gatagcgtgctggtttttgagctcacggacatagtccactgccggatggccgcccccagc
cagcggaaggccgtcctatcgacgctcgtgggtaggtacggccgtcggacgaagctgtat
gaagcagctcattctgacgtccgtgagtccctggctagattcatccccaccattgggccc
gttcaggctactacctgtgagttatatgagctggttgaggccatggtagagaagggccag
aatggctctgccgtgcttgagctcgacctctgcaatcgtgatgtatcgcgtatcacattt
ttccagaaagattgtaacaaattcaccacaggggagaccattgcccacggtaaggtcggc
cagggcatctcggcttggagtaagaccttctgtgccctgttcggtccgtggtttcgtgct
attgaaaaagaaatattagccctactcccgcctaatattttctacggtgacgcatacgag
gagtctgtgtttgccgccgctgtgtcgggggcaggttcaagcatggtgtttgagaatgat
ttttcagagtttgatagcacccaaaataacttctcccttggtctcgagtgtgtagtcatg
gaggaatgtggcatgccccagtggctaatccggttgtaccatttggtccggtcggcctgg
atcctacaggcgccgaaggagtctcttaagggattttggaagaagcattctggtgagccc
ggcacccttctctggaataccgtttggaatatggcgatcatagcacactgctatgaattt
cgtgattttagggttgccgccttcaagggggatgattccgtggtcctttgtagcgactac
cgtcagagccgcaatgcagcggccctgattgcaggttgcgggctcaaactgaaggttgat
tatcgccctattgggttgtatgctggtgtggtggtggcccctggcctgggaacgctgccc
gatgtggtgcgctttgccggccggctgtctgagaagaactggggccctgggccggagcgg
gctgagcagttgcgcctagctgtttgtgactttcttcgagggttaacgaatgttgcgcag
gtatgtgttgatgttgtatcccgagtttatggagttagtcctgggttggtacataacctt
attggcatgttgcaaaccatagctgatggcaaggcccattttacagagactgttaaacct
gtgcttgacctcacgaactctatcatacagcgggtagaatgaataacatg-tt-------
-ttgtgcattgcccatgggatcaccatgcgccctagggctgttctgttgctgttcttcgt
gcttctgcctatgctgcccgcgccaccggccggccagccgtctggccgccgtcgtgggcg
gcgcagcggcggtaccggcagtggtttctggggtgacagggttgattctcagcccttcgc
cctcccctatattcatccaaccaacccctttgccgccgatgtcgtaccgcaatccggggc
tggagctcgccctcgacagccaccccgccccctcggctcctcttggcgcgaccagtccca
gcgcccctccgctgtcccacgtcgtcgatctgccccagctggggctgcgccgctgactgc
cgtatcacctgctcccgatacagctcctgtacctgatgttgactcgcgcggcgccatact
gcgacgccagtacaatttatccacatccccgcttacatcatctgtcgcttcgggtactaa
cttggttctttatgctgctccgctaaaccctttgctgcccctccaggatggcactaacac
tcacatcatggccactgaggcatctaattatgcccagtatcgggttgtccgagctacgat
ccgttacaggccattggtgccaaatgctgtcggcggctatgcaatatccatctcattctg
gcctcagactaccactacccccacgtctgttgatatgaactctattacttccactgatgt
taggattctagttcagcccggcattgcttctgagttggtcattcctagtgagcgcctcca
ttaccgtaaccagggctggcgctctgtggagacctcgggtgtggctgaagaggaggctac
ttctggtttggtaatgctttgtatccatggctcccctgttaattcctacactaatacccc
ctataccggggcgcttggactccttgatttcgccttagagcttgagtttaggaatctgac
acccgggaacaccaacacccgtgtgtcccggtatacaagcacagcccgtcatcggctgcg
ccgcggtgctgatggcaccgccgaacttaccaccacagcggccacgcgtttc--atgaag
gacctgcatttcaccgg-tacgaatggggtcggtgaggtgggtcgtggtattgctctcac
actc-tttaatcttgctgacacgcttctcggtggtttgccgacagaattaatttcgtcgg
ctgggggacagttattctactcccgccccgttgtctcagccaatggcgagccgactgtca
agttatacacatctgtagagaatgcgcagcaggataaagggatcgctatcccacatgaca
tagatctgggtgactcccgtgtggtcatccaagactatgacaaccagcatgagcaggatc
gacccaccccctcgcctgccccttctcgccctttttcggttcttcgcgctaatgatgttc
tatggctttctcttactgccgccgagtacgaccagactacatatgggtcgtccactaacc
cgatgtatgtctcggatactgtcacatttgtcaacgtggccacaggagcccaggctgtcg
cccgttccctcgactggtctaaagttactttggacggccgccctcttactactatccagc
aatactccaaaacattttatgttctcccgctccgcgggaagttatccttttgggaggccg
ggacgactaaggccggctacccctataattacaacacaactgctagtgatcagattctga
tcgaaaatgcagctggtcatcgtgtcgccatttccacgtacaccaccagcttgggcgctg
gccctgtgtctgtctctgcagtcggtgttttagccccacattcggctcttgcagtccttg
aagacactattgactaccctgcccgtgcacacacttttga
>MW355273
atggaggcccaccagttcattaaggctcctggcatt-actactgccattgagcaggctgc
tctggctgcggccaattctgccctggcgaatgctgtggtggttcggccgtttctatctcg
tgtgcaaactgagattctcattaatttgatgcaaccccggcagttggtttttcgacctga
agtgctctggaatcatcccatccaacgggttatccataatgaacttgaacagtactgtcg
ggcccgggctggccgttgtctagaggttggggcccacccaagatccattaatgacaaccc
aaatgttctgcaccggtgttttctacgaccagttgggagagatgttcagcgctggtactc
tgctcctacccgtggccctgcggctaactgccgccgttctgccttacgtggcctccctcc
tgttgaccgtacctattgttttgatggattttcccgttgctcattcgccgcagaaactgg
ggttgccctttattctctgcatgacctctggccggccgatgttgcggaggctatggcccg
acacgggatgacacgcttgtatgctgcactacatctcccccctgaagtactactaccacc
cggtacttaccatacaacttcataccttctgattcacgacggtgatcgtgctgttgtgac
ctacgaaggtgatactagtgcaggctacaaccatgatgtttccatacttcgtgcatggat
ccgcacaactaagatagttggtgatcacccgctggtgatagagcgagtgcgggctattgg
ctgccattttgtgctgctgcttactgcagcccctgagccgtcaccaatgccttatgttcc
atacccccggtcgacagaggtgtacgtccgctctatattcggccctggcgggtccccatc
cctattcccatcagcttgctccacgaaatccacattccacgctgtcccagcccgcccatc
ttgatgtttctgggacttatgccgtccatggccgccaacttgaggccctgtatagggcgc
ttaacatcccgcatgacatcgctgcccgagcctcccgtttgactgctaccgtcgagctcg
ttgcaggtccagaccgcctggagtgccgcactgtgctcgggaacaagacttttcggacga
cggtggttgatggcgcccatcttgaggcgaatggccccgagcagtacgttctttcgtttg
acgcctctcgcatggggc-aaaggtgtatgcggga-tcactgtttgagtctgactgtgat
tggctggttaatgcgtcgaatcccggccatcgtcctgggggcggcctttgccatgccttt
taccagcgctaccccgagtctttctactcaactgagttcattatgcgcgacggtcttgcc
gcgtacactttaactccccggcctattattcatgcagtggctcctgattatagggttgag
cataacccaaagaggcttgaggcagcataccgagagacttgctctcgacgcggtaccgcc
gc-ctacccactcctcggctcgggtatataccaagttcctgttagcctcagttttgacgc
ttgggagcgtaaccaccgccccggggatgagctctatttaaccgacctcgccgctacctg
gttcgaggctaataagccaacacagcccgccctcacaataactgaggatgcagcccgtac
agccaacttggcactggagatagatgctgctacggaggtcggccgggcttgtgccggctg
cgcagttagtcctggggttg-tgcact-atcagttcactgctggggtcccaggttcgggg
aagtcgcgttctatacagcagggggatgttgatgtagtggttgttcccactcgggagctc
cggaacagctggcgtcgccggggtttcgcggcttttacacctcatacggcggcccgtgtc
accacgggccgtcgtgttgtgattgatgaggccccatccctcccaccgcatttgttgcta
ctacacatgcagcgggcctcgtcggtccaccttcttggcgacccaaaccagatccctgcc
atagacttcgagcatgccggcctggtccccgcaatacgccctgagcttgcgcccaccagc
tggtggcatgtcacccatcgctgccccgctgacgtgtgcgagcttatacgcggggcctat
cctaaaattcaaactactagccgcgtgctacggtctttattctggagtgagcctgccatc
ggccagaaattagtcttcacccaggctgctaaggctgccaatcccggtgcgattacagtc
cacgaggctcagggcgccactttcacggaaactacaatcatagccacggctgatgctagg
gggctcatccaatcttcccgagcccatgccatagtcgcacttacccgccacacagagaag
tgcgttatccttgatgcccccggcttgttacgtgaggtcggtatatcagatgtaattgtc
aacaattttttcctcgccggcggggaggtgggtcatcatcgcccctctgtgatacctcgt
ggcaatcctgaccagaacctcgcgacactacaggcctttccaccttcctgccagattagt
gcctatcaccagctggctgaggagcttggccaccgcccagctcctgtcgccgctgtcttg
cccccttgccctgaacttgagcagggcttgttatacatgcctcaggagcttacggtgtct
gatagcgtgctggtctttgaactcacggacatagtccattgtcggatggccgcccccagc
cagcggaaggccgtcctatccacgctcgtgggtcggtacggccgtcggacgaagctgtat
gaagcagctcactccgacgtccgtgagtccctggctagattcatccccaccattgggccc
gttcaggctactacgtgtgagttatatgagctggttgaggccatggtggagaaaggtcag
gatggctctgccgtgcttgagctcgacctctgcaatcgtgatgtatcgcgcatcacattt
ttccagaaagattgtaataaattcaccacaggggagaccattgcccatggtaaggtcggc
cagggcatctcggcttggagtaagaccttttgtgccctgtttggtccgtggtttcgtgct
attgagaaagaaatactagccctgctcccgcctaatattttctacggtgacgcatacgag
gagtctgtgtttgccgctgctgtgtcgggggcaggttcaagcatggtatttgagaatgat
ttttcagagtttgatagcacccaaaataacttctcccttggtctcgagtgtgtagtcatg
gaggaatgtggcatgccccagtggctaatccggttgtaccatctggtccggtcggcctgg
atcctacaggcgccgaaggagtctcttaagggattttggaagaagcattctggtgagccc
ggcaccctcctctggaacaccgtttggaatatggcgatcatagcacactgctatgaattt
cgtgattttagggtcgccgctttcaagggagatgattccgtggtcctctgtagcgactac
cgccagagccgcaatgcagcggccctgattgcaggttgcgggctcaaactaaaggttgat
tatcgccccattgggttgtatgctggtgtggtggtggcccctggtctggggacgctaccc
gatgtggtgcgctttgccggccggctgtctgagaagaactggggccctgggccggagcgg
gccgagcagttgcgcttagctgtttgtgactttcttcgagggttaacgaatgttgcgcag
gtatgtgtcgatgttgtatcccgagtttacggagttagccctgggctggtacataacctt
attggtatgttgcaaaccatagctgatggcaaagcccattttacagagactgttaaacct
gtgcttgacctcacaaactctatcatacagcgggtggaatgaataacatg-tt-------
-ttgtgcatcgcccatgggatcaccatgcgccctagggctgttctgttgctgttcttcgt
gcttctgcctatgctgcccgcgccaccggccggccagtcgtctggccgccgtcgtgggcg
gcgcagcggcggtaccggcagtggtttctggggtgacagggttgattctcagcccttcgc
cctcccctatattcatccaaccaacccctttgccgccgatgtcgtaccgcaatccggggc
tggagctcgccctcgacagccaccccgccccctcggctcctcttggcgcgatcagtccca
gcgcccccccgctgccccacgccgtcgatctgccccagctggggctgcgccgctgactgc
cgtatcacctgctcccgatacggctcctgtacctgatgttgattcgcgtggcgctatact
gcgacgccagtacaatttatccacatccccgctcacatcatctgttgcttcgggtactaa
tctggttctttatgctgccccgctaaaccctttgctgcccctccaggatggcactaacac
tcacatcatggccactgaggcatctaattatgcccagtatcgggttgtccgagctacgat
tcgttacaggccattggtgccaaatgctgtcggcggctatgcaatatccatttcattttg
gcctcagactactactacccccacgtctgttgatatgaactctattacttccactgatgt
caggattctagttcagcccggcattgcttctgagttggttatccctagtgagcgcctcca
ttatcgtaatcagggctggcgctctgtggagacctcgggtgtggctgaagaggaggctac
ttctggtctggtaatgctttgtatccatggctctcctgttaattcctacaccaatacccc
ttataccggggcgcttggactccttgatttcgctttagagcttgagtttaggaacctgac
acccgggaacaccaacactcgtgtgtcccggtatacaagcacagcccgtcaccggctgcg
ccgcggtgctgatggcaccgccgaacttaccaccacagcggccacgcgcttt--atgaag
gacctgcacttcaccgg-cacgaatggggtcggtgaggtgggtcgtggtattgctctcac
actc-tttaatcttgctgacacgcttctcggtggtttgccgacagaattaatttcgtcgg
ctgggggacagttattctactcccgccccgtcgtctcagccaatggcgagccgactgtca
agttgtatacatctgtagagaatgcgcagcaggataaagggatcgctatcccacatgata
tagatctgggtgactcccgtgtggtcatccaggactatgacaaccagcatgagcaggatc
gacccaccccctcgcctgccccttctcgccctttttcggttcttcgcgctaatgatgttc
tatggctttctcttactgccgccgagtatgaccagactacatatgggtcgtccactaacc
cgatgtatgtctcggatactgtcacatttgtcaatgtggctacaggagcccaggctgtcg
cccgttccctcgactggtctaaagtcactctggatggccgccctcttactactatccagc
agtactccaaaacattttatgttctcccgcttcgcgggaagttatctttttgggaggccg
ggacgaataaggccggctaccccaataattacaacacaactgctagtgatcarattctga
tcgaaaatggggctggtcatcgtgttgctatttccacgtatacccccagcttgggggctg
gccctgggtctgtttctgcagttggggttttaaccccccctttggcttttgcagtccttg
aagacactattgactaccctgcccgtgcccacacttttga
>MH504135
atggaggcccaccagttcattaaggctcctggcatt-actactgccattgagcaagctgc
tctggctgcggccaattctgccctggcgaatgctgtggtggttcggccgtttttatctcg
tgtgcaaactgagattcttattaatttgatgcaaccccggcagttggtttttcggcctga
agtgctctggaatcatcctatccaacgggttatccacaatgaacttgaacagtactgtcg
ggcccgggctggtcgttgtctagaggttggggcccaccctagatccatcaatgacaaccc
aaatgttctacaccggtgcttcctgcgaccagttgggagggatgttcagcgctggtactc
tgctcccacccgcggccctgcggctaactgccgccgttctgccttgcgaggcctccctcc
tgttgatcgtacctactgttttgatggattctcccgctgttcatttgctgcagaaactgg
ggttgctctttattctctgcatgacctctggccggccgatgttgcggaggctatggcccg
gcacgggatgacacgtttgtatgctgcactacatctcccccctgaagtactgctaccacc
cggtacttaccatacaacttcatacctcctgattcacgacggtgatcgtgctgttgtaac
ctatgagggtgatactagtgcaggctacaaccatgatgtctccatacttcgtgcatggat
ccgcacaactaagatagtcggcgatcatccgctggtgatagagcgtgtgcgggctattgg
ttgccatttcgtgctgctgcttactgcagcccctgagccgtcaccaatgccttatgttcc
atacccccggtcgacagaggtgtatgtccgctctatattcggccctggcgggtccccatc
cctattcccatcagcttgctctactaaatccacatttcacgctgtcccagcccgcccatc
ttgatgtttctgggacttatgccgtccatggccgccaacttgaggccctgtatagggcgc
ttaacatcccgcatgatatcgccgcccgagcctcccgtttgactgccaccgtcgaactcg
ttgcaggtccagaccgcttggagtgccgcactgtgctcgggaataagacttttcggacga
cggtggttgatggcgcccatcttgaggcgaacggccccgagcagtatgttctttcgtttg
acgcctctcgcatggggc-aaaggtttacgcgggg-tcactgtttgagtctgactgtgat
tggctggtcaatgcgtcgaatcccggccatcgtccaggaggcggcctttgccatgccttc
taccaacgctaccccgagtcttttcacccaactgagttcattatgcgcgacggtctagcc
gcgtacactttaactccccggcctattattcatgcagtggctcctgattatagggttgag
cataacccaaagaggcttgaggcagcataccgagagacttgctctcgccgcggtaccgcc
gc-ctatccactcctcggctcgggcatataccaagttcccgttagcctcagctttgacgc
ctgggagcgtaaccaccgccccggggacgagctctacctaaccgacctcgccgctacctg
gtttgaggctaataagccaacacagccggccctcacaataactgaggatgcagctcgcac
agccaacctggcgctggagatcgatgccgctacggaggttggccgggcgtgtgccggctg
tgcagttagtcctggggttg-tgcact-atcagtttactgctggggtcccaggttcgggg
aagtcgcgttctatacagcagggggatgttgacgtagtggtcgttcccactcgggagctc
cggaatagttggcgccgccggggttttgcagcttttacacctcatacggcggcccgtgtc
accacgggccgccgtgttgtgattgatgaggccccatccctcccaccgcatttgttgcta
ctacatatgcagcgagcctcgtcggtccaccttcttggcgacccaaaccagatccctgcc
atagacttcgagcacgccggcctggtccccgctatacgccctgagcttgcacccaccagt
tggtggcatgtcacccatcgctgccccgctgacgtgtgcgagcttatacgtggggcttat
cctaaaatccaaaccactagccgcgtgctgcggtctttattctggaatgagcctgccatt
ggccagaagttagttttcacccaggctgctaaggccgccaatcccggagcgatcacagtc
cacgaggcccagggcgccactttcacggaaactacgatcatagccacggctgatgctagg
gggctcatccaatcttcccgagctcacgccatagtcgcacttacccgtcacacagagaag
tgcgttattcttgacgcccctggcttgttacgtgaggttggtatatcggatgtgattgtt
aacaactttttcctcgctggcggggaggtaggtcaccatcgcccctctgtgatacctcgc
ggtaaccctgaccagaacctcgcggtactacaggcttttccaccttcttgccagattagt
gcctatcaccagttagctgaggaacttggccaccgcccagctcccgtcgccgctgtcttg
cccccctgccctgaacttgagcaaggcttgttatacatgccgcaggagctcacggtgtct
gatagcgtgctggtcttcgaactcacggacatagtccactgccggatggctgcccccagc
cagcggaaggccgtcctatcgacgcttgtgggtaggtacggccgtcggacgaagctgtat
gaagcagctcactctgacgtccgcgagtccctggctagattcatccccaccattgggccc
gttcaggccactacgtgtgagttatatgagctggttgaggccatggtggagaaaggtcag
gatggctctgccgtgcttgagctcgacctttgcaatcgtgatgtatcgcgtatcacattt
ttccagaaagattgtaataaattcaccacaggggagaccattgcccatggtaaggtcggc
cagggcatctcggcttggagtaagaccttctgtgccctgtttggtccgtggtttcgtgct
attgaaaaagaaatactagccctgctcccgcctaatattttctacggcgacgcatacgag
gagtctgtgtttgccgccgctgtgtcaggggcaggctcaagcatggtatttgagaatgat
ttttcagagtttgatagcacccaaaataacttctcccttggtctcgagtgtgtagtcatg
gaggagtgtggcatgccccagtggctaatccggttgtaccatttggttcggtcggcctgg
atcttacaggcgccgaaggagtctcttaagggattttggaagaagcattctggtgagcca
ggcaccctcctctggaacactgtttggaatatggcgatcatagcgcattgctatgaattt
cgtgattttagggtcgccgctttcaagggagatgattccgtggtcctctgtagcgactac
cgtcagagccgcaatgcggcggccctgattgcaggttgtgggctcaaattgaaggttgac
tatcgccctattgggctgtatgcaggtgtggtggtggcccccggcctggggacgctaccc
gatgtagtgcgctttgctggccggctgtctgagaagaactggggccctgggccggagcga
gccgagcagttgcgccttgctgtttgtgacttccttcgagggttaacgaatgttgcgcag
gtatgtgttgatgtcgtatcccgagtttatggggttagccctgggctggtacataacctt
attggcatgttacaaaccatagctgatggcaaagcccattttacagagactgttaaacct
gtgcttgacctcacgaattctattatacagcgggtggaatgaataacatg-tt-------
-ttgtgcattgcccatgggatcaccatgcgccctagggctgttctgttgctgttcatcgt
gcttttgcctatgctgcccgcgccaccggccggccagccgtctggccgccgtcgtgggcg
gcgcagcggcggtaccggcagtggtttctggggtgacagggttgattctcagcccttcgc
cctcccctatattcatccaaccaacccctttgccgccgacgtcgtaccgcaatccggggc
tggagctcgccctcgacagccaccccgccccctcggctcctcttggcgtgatcagtccca
gcgcccctccgctgtcccacgtcgtcgatctgccccagctggggctgcgccgctgactgc
catatcacctgcccccgatacagcccccgtacctgatgttgactcgcgcggcgccatatt
gcgacgccagtataatttatccacatccccgctcacatcatctgtcgcttcgggtactaa
tctggtcctttatgctgccccgctaaaccctttgctgccccttcaggatggcactaacac
tcacattatggccactgaggcatctaattatgcccagtatcgggttgtccgagctacgat
tcgttacaggccactggtgccaaatgctgttggcggttatgcaatatccatttcattctg
gcctcagaccactactacccccacgtctgttgatatgaactctattacttccactgatgt
taggattctagttcagcccggtattgcctctgagttagttatccccagtgagcgcctcca
ctatcgtaatcagggctggcgctctgtggagacctcgggtgtggctgaagaggaggctac
ttctggtttggtaatgctttgtatccatggctctcctgttaattcctacaccaatacccc
ctataccggggcgcttggactccttgatttcgctttagagcttgagtttaggaacctgac
acccgggaacaccaacacccgtgtgtcccggtatacaagcacagcccgtcatcggctgcg
ccgcggtgctgatggcaccgctgaacttaccaccacagcggccacgcgcttc--atgaag
gacctgcacttcaccgg-cacgaatggggtcggtgaggtgggtcgtggtattgctctcac
actc-tttaatctcgctgatacgcttctcggtggtttgccgacagaattaatttcgtcgg
ctgggggacagttattctactcccgccccgtcgtctcagccaatggcgagccgactgtca
agttatacacatctgtagagaatgcgcagcaggataaagggatcgctattccacatgaca
tagatctgggtgactcccgtgtggtcatccaggactatgacaaccagcatgagcaggatc
gacccaccccctcgcctgccccttctcgccccttttcggttcttcgcgctaatgatgttc
tatggctttctcttactgccgccgagtatgaccagactacatatgggtcgtccaccaacc
cgatgtatgtctcggatactgtcacatttgtcaacgtggctacaggagcccaggctgtcg
cccgttccctcgattggtctaaagttactctggacggccgccctcttactactatccagc
agtactccaaaacattttatgttctcccgcttcgcgggaagttatctttttgggaggccg
ggacgactaaggctggttatccctataattacaacacgactgctagtgatcagatcctga
ttgaaaatgcagctggtcatcgtgttgctatttccacatataccaccagtttgggcgctg
gccctgtgtctgtttctgcagtcggtgttttagccccacattcggcccttgcagttcttg
aagacactattgattaccctgcccgtgctcacacttttga
>MW355378
atggaggcccaccagttcattaaggctcctggcatt-actactgccattgagcaggctgc
tctggctgcggccaattctgccctggcgaatgctgtggtggttcggccgtttttatctcg
tgtgcaaactgagattcttattaatttgatgcaaccccggcaattggttttccgacctga
ggtactctggaatcaccctatccaacgggttatccataatgaacttgaacagtactgtcg
ggcccgggctggtcgctgtctggaggttggggcccacccaagatctattaatgataaccc
gaatgttttgcaccggtgcttcttacgaccagttgggagggatgttcagcgctggtactc
tgctcctacccgcggccctgcggctaactgccgccgttctgccttgcgtggcctcccccc
cgttgaccgcacctattgttttgatggattctcccgctgctcatttgccgcagaaactgg
ggttgctctttattctctgcatgacctctggccggccgatgttgcggaggctatggcccg
acacgggatgacacgcttgtatgctgcactacatcttccccctgaggtactactaccacc
tggtacttaccatacaacttcataccttttgattcacgacggagatcgtgctgttgtgac
ctatgaaggtgacactagtgcaggctacaaccatgatgtttccatacttcgtgcatggat
ccgtacaaccaagatagtcggcgatcatccgctggtgatagagcgtgtgcgggctattgg
ctgccactttgtgctgctgctcactgcagcccctgagccgtcaccaatgccttatgttcc
atacccccggtcgacagaggtctatgtccgctctatatttggtcctggcgggtccccatc
cctattcccatcagcttgctctacgaaatccacatttcacgctgttccagcccgcccatc
tcgatatttctgggacttatgccgtccatggccaccaacttgaggccctgtatagggcgc
ttaatatcccgcatgacatcgctgcccgagcctcccgtttgactgccaccgtcgaacttg
ttgcaggctcagaccgcttggagtgccgcactgtgctcgggaataagactttccggacga
cggtggttgatggtgcccatcttgaggcaaacggccccgagcagtacgtcctttcgtttg
acgcctctcgcatggggc-aaaggtgtacgcgggg-tcattgtttgagtctgactgtgat
tggctggtcaatgcgtcgaatcccggccatcgtcctggaggcggcctttgccacgccttc
taccaacgctaccctgagtccttccacccaactgagttcattatgcgcgacggtcttgcc
gcctacactttaactcccaggcctattattcatgcagtggctcctgattatagggttgag
cataacccaaagaggcttgaggcagcataccgagagacttgctctcgccgcggtaccgcc
gc-ctatccactcctcggctcaggcatataccaagtccccgtcagcctcagctttgacgc
ctgggagcgtaaccaccgccccggggatgagctctacctaactgatctcgctgccacctg
gtttgaggctaataagccaacacaaccagccctcacaataactgaggatgcggcccgtac
agccaacttggcactggagatcgatgctgctacggaggtcggccgggcttgtgccggctg
tgcagttagtcctggggttg-tgcact-accagtttactgctggggtcccaggttcgggg
aagtcgcgttctatacagcagggggatgttgacgtagtggttgttcctactcgggagctc
cggaatagctggcgtcgtcggggttttgcagcttttacacctcatacggcagcccgtgtc
accacgggccgtcgtgttgtgattgatgaggccccatccctcccaccgcatttgttgcta
ctacacatgcagcgggcctcgtcggtccaccttctcggcgacccaaaccagatccctgcc
atagactttgagcatgccggcctggtccccgctatacgccctgagctcgcgcccaccagt
tggtggcatgtcacccatcgctgccccgctgacgtgtgcgagcttatacgcggggcttat
cccaaaatccaaaccactagccgcgtgctacggtctctattctggaatgagcctgccatt
ggccagaagttagtttttactcaggctgctaaggccgccaaccctggtgcgattacagtc
cacgaggcccagggcgccaccttcacggaaactacaatcatagccacggctgatgctagg
gggctcatccaatcttcccgagctcacgccatagtcgcacttacccgccacacagagaag
tgcgttattcttgacgcccccggcttgctacgtgaggttggtatatcggatgtgattgtt
aacaattttttcctcgccggtggggaggtgggtcaccatcgcccctctgtgatacctcgt
ggtaatcctgatcagaaccttgcgacactacaggcctttccaccctcctgccagattagt
gcctaccaccagttagctgaggaactcggccaccgcccagcccccgtcgccgctgtcttg
cccccttgccctgaacttgagcaaggcttgttatatatgccgcaggagcttacggtgtct
gatagcgtgctggtctttgaactcacggacatagttcactgccggatggctgcccccagc
cagcggaaggccgtcctatcgacgctcgtgggtaggtacggccgtcggacgaagctgtat
gaagcagctcactctgacgtccgtgagtccctggctagattcatccccaccattgggccc
gttcaggctactacatgtgagttatatgagctggttgaggccatggtggagaaaggtcag
gatggctctgccgtgcttgagctcgacctctgtaatcgtgatgtatcgcgtatcacattt
ttccagaaagattgtaacaaattcaccacaggggagaccattgcccacggtaaggttggc
cagggcatctcggcttggagtaagaccttctgtgccctgtttggtccgtggtttcgtgct
attgaaaaagaaatactagccctgctcccgcctaatattttctacggcgacgcatacgag
gagtctgtgtttgccgccgctgtgtcgggggcaggttcaagcatggtatttgagaatgat
ttttcagagtttgatagcacccaaaataacttctcccttggtctcgagtgtgtgatcatg
gaggaatgtggcatgccccagtggctgatccggttgtaccatttggttcggtcggcctgg
gtcctacaggcgccgaaggagtctcttaagggattttggaagaagcattctggtgagcca
ggcaccctcctctggaacactgtttggaacatggcgatcatagcacactgctatgaattt
cgtgattttagggttgccgctttcaagggagatgattccgtggtcctctgtagcgactac
cgtcagagccgcaatgcagcggccctgattgcaggctgcgggctcaaactgaaggttgat
tatcgccctattgggttgtatgctggtgtggtggtggcccctggcctggggacgctaccc
gatgtggtgcgctttgccggccggctgtccgagaagaactggggccctgggccggagcgg
gccgagcagttgcgcctcgctgtttgtgactttcttcgagggttaacgaatgttgcgcag
gtgtgtgtcgatgttgtatcccgagtttatggggttagccctgggttggtacataacctt
attggcatgctgcaaaccatagctgatggcaaagcccattttacagagactgttaaacct
gtgcttgacctcacgaattctattatacagcgggtggaatgaataacatg-tc-------
-tcgtgcattgcccatgggatcaccatgtgccctagggctgttctgttgttgttcttcgt
gcttttgcctatgctgcccgcgccaccggccggccagccgtctggccgccgtcgtgggcg
gcgcagcggcggtaccggcagtggtttctggggtgacagggttgattctcagcccttcgc
cctcccctatattcatccaaccaacccctttgccgccgatgtcgtaccgcaatccggggc
tggagctcgccctcgacagccaccccgccccctcggctcctcttggcgtgatcagtccca
gcgcccctccgttgtcccacgccgtcgatctgccccagctggggctgcgccgctgactgc
catatcacctgctcccgatacagctcccgtacctgatgttgattcgcgcggcgccatttt
gcgacgccagtacaatttatccacatccccgctcacatcatctgttgcttcgggtactaa
tttggttctttatgccgccccgctaaaccctttgctgccccttcaggatggcactaacac
tcacatcatggccactgaggcatctaactatgcccagtatcgggtcgtccgagctacaat
ccgctacaggccattggtgccgaatgctgtcggcggctacgcaatatccatctcattctg
gccccagactactactacccccacatctgttgatatgaactctattacttccactgatgt
taggattctagttcagcccggtattgcttctgagttggttatccccagtgagcgtctcca
ttatcgtaatcagggttggcgctctgtggagacctcgggtgtggctgaagaggaggctac
ttctggtttggtaatgctctgcatccatggatctcctgttaactcctacaccaatacccc
ttataccggggcgcttggactccttgattttgctttggagcttgagtttaggaacctgac
acctggaaatactaacacccgtgtgtcccggtatacaagcacagcccgtcatcggctgcg
ccgcggtgctgatggcaccgccgaacttaccaccacagcggccacgcgcttc--atgaag
gacctgcacttcaccgg-tacgaatggggtcggtgaggtgggtcgtggtattgctctcac
actc-tttaatcttgctgacacgcttcttggtggtttgccgacagaattaatttcgtcgg
ctgggggacagttattttactcccgccccgtcgtctcggccaatggcgagccgactgtca
agttatacacatctgttgagaatgcgcagcaggataaggggatcgctattccacatgaca
tagatctgggtgactcccgtgtggtcatccaggactatgataaccagcatgagcaggatc
gacccaccccctcgcctgccccttctcgccctttttcggttcttcgcgctaatgatgttc
tttggctctctcttactgccgctgagtacgaccagactacatatgggtcgtccaccaacc
cgatgtatgtctcggataccgtcacatttgtcaatgtggctacaggagcccaggctgtcg
cccgttccctcgattggtctaaagtcactctggacggccgccctcttactactatccagc
agtactccaaaacattttatgttctcccgcttcgcgggaagttatctttctgggaggccg
ggacgactaaggccgggtatccctataactacaacacaactgctagtgatcagattttga
ttgaaaatgcggctggtcatcgtgttgctatttctacgtataccaccagcttgggtgccg
gtcctgtgtctgtttctgcagttggtgttttagccccgcattcggctcttgcagtccttg
aagatactattgactaccctgcccgtgcccacactttcga
>MW355256
atggaggcccaccagttcattaaggctcctggcatt-actactgccattgagcaggctgc
tctggctgcggccaattctgccctggcgaatgctgtggtggttcggccgtttttatctcg
tgtgcaaactgagattcttattaatttgatgcaaccccggcagttggttttccgacctga
ggtactctggaatcaccctatccaacgggttatccataatgaacttgaacagtactgtcg
ggcccgggctggtcgctgtctggaggttggggcccacccaagatccattaatgataaccc
gaatgttttgcaccggtgcttcttacgaccagttgggagggatgttcagcgctggtactc
tgctcctacccgcggccctgcggctaactgccgccgttctgccttgcgtggcctcccccc
cgttgaccgcacctattgttttgatggattctcccgctgctcatttgccgcagaaactgg
ggttgctctttattctctgcatgacctctggccggccgatgttgcggaggctatggcccg
acacgggatgacacgcttgtatgctgcactacatcttccccctgaggtactactaccacc
tggtacttaccatacaacttcataccttttgattcacgacggagatcgtgctgttgtgac
ctatgaaggtgatactagtgcaggctacaaccatgatgtttccatacttcgtgcatggat
ccgtacaaccaagatagtcggcgatcatccgctggtgatagagcgtgtgcgggctattgg
ctgccactttgtgctgctgctcactgcagcccctgagccgtcaccaatgccttatgttcc
atacccccggtcgacagaggtctatgtccgctctatatttggtcctggcgggtccccatc
cctattcccatcagcttgctctacgaaatccacatttcacgctgttccagcccgcccatc
tcgatatttctgggacttatgccgtccatggccaccaacttgaggccctgtatagggcgc
ttaatatcccgcatgacatcgctgcccgagcctcccgtttgactgccaccgtcgaactcg
ttgcaggcccagaccgcttggagtgccgcactgtgctcgggaataagactttccggacga
cggtggttgatggtgcccatcttgaggcaaacggccccgagcagtacgtcctttcgtttg
acgcctctcgcatggggc-aaaggtgtacgcgggg-tcattgtttgagtctgattgtgat
tggctggtcaatgcgtcgaatcccggccatcgtcctggaggcggcctttgccacgccttc
taccaacgctaccctgagtccttccacccaactgagttcattatgcgcgacggtcttgcc
gcctacactttaactcccaggcctattattcatgcagtggctcctgattatagggttgag
cataacccaaagaggcttgaggcagcctaccgagagacttgctctcgtcgcggtaccgcc
gc-ctatccactcctcggctcaggcatataccaagtccccgtcagcctcagctttgacgc
ctgggagcgtaaccaccgccccggggatgagctctacctaactgacctcgctgccacctg
gtttgaggctaataagccaacacaaccagccctcacaataactgaggatgcggcccgtac
agccaacttggcactggagatcgatgctgccacggaggtcggccgggcttgtgccggctg
tgcagttagtcctggggttg-tgcgct-atcagtttactgctggggtcccaggttcgggg
aagtcgcgttctatacagcagggggatgttgacgtagtggttgttcctactcgggagctc
cggaatagctggcgtcgtcggggttttgcagcttttacacctcatacggcagcccgtgtc
accacgggccgtcgtgttgtgattgatgaggccccatccctcccaccgcatttgttgcta
ctacacatgcagcgggcctcgtcggtccaccttctcggcgacccaaaccagatccctgcc
atagactttgagcatgccggcctggtccccgctatacgccctgagctcgcgcccaccagt
tggtggcatgtcacccatcgctgccccgctgacgtgtgcgagcttatacgcggggcttat
cccaaaatccaaaccactagccgcgtgctacggtctctattctggaatgagcctgccatt
ggccagaagttagtttttactcaggctgctaaggccgccaaccctggtgcgattacagtc
cacgaggcccagggcgccaccttcacggaaactacaatcatagccacggctgatgctagg
gggctcatccaatcttcccgagctcacgccatagtcgcacttacccgccacacagagaag
tgcgttattcttgacgcccccggcttgttacgtgaggttggtatatcggatgtgattgtt
aacaattttttcctcgccggtggggaggtgggtcaccatcgcccctctgtgatacctcgt
ggtaatcctgaccagaaccttgcgacactacaggccttcccaccctcctgccagattagt
gcctaccaccagttagctgaggaactcggccaccgcccagcccccgtcgccgctgtcttg
cccccttgccctgaacttgagcaaggcttgttatatatgccgcaggagcttacggtgtct
gatagcgtgctggtctttgaactcacggacatagttcactgccggatggctgcccccagc
cagcggaaggccgtcctatcgacgctcgtgggtaggtacggccgtcggacgaagctgtat
gaagcagctcactctgacgtccgtgagtccctggctagattcatccccaccattgggccc
gttcaggctactacatgtgagttatatgagctggttgaggccatggtggagaaaggtcag
gatggctctgccgtgcttgagctcgacctctgtaatcgtgatgtatcgcgtatcacattt
ttccagaaagattgtaacaaattcaccacaggggagaccattgcccacggtaaggttggc
cagggcatctcggcttggagtaagaccttctgtgccctgtttggtccgtggtttcgtgct
attgaaaaagaaatactagccctgctcccgcctaatattttctacggcgacgcatacgag
gagtctgtgtttgccgccgctgtgtcgggggcaggttcaagcatggtatttgagaatgat
ttttcagagtttgatagcacccaaaataacttctcccttggtctcgagtgtgtgatcatg
gaggaatgtggcatgccccagtggctgatccggttgtaccatttggttcggtcggcctgg
gtcctacaggcgccgaaggagtctcttaagggattttggaagaagcattctggtgagcca
ggcaccctcctctggaacactgtttggaacatggcgatcatagcacactgctatgaattt
cgtgattttagggttgccgctttcaagggagatgattccgtggtcctctgtagcgactac
cgtcagagccgcaatgcagcggccctgattgcaggctgcgggctcaaactgaaggttgat
tatcgccctattgggttgtatgctggtgtggtggtggcccctggcctggggacgctaccc
gatgtggtgcgctttgccggccggctgtccgagaagaactggggccctgggccggagcgg
gccgagcagttgcgcctcgctgtttgtgactttcttcgagggttaacgaatgttgcgcag
gtgtgtgtcgatgttgtatcccgagtttatggggttagccctgggttggtacataacctt
attggcatgctgcaaaccatagctgatggcaaagcccattttacagagactgttaaacct
gtgcttgacctcacgaattctattatacagcgggtggaatgaataacatg-tc-------
-tcgtgcattgcccatgggatcaccatgtgccctagggctgttctgttgttgttcttcgt
gcttttgcctatgctgcccgcgccaccggccggccagccgtctggccgccgtcgtgggcg
gcgcagcggcggtaccggcagtggtttctggggtgacagggttgattctcagcccttcgc
cctcccctatattcatccaaccaacccctttgccgccgatgtcgtaccgcaatccggggc
tggagctcgccctcgacagccaccccgccccctcggctcctcttggcgtgatcagtccca
gcgcccctccgttgtcccacgccgtcgatctgccccagctggggctgcgccgctgactgc
catatcacctgctcccgatacagctcccgtacctgatgttgattcgcgcggcgccatttt
gcgacgccagtacaatttatccacatccccgctcacatcatctgttgcttcgggtactaa
tttggttctttatgccgccccgctaaaccctttgctgccccttcaggatggcactaacac
tcacatcatggccactgaggcatctaactatgcccagtatcgggtcgtccgagctacaat
ccgctacaggccattggtgccgaatgctgtcggcggctacgcaatatccatctcattctg
gccccagactactactacccccacatctgttgatatgaactctattacttccactgatgt
taggattctagttcagcccggtattgcttctgagttggttatccccagtgagcgtctcca
ttatcgtaatcagggttggcgctctgtggagacctcgggtgtggctgaagaggaggctac
ttctggtttggtaatgctctgcatccatggatctcctgttaactcctacaccaatacccc
ttataccggggcgcttggactccttgattttgctttggagcttgagtttaggaacctgac
acctggaaatactaacacccgtgtgtcccggtatacaagcacagcccgtcatcggctgcg
ccgcggtgctgatggcaccgccgaacttaccaccacagcggccacgcgcttc--atgaag
gacctgcacttcaccgg-tacgaatggggtcggtgaggtgggtcgtggtattgctctcac
actc-tttaatcttgctgacacgcttcttggtggtttgccgacagaattaatttcgtcgg
ctgggggacagttattttactcccgccccgtcgtctcggccaatggcgagccgactgtca
agttatacacatctgttgagaatgcgcagcaggataaggggatcgctattccacatgaca
tagatctgggtgactcccgtgtggtcatccaggactatgataaccagcatgagcaggatc
gacccaccccctcgcctgccccttctcgccctttttcggttcttcgcgctaatgatgttc
tttggctctctcttactgccgctgagtacgaccagactacatatgggtcgtccaccaacc
cgatgtatgtctcggataccgtcacatttgtcaatgtggctacaggagcccaggctgtcg
cccgttccctcgattggtctaaagtcactctggacggccgccctcttactactatccagc
agtactccaaaacattttatgttctcccgcttcgcgggaagttatctttctgggaggccg
ggacgactaaggccgggtatccctataattacaacacaactgctagtgatcagattttga
ttgaaaatgcggctggtcatcgtgttgctatttctacgtataccaccagcttgggtgccg
gtcctgtgtctgtttctgcagttggtgttttagccccgcattcggctcttgcagtccttg
aagatactattgactaccctgcccgtgcccacacttttga
>MW355268
atggaggcccaccagttcattaaggctcctggcatt-actactgccattgagcaggctgc
[truncated: 4,070,244 more chars]
